# Supplementary material for: New insight into the mechanism underlying the silk gland biological process by knocking out fibroin heavy chain in the silkworm
Source: BMC Genomics. 2018 Mar 26;19:215. doi: 10.1186/s12864-018-4602-4 (PMC5870212; doi:10.1186/s12864-018-4602-4)
Supplement: Supplementary file 4 — Table S3. Expression levels (FPKM) of all the annotated genes. (XLS 1181 kb) [file 12864_2018_4602_MOESM3_ESM.xls]

## Sheet: Additional file 2 Table S2
Additional file 3 Table S2. Gene structure annotations of the novel transcripts.
Scaffold	Exon	Start	End	Strand	Gene information
BABH01043657	exon	1070	3572	-	gene_id "Novel00001"; transcript_id "Novel00001.1"; exon_number "1";
BABH01043657	exon	3961	4572	-	gene_id "Novel00001"; transcript_id "Novel00001.1"; exon_number "2";
BABH01043657	exon	5549	8047	-	gene_id "Novel00002"; transcript_id "Novel00002.1"; exon_number "1";
BABH01043657	exon	8467	8592	-	gene_id "Novel00002"; transcript_id "Novel00002.1"; exon_number "2";
BABH01043657	exon	9315	9488	-	gene_id "Novel00002"; transcript_id "Novel00002.1"; exon_number "3";
BABH01043657	exon	10531	10689	-	gene_id "Novel00002"; transcript_id "Novel00002.1"; exon_number "4";
BABH01043657	exon	12157	12324	-	gene_id "Novel00002"; transcript_id "Novel00002.1"; exon_number "5";
BABH01043657	exon	13913	14089	-	gene_id "Novel00002"; transcript_id "Novel00002.1"; exon_number "6";
BABH01043657	exon	14500	15267	-	gene_id "Novel00002"; transcript_id "Novel00002.1"; exon_number "7";
BABH01043657	exon	5549	8047	-	gene_id "Novel00002"; transcript_id "Novel00002.2"; exon_number "1";
BABH01043657	exon	8467	8592	-	gene_id "Novel00002"; transcript_id "Novel00002.2"; exon_number "2";
BABH01043657	exon	9315	9488	-	gene_id "Novel00002"; transcript_id "Novel00002.2"; exon_number "3";
BABH01043657	exon	10531	10686	-	gene_id "Novel00002"; transcript_id "Novel00002.2"; exon_number "4";
BABH01043657	exon	12157	12324	-	gene_id "Novel00002"; transcript_id "Novel00002.2"; exon_number "5";
BABH01043657	exon	13913	14089	-	gene_id "Novel00002"; transcript_id "Novel00002.2"; exon_number "6";
BABH01043657	exon	14500	15267	-	gene_id "Novel00002"; transcript_id "Novel00002.2"; exon_number "7";
BABH01043917	exon	4809	5219	+	gene_id "Novel00003"; transcript_id "Novel00003.1"; exon_number "1";
BABH01043917	exon	6306	6358	+	gene_id "Novel00003"; transcript_id "Novel00003.1"; exon_number "2";
BABH01044125	exon	234	353	-	gene_id "Novel00004"; transcript_id "Novel00004.1"; exon_number "1";
BABH01044125	exon	1253	1342	-	gene_id "Novel00004"; transcript_id "Novel00004.1"; exon_number "2";
BABH01044125	exon	2584	3172	-	gene_id "Novel00004"; transcript_id "Novel00004.1"; exon_number "3";
BABH01044429	exon	670	1951	-	gene_id "Novel00005"; transcript_id "Novel00005.1"; exon_number "1";
BABH01044429	exon	3240	3363	-	gene_id "Novel00005"; transcript_id "Novel00005.1"; exon_number "2";
BABH01044429	exon	4193	4520	-	gene_id "Novel00005"; transcript_id "Novel00005.1"; exon_number "3";
BABH01044429	exon	670	1951	-	gene_id "Novel00005"; transcript_id "Novel00005.2"; exon_number "1";
BABH01044429	exon	3240	3363	-	gene_id "Novel00005"; transcript_id "Novel00005.2"; exon_number "2";
BABH01044429	exon	5508	6337	-	gene_id "Novel00005"; transcript_id "Novel00005.2"; exon_number "3";
BABH01044548	exon	42	625	+	gene_id "Novel00006"; transcript_id "Novel00006.1"; exon_number "1";
BABH01044548	exon	1765	2040	+	gene_id "Novel00006"; transcript_id "Novel00006.1"; exon_number "2";
BABH01044548	exon	2843	3061	+	gene_id "Novel00006"; transcript_id "Novel00006.1"; exon_number "3";
BABH01044548	exon	3752	3974	+	gene_id "Novel00006"; transcript_id "Novel00006.1"; exon_number "4";
BABH01044548	exon	4490	4648	+	gene_id "Novel00006"; transcript_id "Novel00006.1"; exon_number "5";
BABH01044548	exon	5213	5370	+	gene_id "Novel00006"; transcript_id "Novel00006.1"; exon_number "6";
BABH01044548	exon	6138	6219	+	gene_id "Novel00006"; transcript_id "Novel00006.1"; exon_number "7";
BABH01044548	exon	7075	7290	+	gene_id "Novel00006"; transcript_id "Novel00006.1"; exon_number "8";
BABH01044548	exon	7772	8537	+	gene_id "Novel00006"; transcript_id "Novel00006.1"; exon_number "9";
BABH01044548	exon	107	625	+	gene_id "Novel00006"; transcript_id "Novel00006.2"; exon_number "1";
BABH01044548	exon	1765	2040	+	gene_id "Novel00006"; transcript_id "Novel00006.2"; exon_number "2";
BABH01044548	exon	2843	3061	+	gene_id "Novel00006"; transcript_id "Novel00006.2"; exon_number "3";
BABH01044548	exon	3752	3974	+	gene_id "Novel00006"; transcript_id "Novel00006.2"; exon_number "4";
BABH01044548	exon	4490	4648	+	gene_id "Novel00006"; transcript_id "Novel00006.2"; exon_number "5";
BABH01044548	exon	5213	5370	+	gene_id "Novel00006"; transcript_id "Novel00006.2"; exon_number "6";
BABH01044548	exon	6138	7290	+	gene_id "Novel00006"; transcript_id "Novel00006.2"; exon_number "7";
BABH01044548	exon	7772	8537	+	gene_id "Novel00006"; transcript_id "Novel00006.2"; exon_number "8";
BABH01044548	exon	202	2220	+	gene_id "Novel00006"; transcript_id "Novel00006.3"; exon_number "1";
BABH01044548	exon	5800	7290	+	gene_id "Novel00006"; transcript_id "Novel00006.4"; exon_number "1";
BABH01044548	exon	7772	8537	+	gene_id "Novel00006"; transcript_id "Novel00006.4"; exon_number "2";
BABH01044548	exon	5577	7303	-	gene_id "Novel00007"; transcript_id "Novel00007.1"; exon_number "1";
BABH01044548	exon	7744	8338	-	gene_id "Novel00007"; transcript_id "Novel00007.1"; exon_number "2";
BABH01044634	exon	626	854	-	gene_id "Novel00008"; transcript_id "Novel00008.1"; exon_number "1";
BABH01044634	exon	7509	7671	-	gene_id "Novel00008"; transcript_id "Novel00008.1"; exon_number "2";
BABH01044665	exon	5112	5267	+	gene_id "Novel00009"; transcript_id "Novel00009.1"; exon_number "1";
BABH01044665	exon	5839	5999	+	gene_id "Novel00009"; transcript_id "Novel00009.1"; exon_number "2";
BABH01044665	exon	6482	6679	+	gene_id "Novel00009"; transcript_id "Novel00009.1"; exon_number "3";
BABH01044665	exon	6962	7078	+	gene_id "Novel00009"; transcript_id "Novel00009.1"; exon_number "4";
BABH01045192	exon	864	1035	+	gene_id "Novel00010"; transcript_id "Novel00010.1"; exon_number "1";
BABH01045192	exon	1916	2055	+	gene_id "Novel00010"; transcript_id "Novel00010.1"; exon_number "2";
BABH01045192	exon	2588	2722	+	gene_id "Novel00010"; transcript_id "Novel00010.1"; exon_number "3";
BABH01045192	exon	3460	3664	+	gene_id "Novel00010"; transcript_id "Novel00010.1"; exon_number "4";
BABH01045192	exon	4542	5862	+	gene_id "Novel00010"; transcript_id "Novel00010.1"; exon_number "5";
BABH01045295	exon	1976	2014	+	gene_id "Novel00011"; transcript_id "Novel00011.1"; exon_number "1";
BABH01045295	exon	3052	3191	+	gene_id "Novel00011"; transcript_id "Novel00011.1"; exon_number "2";
BABH01045295	exon	3871	3991	+	gene_id "Novel00011"; transcript_id "Novel00011.1"; exon_number "3";
BABH01045313	exon	4277	4488	+	gene_id "Novel00012"; transcript_id "Novel00012.1"; exon_number "1";
BABH01045313	exon	4562	4741	+	gene_id "Novel00012"; transcript_id "Novel00012.1"; exon_number "2";
BABH01045313	exon	5291	5458	+	gene_id "Novel00012"; transcript_id "Novel00012.1"; exon_number "3";
BABH01045313	exon	2896	3076	-	gene_id "Novel00013"; transcript_id "Novel00013.1"; exon_number "1";
BABH01045313	exon	3199	3504	-	gene_id "Novel00013"; transcript_id "Novel00013.1"; exon_number "2";
BABH01045313	exon	3601	3717	-	gene_id "Novel00013"; transcript_id "Novel00013.1"; exon_number "3";
BABH01045320	exon	634	1181	-	gene_id "Novel00014"; transcript_id "Novel00014.1"; exon_number "1";
BABH01045320	exon	2174	2318	-	gene_id "Novel00014"; transcript_id "Novel00014.1"; exon_number "2";
BABH01045320	exon	3044	5406	-	gene_id "Novel00014"; transcript_id "Novel00014.1"; exon_number "3";
BABH01045320	exon	634	2318	-	gene_id "Novel00014"; transcript_id "Novel00014.2"; exon_number "1";
BABH01045320	exon	3044	5407	-	gene_id "Novel00014"; transcript_id "Novel00014.2"; exon_number "2";
BABH01045320	exon	634	1181	-	gene_id "Novel00014"; transcript_id "Novel00014.3"; exon_number "1";
BABH01045320	exon	2174	5407	-	gene_id "Novel00014"; transcript_id "Novel00014.3"; exon_number "2";
BABH01045320	exon	634	1181	-	gene_id "Novel00014"; transcript_id "Novel00014.4"; exon_number "1";
BABH01045320	exon	2174	2318	-	gene_id "Novel00014"; transcript_id "Novel00014.4"; exon_number "2";
BABH01045320	exon	3044	3259	-	gene_id "Novel00014"; transcript_id "Novel00014.4"; exon_number "3";
BABH01045320	exon	5137	5407	-	gene_id "Novel00014"; transcript_id "Novel00014.4"; exon_number "4";
BABH01045320	exon	634	3259	-	gene_id "Novel00014"; transcript_id "Novel00014.5"; exon_number "1";
BABH01045320	exon	5137	5409	-	gene_id "Novel00014"; transcript_id "Novel00014.5"; exon_number "2";
BABH01045320	exon	634	2318	-	gene_id "Novel00014"; transcript_id "Novel00014.6"; exon_number "1";
BABH01045320	exon	3044	3259	-	gene_id "Novel00014"; transcript_id "Novel00014.6"; exon_number "2";
BABH01045320	exon	5137	5409	-	gene_id "Novel00014"; transcript_id "Novel00014.6"; exon_number "3";
BABH01045324	exon	1354	1540	+	gene_id "Novel00015"; transcript_id "Novel00015.1"; exon_number "1";
BABH01045324	exon	2794	2935	+	gene_id "Novel00015"; transcript_id "Novel00015.1"; exon_number "2";
BABH01045324	exon	3739	3832	+	gene_id "Novel00015"; transcript_id "Novel00015.1"; exon_number "3";
BABH01045324	exon	5159	5369	+	gene_id "Novel00015"; transcript_id "Novel00015.1"; exon_number "4";
BABH01045324	exon	1375	1540	+	gene_id "Novel00015"; transcript_id "Novel00015.2"; exon_number "1";
BABH01045324	exon	2794	2935	+	gene_id "Novel00015"; transcript_id "Novel00015.2"; exon_number "2";
BABH01045324	exon	3739	5369	+	gene_id "Novel00015"; transcript_id "Novel00015.2"; exon_number "3";
BABH01045324	exon	2637	5369	+	gene_id "Novel00015"; transcript_id "Novel00015.3"; exon_number "1";
BABH01045580	exon	617	874	+	gene_id "Novel00016"; transcript_id "Novel00016.1"; exon_number "1";
BABH01045580	exon	2211	2342	+	gene_id "Novel00016"; transcript_id "Novel00016.1"; exon_number "2";
BABH01045580	exon	3578	3679	+	gene_id "Novel00016"; transcript_id "Novel00016.1"; exon_number "3";
BABH01045580	exon	4468	4526	+	gene_id "Novel00016"; transcript_id "Novel00016.1"; exon_number "4";
BABH01045634	exon	254	3114	+	gene_id "Novel00017"; transcript_id "Novel00017.1"; exon_number "1";
BABH01045634	exon	1308	1349	+	gene_id "Novel00017"; transcript_id "Novel00017.2"; exon_number "1";
BABH01045634	exon	1557	3112	+	gene_id "Novel00017"; transcript_id "Novel00017.2"; exon_number "2";
BABH01045690	exon	1357	1581	-	gene_id "Novel00018"; transcript_id "Novel00018.1"; exon_number "1";
BABH01045690	exon	2979	3283	-	gene_id "Novel00018"; transcript_id "Novel00018.1"; exon_number "2";
BABH01045746	exon	1	40	-	gene_id "Novel00019"; transcript_id "Novel00019.1"; exon_number "1";
BABH01045746	exon	762	825	-	gene_id "Novel00019"; transcript_id "Novel00019.1"; exon_number "2";
BABH01045746	exon	1823	1943	-	gene_id "Novel00019"; transcript_id "Novel00019.1"; exon_number "3";
BABH01045746	exon	2074	2422	-	gene_id "Novel00019"; transcript_id "Novel00019.1"; exon_number "4";
BABH01045780	exon	1962	2104	+	gene_id "Novel00020"; transcript_id "Novel00020.1"; exon_number "1";
BABH01045780	exon	2834	2952	+	gene_id "Novel00020"; transcript_id "Novel00020.1"; exon_number "2";
BABH01045780	exon	3079	3233	+	gene_id "Novel00020"; transcript_id "Novel00020.1"; exon_number "3";
BABH01045780	exon	3438	3790	+	gene_id "Novel00020"; transcript_id "Novel00020.1"; exon_number "4";
BABH01045780	exon	3877	3961	+	gene_id "Novel00020"; transcript_id "Novel00020.1"; exon_number "5";
BABH01045809	exon	39	442	-	gene_id "Novel00021"; transcript_id "Novel00021.1"; exon_number "1";
BABH01045809	exon	1668	1742	-	gene_id "Novel00021"; transcript_id "Novel00021.1"; exon_number "2";
BABH01045814	exon	1580	1712	-	gene_id "Novel00022"; transcript_id "Novel00022.1"; exon_number "1";
BABH01045814	exon	3609	3775	-	gene_id "Novel00022"; transcript_id "Novel00022.1"; exon_number "2";
BABH01045861	exon	66	165	-	gene_id "Novel00023"; transcript_id "Novel00023.1"; exon_number "1";
BABH01045861	exon	580	759	-	gene_id "Novel00023"; transcript_id "Novel00023.1"; exon_number "2";
BABH01045861	exon	1650	1812	-	gene_id "Novel00023"; transcript_id "Novel00023.1"; exon_number "3";
BABH01045861	exon	2319	2537	-	gene_id "Novel00023"; transcript_id "Novel00023.1"; exon_number "4";
BABH01045879	exon	1294	1500	+	gene_id "Novel00024"; transcript_id "Novel00024.1"; exon_number "1";
BABH01045879	exon	2190	2288	+	gene_id "Novel00024"; transcript_id "Novel00024.1"; exon_number "2";
BABH01045879	exon	2836	2968	+	gene_id "Novel00024"; transcript_id "Novel00024.1"; exon_number "3";
BABH01045879	exon	3573	3646	+	gene_id "Novel00024"; transcript_id "Novel00024.1"; exon_number "4";
BABH01046007	exon	80	337	+	gene_id "Novel00025"; transcript_id "Novel00025.1"; exon_number "1";
BABH01046007	exon	901	1074	+	gene_id "Novel00025"; transcript_id "Novel00025.1"; exon_number "2";
BABH01046007	exon	1710	2131	+	gene_id "Novel00025"; transcript_id "Novel00025.1"; exon_number "3";
BABH01046007	exon	80	337	+	gene_id "Novel00025"; transcript_id "Novel00025.2"; exon_number "1";
BABH01046007	exon	901	1074	+	gene_id "Novel00025"; transcript_id "Novel00025.2"; exon_number "2";
BABH01046007	exon	1710	1803	+	gene_id "Novel00025"; transcript_id "Novel00025.2"; exon_number "3";
BABH01046007	exon	2350	3396	+	gene_id "Novel00025"; transcript_id "Novel00025.2"; exon_number "4";
BABH01046146	exon	990	1118	-	gene_id "Novel00026"; transcript_id "Novel00026.1"; exon_number "1";
BABH01046146	exon	1960	2102	-	gene_id "Novel00026"; transcript_id "Novel00026.1"; exon_number "2";
BABH01046220	exon	1	2958	+	gene_id "Novel00027"; transcript_id "Novel00027.1"; exon_number "1";
BABH01046220	exon	1	164	+	gene_id "Novel00027"; transcript_id "Novel00027.2"; exon_number "1";
BABH01046220	exon	695	818	+	gene_id "Novel00027"; transcript_id "Novel00027.2"; exon_number "2";
BABH01046220	exon	1642	2958	+	gene_id "Novel00027"; transcript_id "Novel00027.2"; exon_number "3";
BABH01046220	exon	8	818	+	gene_id "Novel00027"; transcript_id "Novel00027.3"; exon_number "1";
BABH01046220	exon	1642	2958	+	gene_id "Novel00027"; transcript_id "Novel00027.3"; exon_number "2";
BABH01046220	exon	1	192	-	gene_id "Novel00028"; transcript_id "Novel00028.1"; exon_number "1";
BABH01046220	exon	1197	2958	-	gene_id "Novel00028"; transcript_id "Novel00028.1"; exon_number "2";
BABH01046240	exon	1	1880	-	gene_id "Novel00029"; transcript_id "Novel00029.1"; exon_number "1";
BABH01046240	exon	2503	2695	-	gene_id "Novel00029"; transcript_id "Novel00029.1"; exon_number "2";
BABH01046240	exon	2894	2934	-	gene_id "Novel00029"; transcript_id "Novel00029.1"; exon_number "3";
BABH01046241	exon	1462	1790	+	gene_id "Novel00030"; transcript_id "Novel00030.1"; exon_number "1";
BABH01046241	exon	1869	1966	+	gene_id "Novel00030"; transcript_id "Novel00030.1"; exon_number "2";
BABH01046241	exon	2301	2435	+	gene_id "Novel00030"; transcript_id "Novel00030.1"; exon_number "3";
BABH01046241	exon	2685	2768	+	gene_id "Novel00030"; transcript_id "Novel00030.1"; exon_number "4";
BABH01046241	exon	2852	2925	+	gene_id "Novel00030"; transcript_id "Novel00030.1"; exon_number "5";
BABH01046241	exon	1463	1790	+	gene_id "Novel00030"; transcript_id "Novel00030.2"; exon_number "1";
BABH01046241	exon	1869	1966	+	gene_id "Novel00030"; transcript_id "Novel00030.2"; exon_number "2";
BABH01046241	exon	2301	2430	+	gene_id "Novel00030"; transcript_id "Novel00030.2"; exon_number "3";
BABH01046241	exon	2685	2768	+	gene_id "Novel00030"; transcript_id "Novel00030.2"; exon_number "4";
BABH01046241	exon	2852	2925	+	gene_id "Novel00030"; transcript_id "Novel00030.2"; exon_number "5";
BABH01046265	exon	263	440	+	gene_id "Novel00031"; transcript_id "Novel00031.1"; exon_number "1";
BABH01046265	exon	1130	1255	+	gene_id "Novel00031"; transcript_id "Novel00031.1"; exon_number "2";
BABH01046265	exon	1349	1388	+	gene_id "Novel00031"; transcript_id "Novel00031.1"; exon_number "3";
BABH01046265	exon	2561	2897	+	gene_id "Novel00031"; transcript_id "Novel00031.1"; exon_number "4";
BABH01046265	exon	295	440	+	gene_id "Novel00031"; transcript_id "Novel00031.2"; exon_number "1";
BABH01046265	exon	1130	1255	+	gene_id "Novel00031"; transcript_id "Novel00031.2"; exon_number "2";
BABH01046265	exon	1349	2897	+	gene_id "Novel00031"; transcript_id "Novel00031.2"; exon_number "3";
BABH01046304	exon	1218	1418	-	gene_id "Novel00032"; transcript_id "Novel00032.1"; exon_number "1";
BABH01046304	exon	2171	2228	-	gene_id "Novel00032"; transcript_id "Novel00032.1"; exon_number "2";
BABH01046448	exon	4	2624	+	gene_id "Novel00033"; transcript_id "Novel00033.1"; exon_number "1";
BABH01046448	exon	59	539	+	gene_id "Novel00033"; transcript_id "Novel00033.2"; exon_number "1";
BABH01046448	exon	759	2594	+	gene_id "Novel00033"; transcript_id "Novel00033.2"; exon_number "2";
BABH01046454	exon	399	510	-	gene_id "Novel00034"; transcript_id "Novel00034.1"; exon_number "1";
BABH01046454	exon	725	1102	-	gene_id "Novel00034"; transcript_id "Novel00034.1"; exon_number "2";
BABH01046468	exon	204	395	+	gene_id "Novel00035"; transcript_id "Novel00035.1"; exon_number "1";
BABH01046468	exon	752	905	+	gene_id "Novel00035"; transcript_id "Novel00035.1"; exon_number "2";
BABH01046468	exon	1460	1613	+	gene_id "Novel00035"; transcript_id "Novel00035.1"; exon_number "3";
BABH01046512	exon	424	1019	-	gene_id "Novel00036"; transcript_id "Novel00036.1"; exon_number "1";
BABH01046512	exon	1129	2089	-	gene_id "Novel00036"; transcript_id "Novel00036.1"; exon_number "2";
BABH01046791	exon	2	30	-	gene_id "Novel00037"; transcript_id "Novel00037.1"; exon_number "1";
BABH01046791	exon	515	646	-	gene_id "Novel00037"; transcript_id "Novel00037.1"; exon_number "2";
BABH01046791	exon	808	983	-	gene_id "Novel00037"; transcript_id "Novel00037.1"; exon_number "3";
BABH01046900	exon	11	593	+	gene_id "Novel00038"; transcript_id "Novel00038.1"; exon_number "1";
BABH01046900	exon	1305	1465	+	gene_id "Novel00038"; transcript_id "Novel00038.1"; exon_number "2";
BABH01046974	exon	15	234	+	gene_id "Novel00039"; transcript_id "Novel00039.1"; exon_number "1";
BABH01046974	exon	933	1076	+	gene_id "Novel00039"; transcript_id "Novel00039.1"; exon_number "2";
BABH01046974	exon	1237	1437	+	gene_id "Novel00039"; transcript_id "Novel00039.1"; exon_number "3";
BABH01046974	exon	1650	1753	+	gene_id "Novel00039"; transcript_id "Novel00039.1"; exon_number "4";
BABH01046975	exon	186	395	+	gene_id "Novel00040"; transcript_id "Novel00040.1"; exon_number "1";
BABH01046975	exon	1323	1758	+	gene_id "Novel00040"; transcript_id "Novel00040.1"; exon_number "2";
BABH01047103	exon	12	318	+	gene_id "Novel00041"; transcript_id "Novel00041.1"; exon_number "1";
BABH01047103	exon	1179	1335	+	gene_id "Novel00041"; transcript_id "Novel00041.1"; exon_number "2";
BABH01047177	exon	451	543	+	gene_id "Novel00042"; transcript_id "Novel00042.1"; exon_number "1";
BABH01047177	exon	1120	1903	+	gene_id "Novel00042"; transcript_id "Novel00042.1"; exon_number "2";
BABH01047241	exon	39	1372	-	gene_id "Novel00043"; transcript_id "Novel00043.1"; exon_number "1";
BABH01047241	exon	1597	1758	-	gene_id "Novel00043"; transcript_id "Novel00043.1"; exon_number "2";
BABH01047241	exon	1828	1856	-	gene_id "Novel00043"; transcript_id "Novel00043.1"; exon_number "3";
BABH01047303	exon	92	285	+	gene_id "Novel00044"; transcript_id "Novel00044.1"; exon_number "1";
BABH01047303	exon	367	1529	+	gene_id "Novel00044"; transcript_id "Novel00044.1"; exon_number "2";
BABH01047303	exon	1600	1807	+	gene_id "Novel00044"; transcript_id "Novel00044.1"; exon_number "3";
BABH01047517	exon	479	894	+	gene_id "Novel00045"; transcript_id "Novel00045.1"; exon_number "1";
BABH01047517	exon	1416	1442	+	gene_id "Novel00045"; transcript_id "Novel00045.1"; exon_number "2";
BABH01047517	exon	721	1232	+	gene_id "Novel00045"; transcript_id "Novel00045.2"; exon_number "1";
BABH01047582	exon	4	30	+	gene_id "Novel00046"; transcript_id "Novel00046.1"; exon_number "1";
BABH01047582	exon	136	364	+	gene_id "Novel00046"; transcript_id "Novel00046.1"; exon_number "2";
BABH01047582	exon	450	556	+	gene_id "Novel00046"; transcript_id "Novel00046.1"; exon_number "3";
BABH01047582	exon	669	1618	+	gene_id "Novel00046"; transcript_id "Novel00046.1"; exon_number "4";
BABH01047596	exon	287	425	-	gene_id "Novel00047"; transcript_id "Novel00047.1"; exon_number "1";
BABH01047596	exon	1409	1542	-	gene_id "Novel00047"; transcript_id "Novel00047.1"; exon_number "2";
BABH01047658	exon	108	247	-	gene_id "Novel00048"; transcript_id "Novel00048.1"; exon_number "1";
BABH01047658	exon	1200	1576	-	gene_id "Novel00048"; transcript_id "Novel00048.1"; exon_number "2";
BABH01047682	exon	13	101	-	gene_id "Novel00049"; transcript_id "Novel00049.1"; exon_number "1";
BABH01047682	exon	875	1088	-	gene_id "Novel00049"; transcript_id "Novel00049.1"; exon_number "2";
BABH01047690	exon	159	490	-	gene_id "Novel00050"; transcript_id "Novel00050.1"; exon_number "1";
BABH01047690	exon	860	1072	-	gene_id "Novel00050"; transcript_id "Novel00050.1"; exon_number "2";
BABH01047704	exon	1	234	+	gene_id "Novel00051"; transcript_id "Novel00051.1"; exon_number "1";
BABH01047704	exon	344	426	+	gene_id "Novel00051"; transcript_id "Novel00051.1"; exon_number "2";
BABH01047704	exon	494	1108	+	gene_id "Novel00051"; transcript_id "Novel00051.1"; exon_number "3";
BABH01047704	exon	1179	1289	+	gene_id "Novel00051"; transcript_id "Novel00051.1"; exon_number "4";
BABH01047704	exon	1367	1574	+	gene_id "Novel00051"; transcript_id "Novel00051.1"; exon_number "5";
BABH01047704	exon	1	234	+	gene_id "Novel00051"; transcript_id "Novel00051.2"; exon_number "1";
BABH01047704	exon	344	426	+	gene_id "Novel00051"; transcript_id "Novel00051.2"; exon_number "2";
BABH01047704	exon	509	1108	+	gene_id "Novel00051"; transcript_id "Novel00051.2"; exon_number "3";
BABH01047704	exon	1179	1289	+	gene_id "Novel00051"; transcript_id "Novel00051.2"; exon_number "4";
BABH01047704	exon	1367	1574	+	gene_id "Novel00051"; transcript_id "Novel00051.2"; exon_number "5";
BABH01047766	exon	429	894	+	gene_id "Novel00052"; transcript_id "Novel00052.1"; exon_number "1";
BABH01047766	exon	1174	1445	+	gene_id "Novel00052"; transcript_id "Novel00052.1"; exon_number "2";
BABH01047766	exon	474	967	+	gene_id "Novel00052"; transcript_id "Novel00052.2"; exon_number "1";
BABH01047766	exon	1174	1445	+	gene_id "Novel00052"; transcript_id "Novel00052.2"; exon_number "2";
BABH01048011	exon	46	151	-	gene_id "Novel00053"; transcript_id "Novel00053.1"; exon_number "1";
BABH01048011	exon	232	644	-	gene_id "Novel00053"; transcript_id "Novel00053.1"; exon_number "2";
BABH01048013	exon	205	571	+	gene_id "Novel00054"; transcript_id "Novel00054.1"; exon_number "1";
BABH01048013	exon	1051	1233	+	gene_id "Novel00054"; transcript_id "Novel00054.1"; exon_number "2";
BABH01048026	exon	1	398	-	gene_id "Novel00055"; transcript_id "Novel00055.1"; exon_number "1";
BABH01048026	exon	637	736	-	gene_id "Novel00055"; transcript_id "Novel00055.1"; exon_number "2";
BABH01048026	exon	1101	1411	-	gene_id "Novel00055"; transcript_id "Novel00055.1"; exon_number "3";
BABH01048099	exon	284	544	+	gene_id "Novel00056"; transcript_id "Novel00056.1"; exon_number "1";
BABH01048099	exon	955	1351	+	gene_id "Novel00056"; transcript_id "Novel00056.1"; exon_number "2";
BABH01048296	exon	28	972	-	gene_id "Novel00057"; transcript_id "Novel00057.1"; exon_number "1";
BABH01048296	exon	1077	1185	-	gene_id "Novel00057"; transcript_id "Novel00057.1"; exon_number "2";
BABH01048303	exon	19	148	-	gene_id "Novel00058"; transcript_id "Novel00058.1"; exon_number "1";
BABH01048303	exon	245	451	-	gene_id "Novel00058"; transcript_id "Novel00058.1"; exon_number "2";
BABH01048303	exon	537	1290	-	gene_id "Novel00058"; transcript_id "Novel00058.1"; exon_number "3";
BABH01048373	exon	74	338	-	gene_id "Novel00059"; transcript_id "Novel00059.1"; exon_number "1";
BABH01048373	exon	671	996	-	gene_id "Novel00059"; transcript_id "Novel00059.1"; exon_number "2";
BABH01048449	exon	24	865	-	gene_id "Novel00060"; transcript_id "Novel00060.1"; exon_number "1";
BABH01048449	exon	950	1122	-	gene_id "Novel00060"; transcript_id "Novel00060.1"; exon_number "2";
BABH01048463	exon	1	28	+	gene_id "Novel00061"; transcript_id "Novel00061.1"; exon_number "1";
BABH01048463	exon	108	144	+	gene_id "Novel00061"; transcript_id "Novel00061.1"; exon_number "2";
BABH01048463	exon	222	802	+	gene_id "Novel00061"; transcript_id "Novel00061.1"; exon_number "3";
BABH01048464	exon	15	94	+	gene_id "Novel00062"; transcript_id "Novel00062.1"; exon_number "1";
BABH01048464	exon	517	557	+	gene_id "Novel00062"; transcript_id "Novel00062.1"; exon_number "2";
BABH01048464	exon	709	1269	+	gene_id "Novel00062"; transcript_id "Novel00062.1"; exon_number "3";
BABH01048464	exon	67	557	+	gene_id "Novel00062"; transcript_id "Novel00062.2"; exon_number "1";
BABH01048464	exon	709	1269	+	gene_id "Novel00062"; transcript_id "Novel00062.2"; exon_number "2";
BABH01048469	exon	202	273	+	gene_id "Novel00063"; transcript_id "Novel00063.1"; exon_number "1";
BABH01048469	exon	813	1217	+	gene_id "Novel00063"; transcript_id "Novel00063.1"; exon_number "2";
BABH01048469	exon	262	273	+	gene_id "Novel00063"; transcript_id "Novel00063.2"; exon_number "1";
BABH01048469	exon	817	1217	+	gene_id "Novel00063"; transcript_id "Novel00063.2"; exon_number "2";
BABH01048785	exon	318	527	-	gene_id "Novel00064"; transcript_id "Novel00064.1"; exon_number "1";
BABH01048785	exon	861	882	-	gene_id "Novel00064"; transcript_id "Novel00064.1"; exon_number "2";
BABH01048794	exon	43	209	-	gene_id "Novel00065"; transcript_id "Novel00065.1"; exon_number "1";
BABH01048794	exon	360	606	-	gene_id "Novel00065"; transcript_id "Novel00065.1"; exon_number "2";
BABH01048794	exon	751	766	-	gene_id "Novel00065"; transcript_id "Novel00065.1"; exon_number "3";
BABH01048801	exon	532	944	+	gene_id "Novel00066"; transcript_id "Novel00066.1"; exon_number "1";
BABH01048801	exon	1129	1171	+	gene_id "Novel00066"; transcript_id "Novel00066.1"; exon_number "2";
BABH01048844	exon	445	561	-	gene_id "Novel00067"; transcript_id "Novel00067.1"; exon_number "1";
BABH01048844	exon	738	836	-	gene_id "Novel00067"; transcript_id "Novel00067.1"; exon_number "2";
BABH01048844	exon	1064	1158	-	gene_id "Novel00067"; transcript_id "Novel00067.1"; exon_number "3";
BABH01048960	exon	4	243	-	gene_id "Novel00068"; transcript_id "Novel00068.1"; exon_number "1";
BABH01048960	exon	787	964	-	gene_id "Novel00068"; transcript_id "Novel00068.1"; exon_number "2";
BABH01048988	exon	150	523	-	gene_id "Novel00069"; transcript_id "Novel00069.1"; exon_number "1";
BABH01048988	exon	932	1085	-	gene_id "Novel00069"; transcript_id "Novel00069.1"; exon_number "2";
BABH01049097	exon	210	460	+	gene_id "Novel00070"; transcript_id "Novel00070.1"; exon_number "1";
BABH01049097	exon	542	1102	+	gene_id "Novel00070"; transcript_id "Novel00070.1"; exon_number "2";
BABH01049364	exon	13	1071	+	gene_id "Novel00071"; transcript_id "Novel00071.1"; exon_number "1";
BABH01049364	exon	27	147	+	gene_id "Novel00071"; transcript_id "Novel00071.2"; exon_number "1";
BABH01049364	exon	494	544	+	gene_id "Novel00071"; transcript_id "Novel00071.2"; exon_number "2";
BABH01049364	exon	891	1062	+	gene_id "Novel00071"; transcript_id "Novel00071.2"; exon_number "3";
BABH01049385	exon	69	475	-	gene_id "Novel00072"; transcript_id "Novel00072.1"; exon_number "1";
BABH01049385	exon	572	892	-	gene_id "Novel00072"; transcript_id "Novel00072.1"; exon_number "2";
BABH01049434	exon	38	260	-	gene_id "Novel00073"; transcript_id "Novel00073.1"; exon_number "1";
BABH01049434	exon	934	1048	-	gene_id "Novel00073"; transcript_id "Novel00073.1"; exon_number "2";
BABH01049726	exon	55	125	+	gene_id "Novel00074"; transcript_id "Novel00074.1"; exon_number "1";
BABH01049726	exon	388	833	+	gene_id "Novel00074"; transcript_id "Novel00074.1"; exon_number "2";
BABH01049781	exon	58	136	+	gene_id "Novel00075"; transcript_id "Novel00075.1"; exon_number "1";
BABH01049781	exon	743	1006	+	gene_id "Novel00075"; transcript_id "Novel00075.1"; exon_number "2";
BABH01049896	exon	86	260	-	gene_id "Novel00076"; transcript_id "Novel00076.1"; exon_number "1";
BABH01049896	exon	845	1007	-	gene_id "Novel00076"; transcript_id "Novel00076.1"; exon_number "2";
BABH01049977	exon	16	752	+	gene_id "Novel00077"; transcript_id "Novel00077.1"; exon_number "1";
BABH01049977	exon	822	1001	+	gene_id "Novel00077"; transcript_id "Novel00077.1"; exon_number "2";
BABH01050279	exon	1	497	+	gene_id "Novel00078"; transcript_id "Novel00078.1"; exon_number "1";
BABH01050279	exon	590	971	+	gene_id "Novel00078"; transcript_id "Novel00078.1"; exon_number "2";
BABH01050348	exon	37	845	+	gene_id "Novel00079"; transcript_id "Novel00079.1"; exon_number "1";
BABH01050348	exon	37	474	+	gene_id "Novel00079"; transcript_id "Novel00079.2"; exon_number "1";
BABH01050348	exon	768	898	+	gene_id "Novel00079"; transcript_id "Novel00079.2"; exon_number "2";
BABH01050473	exon	1	856	+	gene_id "Novel00080"; transcript_id "Novel00080.1"; exon_number "1";
BABH01050473	exon	1	241	+	gene_id "Novel00080"; transcript_id "Novel00080.2"; exon_number "1";
BABH01050473	exon	860	956	+	gene_id "Novel00080"; transcript_id "Novel00080.2"; exon_number "2";
BABH01050523	exon	32	57	+	gene_id "Novel00081"; transcript_id "Novel00081.1"; exon_number "1";
BABH01050523	exon	319	632	+	gene_id "Novel00081"; transcript_id "Novel00081.1"; exon_number "2";
BABH01050523	exon	807	953	+	gene_id "Novel00081"; transcript_id "Novel00081.1"; exon_number "3";
BABH01050523	exon	13	110	-	gene_id "Novel00082"; transcript_id "Novel00082.1"; exon_number "1";
BABH01050523	exon	372	945	-	gene_id "Novel00082"; transcript_id "Novel00082.1"; exon_number "2";
BABH01050608	exon	19	60	+	gene_id "Novel00083"; transcript_id "Novel00083.1"; exon_number "1";
BABH01050608	exon	288	412	+	gene_id "Novel00083"; transcript_id "Novel00083.1"; exon_number "2";
BABH01050608	exon	853	941	+	gene_id "Novel00083"; transcript_id "Novel00083.1"; exon_number "3";
BABH01050701	exon	28	220	+	gene_id "Novel00084"; transcript_id "Novel00084.1"; exon_number "1";
BABH01050701	exon	612	726	+	gene_id "Novel00084"; transcript_id "Novel00084.1"; exon_number "2";
BABH01050778	exon	7	926	+	gene_id "Novel00085"; transcript_id "Novel00085.1"; exon_number "1";
BABH01050778	exon	15	43	+	gene_id "Novel00085"; transcript_id "Novel00085.2"; exon_number "1";
BABH01050778	exon	370	893	+	gene_id "Novel00085"; transcript_id "Novel00085.2"; exon_number "2";
BABH01050850	exon	1	359	+	gene_id "Novel00086"; transcript_id "Novel00086.1"; exon_number "1";
BABH01050850	exon	533	930	+	gene_id "Novel00086"; transcript_id "Novel00086.1"; exon_number "2";
BABH01050877	exon	58	152	-	gene_id "Novel00087"; transcript_id "Novel00087.1"; exon_number "1";
BABH01050877	exon	304	472	-	gene_id "Novel00087"; transcript_id "Novel00087.1"; exon_number "2";
BABH01050877	exon	567	768	-	gene_id "Novel00087"; transcript_id "Novel00087.1"; exon_number "3";
BABH01051170	exon	2	323	+	gene_id "Novel00088"; transcript_id "Novel00088.1"; exon_number "1";
BABH01051170	exon	408	488	+	gene_id "Novel00088"; transcript_id "Novel00088.1"; exon_number "2";
BABH01051170	exon	2	323	+	gene_id "Novel00088"; transcript_id "Novel00088.2"; exon_number "1";
BABH01051170	exon	411	488	+	gene_id "Novel00088"; transcript_id "Novel00088.2"; exon_number "2";
BABH01051549	exon	137	179	-	gene_id "Novel00089"; transcript_id "Novel00089.1"; exon_number "1";
BABH01051549	exon	337	438	-	gene_id "Novel00089"; transcript_id "Novel00089.1"; exon_number "2";
BABH01051549	exon	763	875	-	gene_id "Novel00089"; transcript_id "Novel00089.1"; exon_number "3";
BABH01051592	exon	31	607	-	gene_id "Novel00090"; transcript_id "Novel00090.1"; exon_number "1";
BABH01051592	exon	822	885	-	gene_id "Novel00090"; transcript_id "Novel00090.1"; exon_number "2";
BABH01051830	exon	18	149	-	gene_id "Novel00091"; transcript_id "Novel00091.1"; exon_number "1";
BABH01051830	exon	655	775	-	gene_id "Novel00091"; transcript_id "Novel00091.1"; exon_number "2";
BABH01051921	exon	139	291	-	gene_id "Novel00092"; transcript_id "Novel00092.1"; exon_number "1";
BABH01051921	exon	363	453	-	gene_id "Novel00092"; transcript_id "Novel00092.1"; exon_number "2";
BABH01052103	exon	108	291	-	gene_id "Novel00093"; transcript_id "Novel00093.1"; exon_number "1";
BABH01052103	exon	525	665	-	gene_id "Novel00093"; transcript_id "Novel00093.1"; exon_number "2";
BABH01052103	exon	823	858	-	gene_id "Novel00093"; transcript_id "Novel00093.1"; exon_number "3";
BABH01052120	exon	2	259	+	gene_id "Novel00094"; transcript_id "Novel00094.1"; exon_number "1";
BABH01052120	exon	331	345	+	gene_id "Novel00094"; transcript_id "Novel00094.1"; exon_number "2";
BABH01052157	exon	27	259	+	gene_id "Novel00095"; transcript_id "Novel00095.1"; exon_number "1";
BABH01052157	exon	465	851	+	gene_id "Novel00095"; transcript_id "Novel00095.1"; exon_number "2";
BABH01052314	exon	1	67	+	gene_id "Novel00096"; transcript_id "Novel00096.1"; exon_number "1";
BABH01052314	exon	756	850	+	gene_id "Novel00096"; transcript_id "Novel00096.1"; exon_number "2";
BABH01052314	exon	5	354	+	gene_id "Novel00096"; transcript_id "Novel00096.2"; exon_number "1";
BABH01052314	exon	756	850	+	gene_id "Novel00096"; transcript_id "Novel00096.2"; exon_number "2";
BABH01052317	exon	50	396	-	gene_id "Novel00097"; transcript_id "Novel00097.1"; exon_number "1";
BABH01052317	exon	471	817	-	gene_id "Novel00097"; transcript_id "Novel00097.1"; exon_number "2";
BABH01052653	exon	5	387	-	gene_id "Novel00098"; transcript_id "Novel00098.1"; exon_number "1";
BABH01052653	exon	547	604	-	gene_id "Novel00098"; transcript_id "Novel00098.1"; exon_number "2";
BABH01052653	exon	676	776	-	gene_id "Novel00098"; transcript_id "Novel00098.1"; exon_number "3";
BABH01052796	exon	8	463	-	gene_id "Novel00099"; transcript_id "Novel00099.1"; exon_number "1";
BABH01052796	exon	669	759	-	gene_id "Novel00099"; transcript_id "Novel00099.1"; exon_number "2";
BABH01052928	exon	1	337	+	gene_id "Novel00100"; transcript_id "Novel00100.1"; exon_number "1";
BABH01052928	exon	604	819	+	gene_id "Novel00100"; transcript_id "Novel00100.1"; exon_number "2";
BABH01053172	exon	1	817	+	gene_id "Novel00101"; transcript_id "Novel00101.1"; exon_number "1";
BABH01053172	exon	181	204	+	gene_id "Novel00101"; transcript_id "Novel00101.2"; exon_number "1";
BABH01053172	exon	425	813	+	gene_id "Novel00101"; transcript_id "Novel00101.2"; exon_number "2";
BABH01053318	exon	30	266	-	gene_id "Novel00102"; transcript_id "Novel00102.1"; exon_number "1";
BABH01053318	exon	640	706	-	gene_id "Novel00102"; transcript_id "Novel00102.1"; exon_number "2";
BABH01053318	exon	30	266	-	gene_id "Novel00102"; transcript_id "Novel00102.2"; exon_number "1";
BABH01053318	exon	650	758	-	gene_id "Novel00102"; transcript_id "Novel00102.2"; exon_number "2";
BABH01053363	exon	8	70	+	gene_id "Novel00103"; transcript_id "Novel00103.1"; exon_number "1";
BABH01053363	exon	159	470	+	gene_id "Novel00103"; transcript_id "Novel00103.1"; exon_number "2";
BABH01053363	exon	553	806	+	gene_id "Novel00103"; transcript_id "Novel00103.1"; exon_number "3";
BABH01053369	exon	21	188	+	gene_id "Novel00104"; transcript_id "Novel00104.1"; exon_number "1";
BABH01053369	exon	267	533	+	gene_id "Novel00104"; transcript_id "Novel00104.1"; exon_number "2";
BABH01053493	exon	37	606	-	gene_id "Novel00105"; transcript_id "Novel00105.1"; exon_number "1";
BABH01053493	exon	717	793	-	gene_id "Novel00105"; transcript_id "Novel00105.1"; exon_number "2";
BABH01054195	exon	410	618	-	gene_id "Novel00106"; transcript_id "Novel00106.1"; exon_number "1";
BABH01054195	exon	727	786	-	gene_id "Novel00106"; transcript_id "Novel00106.1"; exon_number "2";
BABH01054196	exon	4	445	-	gene_id "Novel00107"; transcript_id "Novel00107.1"; exon_number "1";
BABH01054196	exon	609	767	-	gene_id "Novel00107"; transcript_id "Novel00107.1"; exon_number "2";
BABH01054905	exon	7	272	+	gene_id "Novel00108"; transcript_id "Novel00108.1"; exon_number "1";
BABH01054905	exon	659	766	+	gene_id "Novel00108"; transcript_id "Novel00108.1"; exon_number "2";
BABH01055006	exon	74	140	+	gene_id "Novel00109"; transcript_id "Novel00109.1"; exon_number "1";
BABH01055006	exon	304	650	+	gene_id "Novel00109"; transcript_id "Novel00109.1"; exon_number "2";
BABH01055367	exon	140	347	-	gene_id "Novel00110"; transcript_id "Novel00110.1"; exon_number "1";
BABH01055367	exon	479	681	-	gene_id "Novel00110"; transcript_id "Novel00110.1"; exon_number "2";
BABH01055506	exon	7	294	+	gene_id "Novel00111"; transcript_id "Novel00111.1"; exon_number "1";
BABH01055506	exon	500	682	+	gene_id "Novel00111"; transcript_id "Novel00111.1"; exon_number "2";
BABH01055838	exon	79	622	-	gene_id "Novel00112"; transcript_id "Novel00112.1"; exon_number "1";
BABH01055838	exon	694	752	-	gene_id "Novel00112"; transcript_id "Novel00112.1"; exon_number "2";
BABH01056132	exon	2	193	-	gene_id "Novel00113"; transcript_id "Novel00113.1"; exon_number "1";
BABH01056132	exon	400	462	-	gene_id "Novel00113"; transcript_id "Novel00113.1"; exon_number "2";
BABH01056181	exon	84	150	+	gene_id "Novel00114"; transcript_id "Novel00114.1"; exon_number "1";
BABH01056181	exon	259	732	+	gene_id "Novel00114"; transcript_id "Novel00114.1"; exon_number "2";
BABH01057044	exon	1	58	+	gene_id "Novel00115"; transcript_id "Novel00115.1"; exon_number "1";
BABH01057044	exon	174	735	+	gene_id "Novel00115"; transcript_id "Novel00115.1"; exon_number "2";
BABH01057645	exon	167	253	+	gene_id "Novel00116"; transcript_id "Novel00116.1"; exon_number "1";
BABH01057645	exon	332	626	+	gene_id "Novel00116"; transcript_id "Novel00116.1"; exon_number "2";
BABH01057841	exon	1	716	+	gene_id "Novel00117"; transcript_id "Novel00117.1"; exon_number "1";
BABH01057841	exon	2	97	+	gene_id "Novel00117"; transcript_id "Novel00117.2"; exon_number "1";
BABH01057841	exon	582	724	+	gene_id "Novel00117"; transcript_id "Novel00117.2"; exon_number "2";
BABH01057906	exon	11	270	+	gene_id "Novel00118"; transcript_id "Novel00118.1"; exon_number "1";
BABH01057906	exon	342	399	+	gene_id "Novel00118"; transcript_id "Novel00118.1"; exon_number "2";
BABH01057906	exon	558	629	+	gene_id "Novel00118"; transcript_id "Novel00118.1"; exon_number "3";
BABH01059480	exon	1	114	-	gene_id "Novel00119"; transcript_id "Novel00119.1"; exon_number "1";
BABH01059480	exon	182	410	-	gene_id "Novel00119"; transcript_id "Novel00119.1"; exon_number "2";
BABH01059480	exon	490	709	-	gene_id "Novel00119"; transcript_id "Novel00119.1"; exon_number "3";
BABH01059743	exon	167	270	+	gene_id "Novel00120"; transcript_id "Novel00120.1"; exon_number "1";
BABH01059743	exon	396	578	+	gene_id "Novel00120"; transcript_id "Novel00120.1"; exon_number "2";
BABH01059743	exon	650	681	+	gene_id "Novel00120"; transcript_id "Novel00120.1"; exon_number "3";
BABH01060818	exon	6	37	+	gene_id "Novel00121"; transcript_id "Novel00121.1"; exon_number "1";
BABH01060818	exon	154	640	+	gene_id "Novel00121"; transcript_id "Novel00121.1"; exon_number "2";
BABH01061190	exon	27	213	+	gene_id "Novel00122"; transcript_id "Novel00122.1"; exon_number "1";
BABH01061190	exon	539	694	+	gene_id "Novel00122"; transcript_id "Novel00122.1"; exon_number "2";
BABH01061190	exon	32	694	+	gene_id "Novel00122"; transcript_id "Novel00122.2"; exon_number "1";
BABH01061475	exon	65	310	-	gene_id "Novel00123"; transcript_id "Novel00123.1"; exon_number "1";
BABH01061475	exon	451	622	-	gene_id "Novel00123"; transcript_id "Novel00123.1"; exon_number "2";
BABH01062289	exon	2	144	+	gene_id "Novel00124"; transcript_id "Novel00124.1"; exon_number "1";
BABH01062289	exon	549	686	+	gene_id "Novel00124"; transcript_id "Novel00124.1"; exon_number "2";
BABH01062961	exon	1	227	-	gene_id "Novel00125"; transcript_id "Novel00125.1"; exon_number "1";
BABH01062961	exon	473	682	-	gene_id "Novel00125"; transcript_id "Novel00125.1"; exon_number "2";
BABH01063277	exon	100	238	-	gene_id "Novel00126"; transcript_id "Novel00126.1"; exon_number "1";
BABH01063277	exon	344	486	-	gene_id "Novel00126"; transcript_id "Novel00126.1"; exon_number "2";
BABH01064325	exon	1	463	-	gene_id "Novel00127"; transcript_id "Novel00127.1"; exon_number "1";
BABH01064325	exon	587	671	-	gene_id "Novel00127"; transcript_id "Novel00127.1"; exon_number "2";
BABH01064884	exon	49	531	+	gene_id "Novel00128"; transcript_id "Novel00128.1"; exon_number "1";
BABH01064884	exon	617	668	+	gene_id "Novel00128"; transcript_id "Novel00128.1"; exon_number "2";
BABH01065100	exon	60	97	+	gene_id "Novel00129"; transcript_id "Novel00129.1"; exon_number "1";
BABH01065100	exon	209	653	+	gene_id "Novel00129"; transcript_id "Novel00129.1"; exon_number "2";
BABH01066477	exon	188	459	+	gene_id "Novel00130"; transcript_id "Novel00130.1"; exon_number "1";
BABH01066477	exon	595	659	+	gene_id "Novel00130"; transcript_id "Novel00130.1"; exon_number "2";
BABH01067349	exon	194	300	+	gene_id "Novel00131"; transcript_id "Novel00131.1"; exon_number "1";
BABH01067349	exon	376	451	+	gene_id "Novel00131"; transcript_id "Novel00131.1"; exon_number "2";
BABH01070919	exon	2	341	-	gene_id "Novel00132"; transcript_id "Novel00132.1"; exon_number "1";
BABH01070919	exon	461	601	-	gene_id "Novel00132"; transcript_id "Novel00132.1"; exon_number "2";
BABH01072152	exon	3	524	+	gene_id "Novel00133"; transcript_id "Novel00133.1"; exon_number "1";
BABH01072152	exon	600	624	+	gene_id "Novel00133"; transcript_id "Novel00133.1"; exon_number "2";
BABH01072604	exon	1	210	+	gene_id "Novel00134"; transcript_id "Novel00134.1"; exon_number "1";
BABH01072604	exon	278	555	+	gene_id "Novel00134"; transcript_id "Novel00134.1"; exon_number "2";
BABH01074832	exon	5	343	+	gene_id "Novel00135"; transcript_id "Novel00135.1"; exon_number "1";
BABH01074832	exon	425	533	+	gene_id "Novel00135"; transcript_id "Novel00135.1"; exon_number "2";
BABH01075835	exon	88	286	-	gene_id "Novel00136"; transcript_id "Novel00136.1"; exon_number "1";
BABH01075835	exon	373	596	-	gene_id "Novel00136"; transcript_id "Novel00136.1"; exon_number "2";
BABH01076541	exon	1	401	+	gene_id "Novel00137"; transcript_id "Novel00137.1"; exon_number "1";
BABH01076541	exon	554	593	+	gene_id "Novel00137"; transcript_id "Novel00137.1"; exon_number "2";
BABH01077279	exon	2	244	-	gene_id "Novel00138"; transcript_id "Novel00138.1"; exon_number "1";
BABH01077279	exon	324	456	-	gene_id "Novel00138"; transcript_id "Novel00138.1"; exon_number "2";
BABH01078957	exon	13	49	-	gene_id "Novel00139"; transcript_id "Novel00139.1"; exon_number "1";
BABH01078957	exon	416	574	-	gene_id "Novel00139"; transcript_id "Novel00139.1"; exon_number "2";
BABH01080733	exon	1	436	-	gene_id "Novel00140"; transcript_id "Novel00140.1"; exon_number "1";
BABH01080733	exon	514	541	-	gene_id "Novel00140"; transcript_id "Novel00140.1"; exon_number "2";
BABH01081829	exon	144	214	+	gene_id "Novel00141"; transcript_id "Novel00141.1"; exon_number "1";
BABH01081829	exon	295	539	+	gene_id "Novel00141"; transcript_id "Novel00141.1"; exon_number "2";
BABH01084105	exon	45	64	+	gene_id "Novel00142"; transcript_id "Novel00142.1"; exon_number "1";
BABH01084105	exon	116	256	+	gene_id "Novel00142"; transcript_id "Novel00142.1"; exon_number "2";
BABH01084105	exon	329	418	+	gene_id "Novel00142"; transcript_id "Novel00142.1"; exon_number "3";
BABH01084447	exon	2	218	+	gene_id "Novel00143"; transcript_id "Novel00143.1"; exon_number "1";
BABH01084447	exon	389	518	+	gene_id "Novel00143"; transcript_id "Novel00143.1"; exon_number "2";
BABH01085147	exon	1	126	-	gene_id "Novel00144"; transcript_id "Novel00144.1"; exon_number "1";
BABH01085147	exon	195	505	-	gene_id "Novel00144"; transcript_id "Novel00144.1"; exon_number "2";
BABH01085195	exon	1	176	+	gene_id "Novel00145"; transcript_id "Novel00145.1"; exon_number "1";
BABH01085195	exon	403	502	+	gene_id "Novel00145"; transcript_id "Novel00145.1"; exon_number "2";
BABH01085195	exon	1	228	-	gene_id "Novel00146"; transcript_id "Novel00146.1"; exon_number "1";
BABH01085195	exon	410	499	-	gene_id "Novel00146"; transcript_id "Novel00146.1"; exon_number "2";
BABH01085226	exon	1	119	+	gene_id "Novel00147"; transcript_id "Novel00147.1"; exon_number "1";
BABH01085226	exon	324	501	+	gene_id "Novel00147"; transcript_id "Novel00147.1"; exon_number "2";
BABH01086883	exon	1	200	+	gene_id "Novel00148"; transcript_id "Novel00148.1"; exon_number "1";
BABH01086883	exon	270	437	+	gene_id "Novel00148"; transcript_id "Novel00148.1"; exon_number "2";
scaf1	exon	91407	91827	+	gene_id "Novel00149"; transcript_id "Novel00149.1"; exon_number "1";
scaf1	exon	93053	93318	+	gene_id "Novel00149"; transcript_id "Novel00149.1"; exon_number "2";
scaf1	exon	328090	334989	+	gene_id "Novel00150"; transcript_id "Novel00150.1"; exon_number "1";
scaf1	exon	3844999	3846938	+	gene_id "Novel00151"; transcript_id "Novel00151.1"; exon_number "1";
scaf1	exon	3920003	3921355	+	gene_id "Novel00152"; transcript_id "Novel00152.1"; exon_number "1";
scaf1	exon	4173535	4177308	+	gene_id "Novel00153"; transcript_id "Novel00153.1"; exon_number "1";
scaf1	exon	4720413	4721818	+	gene_id "Novel00154"; transcript_id "Novel00154.1"; exon_number "1";
scaf1	exon	5641745	5641995	+	gene_id "Novel00155"; transcript_id "Novel00155.1"; exon_number "1";
scaf1	exon	5642513	5642648	+	gene_id "Novel00155"; transcript_id "Novel00155.1"; exon_number "2";
scaf1	exon	5644028	5644156	+	gene_id "Novel00155"; transcript_id "Novel00155.1"; exon_number "3";
scaf1	exon	5644339	5644579	+	gene_id "Novel00155"; transcript_id "Novel00155.1"; exon_number "4";
scaf1	exon	5641942	5641995	+	gene_id "Novel00155"; transcript_id "Novel00155.2"; exon_number "1";
scaf1	exon	5642513	5642648	+	gene_id "Novel00155"; transcript_id "Novel00155.2"; exon_number "2";
scaf1	exon	5644028	5644212	+	gene_id "Novel00155"; transcript_id "Novel00155.2"; exon_number "3";
scaf1	exon	5644339	5644579	+	gene_id "Novel00155"; transcript_id "Novel00155.2"; exon_number "4";
scaf1	exon	7623485	7623696	+	gene_id "Novel00156"; transcript_id "Novel00156.1"; exon_number "1";
scaf1	exon	7626341	7626533	+	gene_id "Novel00156"; transcript_id "Novel00156.1"; exon_number "2";
scaf1	exon	7627001	7627103	+	gene_id "Novel00156"; transcript_id "Novel00156.1"; exon_number "3";
scaf1	exon	7627975	7628165	+	gene_id "Novel00156"; transcript_id "Novel00156.1"; exon_number "4";
scaf1	exon	7629605	7629702	+	gene_id "Novel00156"; transcript_id "Novel00156.1"; exon_number "5";
scaf1	exon	7631468	7631593	+	gene_id "Novel00156"; transcript_id "Novel00156.1"; exon_number "6";
scaf1	exon	7634287	7634566	+	gene_id "Novel00156"; transcript_id "Novel00156.1"; exon_number "7";
scaf1	exon	7635774	7636019	+	gene_id "Novel00156"; transcript_id "Novel00156.1"; exon_number "8";
scaf1	exon	7636837	7636900	+	gene_id "Novel00156"; transcript_id "Novel00156.1"; exon_number "9";
scaf1	exon	7638052	7638373	+	gene_id "Novel00156"; transcript_id "Novel00156.1"; exon_number "10";
scaf1	exon	7639930	7640031	+	gene_id "Novel00156"; transcript_id "Novel00156.1"; exon_number "11";
scaf1	exon	7641940	7644259	+	gene_id "Novel00156"; transcript_id "Novel00156.1"; exon_number "12";
scaf1	exon	7623485	7623696	+	gene_id "Novel00156"; transcript_id "Novel00156.2"; exon_number "1";
scaf1	exon	7626341	7626533	+	gene_id "Novel00156"; transcript_id "Novel00156.2"; exon_number "2";
scaf1	exon	7627001	7627103	+	gene_id "Novel00156"; transcript_id "Novel00156.2"; exon_number "3";
scaf1	exon	7627975	7628165	+	gene_id "Novel00156"; transcript_id "Novel00156.2"; exon_number "4";
scaf1	exon	7629605	7629702	+	gene_id "Novel00156"; transcript_id "Novel00156.2"; exon_number "5";
scaf1	exon	7631468	7631593	+	gene_id "Novel00156"; transcript_id "Novel00156.2"; exon_number "6";
scaf1	exon	7634287	7634566	+	gene_id "Novel00156"; transcript_id "Novel00156.2"; exon_number "7";
scaf1	exon	7635774	7636019	+	gene_id "Novel00156"; transcript_id "Novel00156.2"; exon_number "8";
scaf1	exon	7636837	7636900	+	gene_id "Novel00156"; transcript_id "Novel00156.2"; exon_number "9";
scaf1	exon	7638052	7638373	+	gene_id "Novel00156"; transcript_id "Novel00156.2"; exon_number "10";
scaf1	exon	7639930	7640031	+	gene_id "Novel00156"; transcript_id "Novel00156.2"; exon_number "11";
scaf1	exon	7641354	7644259	+	gene_id "Novel00156"; transcript_id "Novel00156.2"; exon_number "12";
scaf1	exon	7623485	7623696	+	gene_id "Novel00156"; transcript_id "Novel00156.3"; exon_number "1";
scaf1	exon	7626341	7626533	+	gene_id "Novel00156"; transcript_id "Novel00156.3"; exon_number "2";
scaf1	exon	7627001	7627103	+	gene_id "Novel00156"; transcript_id "Novel00156.3"; exon_number "3";
scaf1	exon	7627975	7628165	+	gene_id "Novel00156"; transcript_id "Novel00156.3"; exon_number "4";
scaf1	exon	7629605	7629702	+	gene_id "Novel00156"; transcript_id "Novel00156.3"; exon_number "5";
scaf1	exon	7631468	7631593	+	gene_id "Novel00156"; transcript_id "Novel00156.3"; exon_number "6";
scaf1	exon	7634287	7634566	+	gene_id "Novel00156"; transcript_id "Novel00156.3"; exon_number "7";
scaf1	exon	7635774	7636019	+	gene_id "Novel00156"; transcript_id "Novel00156.3"; exon_number "8";
scaf1	exon	7636837	7636900	+	gene_id "Novel00156"; transcript_id "Novel00156.3"; exon_number "9";
scaf1	exon	7638052	7638373	+	gene_id "Novel00156"; transcript_id "Novel00156.3"; exon_number "10";
scaf1	exon	7639930	7644259	+	gene_id "Novel00156"; transcript_id "Novel00156.3"; exon_number "11";
scaf1	exon	7636857	7636900	+	gene_id "Novel00156"; transcript_id "Novel00156.4"; exon_number "1";
scaf1	exon	7638052	7638377	+	gene_id "Novel00156"; transcript_id "Novel00156.4"; exon_number "2";
scaf1	exon	7639930	7644259	+	gene_id "Novel00156"; transcript_id "Novel00156.4"; exon_number "3";
scaf1	exon	9613534	9614900	+	gene_id "Novel00157"; transcript_id "Novel00157.1"; exon_number "1";
scaf1	exon	9613814	9614018	+	gene_id "Novel00157"; transcript_id "Novel00157.2"; exon_number "1";
scaf1	exon	9614917	9614992	+	gene_id "Novel00157"; transcript_id "Novel00157.2"; exon_number "2";
scaf1	exon	10139358	10141514	+	gene_id "Novel00158"; transcript_id "Novel00158.1"; exon_number "1";
scaf1	exon	10142258	10142478	+	gene_id "Novel00158"; transcript_id "Novel00158.1"; exon_number "2";
scaf1	exon	10142977	10143227	+	gene_id "Novel00158"; transcript_id "Novel00158.1"; exon_number "3";
scaf1	exon	10139779	10141514	+	gene_id "Novel00158"; transcript_id "Novel00158.2"; exon_number "1";
scaf1	exon	10142258	10142739	+	gene_id "Novel00158"; transcript_id "Novel00158.2"; exon_number "2";
scaf1	exon	10678846	10679092	+	gene_id "Novel00159"; transcript_id "Novel00159.1"; exon_number "1";
scaf1	exon	10681872	10682102	+	gene_id "Novel00159"; transcript_id "Novel00159.1"; exon_number "2";
scaf1	exon	10682866	10683233	+	gene_id "Novel00159"; transcript_id "Novel00159.1"; exon_number "3";
scaf1	exon	10678848	10679092	+	gene_id "Novel00159"; transcript_id "Novel00159.2"; exon_number "1";
scaf1	exon	10681872	10682123	+	gene_id "Novel00159"; transcript_id "Novel00159.2"; exon_number "2";
scaf1	exon	10682866	10683233	+	gene_id "Novel00159"; transcript_id "Novel00159.2"; exon_number "3";
scaf1	exon	11445996	11448730	+	gene_id "Novel00160"; transcript_id "Novel00160.1"; exon_number "1";
scaf1	exon	11448944	11449549	+	gene_id "Novel00160"; transcript_id "Novel00160.1"; exon_number "2";
scaf1	exon	12923296	12923768	+	gene_id "Novel00161"; transcript_id "Novel00161.1"; exon_number "1";
scaf1	exon	12927193	12928659	+	gene_id "Novel00161"; transcript_id "Novel00161.1"; exon_number "2";
scaf1	exon	13281018	13281078	+	gene_id "Novel00162"; transcript_id "Novel00162.1"; exon_number "1";
scaf1	exon	13281341	13281441	+	gene_id "Novel00162"; transcript_id "Novel00162.1"; exon_number "2";
scaf1	exon	13282098	13282378	+	gene_id "Novel00162"; transcript_id "Novel00162.1"; exon_number "3";
scaf1	exon	13458980	13459220	+	gene_id "Novel00163"; transcript_id "Novel00163.1"; exon_number "1";
scaf1	exon	13461000	13461734	+	gene_id "Novel00163"; transcript_id "Novel00163.1"; exon_number "2";
scaf1	exon	104509	104853	-	gene_id "Novel00164"; transcript_id "Novel00164.1"; exon_number "1";
scaf1	exon	104938	105213	-	gene_id "Novel00164"; transcript_id "Novel00164.1"; exon_number "2";
scaf1	exon	105287	105523	-	gene_id "Novel00164"; transcript_id "Novel00164.1"; exon_number "3";
scaf1	exon	112954	113043	-	gene_id "Novel00164"; transcript_id "Novel00164.1"; exon_number "4";
scaf1	exon	126462	126818	-	gene_id "Novel00165"; transcript_id "Novel00165.1"; exon_number "1";
scaf1	exon	127269	128120	-	gene_id "Novel00165"; transcript_id "Novel00165.1"; exon_number "2";
scaf1	exon	5644881	5644961	-	gene_id "Novel00166"; transcript_id "Novel00166.1"; exon_number "1";
scaf1	exon	5645079	5645338	-	gene_id "Novel00166"; transcript_id "Novel00166.1"; exon_number "2";
scaf1	exon	5645872	5646038	-	gene_id "Novel00166"; transcript_id "Novel00166.1"; exon_number "3";
scaf1	exon	5646444	5646516	-	gene_id "Novel00166"; transcript_id "Novel00166.1"; exon_number "4";
scaf1	exon	5646617	5646639	-	gene_id "Novel00167"; transcript_id "Novel00167.1"; exon_number "1";
scaf1	exon	5646720	5647115	-	gene_id "Novel00167"; transcript_id "Novel00167.1"; exon_number "2";
scaf1	exon	5693977	5694305	-	gene_id "Novel00168"; transcript_id "Novel00168.1"; exon_number "1";
scaf1	exon	5694929	5695071	-	gene_id "Novel00168"; transcript_id "Novel00168.1"; exon_number "2";
scaf1	exon	6422843	6423024	-	gene_id "Novel00169"; transcript_id "Novel00169.1"; exon_number "1";
scaf1	exon	6461479	6464302	-	gene_id "Novel00169"; transcript_id "Novel00169.1"; exon_number "2";
scaf1	exon	6461604	6463809	-	gene_id "Novel00169"; transcript_id "Novel00169.2"; exon_number "1";
scaf1	exon	6464147	6464287	-	gene_id "Novel00169"; transcript_id "Novel00169.2"; exon_number "2";
scaf1	exon	7931168	7931432	-	gene_id "Novel00170"; transcript_id "Novel00170.1"; exon_number "1";
scaf1	exon	7931513	7931578	-	gene_id "Novel00170"; transcript_id "Novel00170.1"; exon_number "2";
scaf1	exon	7931873	7932061	-	gene_id "Novel00170"; transcript_id "Novel00170.1"; exon_number "3";
scaf1	exon	7932171	7932258	-	gene_id "Novel00170"; transcript_id "Novel00170.1"; exon_number "4";
scaf1	exon	8657896	8657995	-	gene_id "Novel00171"; transcript_id "Novel00171.1"; exon_number "1";
scaf1	exon	8660438	8660541	-	gene_id "Novel00171"; transcript_id "Novel00171.1"; exon_number "2";
scaf1	exon	8660636	8660712	-	gene_id "Novel00171"; transcript_id "Novel00171.1"; exon_number "3";
scaf1	exon	9562001	9562791	-	gene_id "Novel00172"; transcript_id "Novel00172.1"; exon_number "1";
scaf1	exon	9563982	9564127	-	gene_id "Novel00172"; transcript_id "Novel00172.1"; exon_number "2";
scaf1	exon	9564453	9564822	-	gene_id "Novel00172"; transcript_id "Novel00172.1"; exon_number "3";
scaf1	exon	9562001	9562791	-	gene_id "Novel00172"; transcript_id "Novel00172.2"; exon_number "1";
scaf1	exon	9563982	9564127	-	gene_id "Novel00172"; transcript_id "Novel00172.2"; exon_number "2";
scaf1	exon	9564471	9564822	-	gene_id "Novel00172"; transcript_id "Novel00172.2"; exon_number "3";
scaf1	exon	9563237	9564259	-	gene_id "Novel00172"; transcript_id "Novel00172.3"; exon_number "1";
scaf1	exon	10822104	10823845	-	gene_id "Novel00173"; transcript_id "Novel00173.1"; exon_number "1";
scaf1	exon	10826031	10826093	-	gene_id "Novel00173"; transcript_id "Novel00173.1"; exon_number "2";
scaf1	exon	10826641	10826748	-	gene_id "Novel00173"; transcript_id "Novel00173.1"; exon_number "3";
scaf1	exon	10827148	10827256	-	gene_id "Novel00173"; transcript_id "Novel00173.1"; exon_number "4";
scaf1	exon	10828156	10828251	-	gene_id "Novel00173"; transcript_id "Novel00173.1"; exon_number "5";
scaf1	exon	10911014	10911496	-	gene_id "Novel00174"; transcript_id "Novel00174.1"; exon_number "1";
scaf1	exon	11211538	11211702	-	gene_id "Novel00175"; transcript_id "Novel00175.1"; exon_number "1";
scaf1	exon	11212049	11212234	-	gene_id "Novel00175"; transcript_id "Novel00175.1"; exon_number "2";
scaf1	exon	11212389	11212627	-	gene_id "Novel00175"; transcript_id "Novel00175.1"; exon_number "3";
scaf1	exon	11212884	11213094	-	gene_id "Novel00176"; transcript_id "Novel00176.1"; exon_number "1";
scaf1	exon	11213172	11213264	-	gene_id "Novel00176"; transcript_id "Novel00176.1"; exon_number "2";
scaf1	exon	11445996	11448885	-	gene_id "Novel00177"; transcript_id "Novel00177.1"; exon_number "1";
scaf1	exon	11449099	11449549	-	gene_id "Novel00177"; transcript_id "Novel00177.1"; exon_number "2";
scaf1	exon	12063693	12064684	-	gene_id "Novel00178"; transcript_id "Novel00178.1"; exon_number "1";
scaf1	exon	12067630	12067763	-	gene_id "Novel00178"; transcript_id "Novel00178.1"; exon_number "2";
scaf1	exon	12074109	12074297	-	gene_id "Novel00178"; transcript_id "Novel00178.1"; exon_number "3";
scaf1	exon	12860801	12861202	-	gene_id "Novel00179"; transcript_id "Novel00179.1"; exon_number "1";
scaf1	exon	12862148	12862957	-	gene_id "Novel00179"; transcript_id "Novel00179.1"; exon_number "2";
scaf1	exon	13073557	13074344	-	gene_id "Novel00180"; transcript_id "Novel00180.1"; exon_number "1";
scaf1	exon	13315057	13315374	-	gene_id "Novel00181"; transcript_id "Novel00181.1"; exon_number "1";
scaf1	exon	13317337	13317470	-	gene_id "Novel00181"; transcript_id "Novel00181.1"; exon_number "2";
scaf1	exon	13317802	13318225	-	gene_id "Novel00181"; transcript_id "Novel00181.1"; exon_number "3";
scaf1	exon	13315057	13315374	-	gene_id "Novel00181"; transcript_id "Novel00181.2"; exon_number "1";
scaf1	exon	13317337	13318239	-	gene_id "Novel00181"; transcript_id "Novel00181.2"; exon_number "2";
scaf1	exon	14478152	14478849	-	gene_id "Novel00182"; transcript_id "Novel00182.1"; exon_number "1";
scaf1	exon	15274697	15275133	-	gene_id "Novel00183"; transcript_id "Novel00183.1"; exon_number "1";
scaf1	exon	15278839	15279003	-	gene_id "Novel00183"; transcript_id "Novel00183.1"; exon_number "2";
scaf1	exon	15813226	15814571	-	gene_id "Novel00184"; transcript_id "Novel00184.1"; exon_number "1";
scaf1	exon	15814892	15815199	-	gene_id "Novel00184"; transcript_id "Novel00184.1"; exon_number "2";
scaf1	exon	15815585	15815773	-	gene_id "Novel00184"; transcript_id "Novel00184.1"; exon_number "3";
scaf1	exon	15816066	15816702	-	gene_id "Novel00184"; transcript_id "Novel00184.1"; exon_number "4";
scaf10	exon	106824	106975	+	gene_id "Novel00185"; transcript_id "Novel00185.1"; exon_number "1";
scaf10	exon	108173	110501	+	gene_id "Novel00185"; transcript_id "Novel00185.1"; exon_number "2";
scaf10	exon	106824	110501	+	gene_id "Novel00185"; transcript_id "Novel00185.2"; exon_number "1";
scaf10	exon	1801388	1801512	+	gene_id "Novel00186"; transcript_id "Novel00186.1"; exon_number "1";
scaf10	exon	1803872	1804012	+	gene_id "Novel00186"; transcript_id "Novel00186.1"; exon_number "2";
scaf10	exon	1804678	1804766	+	gene_id "Novel00186"; transcript_id "Novel00186.1"; exon_number "3";
scaf10	exon	1805437	1805517	+	gene_id "Novel00186"; transcript_id "Novel00186.1"; exon_number "4";
scaf10	exon	1806905	1807013	+	gene_id "Novel00186"; transcript_id "Novel00186.1"; exon_number "5";
scaf10	exon	1807150	1807257	+	gene_id "Novel00186"; transcript_id "Novel00186.1"; exon_number "6";
scaf10	exon	1807573	1807700	+	gene_id "Novel00186"; transcript_id "Novel00186.1"; exon_number "7";
scaf10	exon	1808222	1808372	+	gene_id "Novel00186"; transcript_id "Novel00186.1"; exon_number "8";
scaf10	exon	1808451	1808542	+	gene_id "Novel00186"; transcript_id "Novel00186.1"; exon_number "9";
scaf10	exon	2506199	2506871	+	gene_id "Novel00187"; transcript_id "Novel00187.1"; exon_number "1";
scaf10	exon	2506967	2507053	+	gene_id "Novel00187"; transcript_id "Novel00187.1"; exon_number "2";
scaf10	exon	2507142	2507235	+	gene_id "Novel00187"; transcript_id "Novel00187.1"; exon_number "3";
scaf10	exon	2507325	2509605	+	gene_id "Novel00187"; transcript_id "Novel00187.1"; exon_number "4";
scaf10	exon	2510141	2510637	+	gene_id "Novel00187"; transcript_id "Novel00187.1"; exon_number "5";
scaf10	exon	2506224	2507053	+	gene_id "Novel00187"; transcript_id "Novel00187.2"; exon_number "1";
scaf10	exon	2507142	2507235	+	gene_id "Novel00187"; transcript_id "Novel00187.2"; exon_number "2";
scaf10	exon	2507325	2510637	+	gene_id "Novel00187"; transcript_id "Novel00187.2"; exon_number "3";
scaf10	exon	2881558	2882130	+	gene_id "Novel00188"; transcript_id "Novel00188.1"; exon_number "1";
scaf10	exon	2882422	2882787	+	gene_id "Novel00188"; transcript_id "Novel00188.1"; exon_number "2";
scaf10	exon	4180721	4180792	+	gene_id "Novel00189"; transcript_id "Novel00189.1"; exon_number "1";
scaf10	exon	4181590	4182145	+	gene_id "Novel00189"; transcript_id "Novel00189.1"; exon_number "2";
scaf10	exon	4180760	4182140	+	gene_id "Novel00189"; transcript_id "Novel00189.2"; exon_number "1";
scaf10	exon	4386426	4387158	+	gene_id "Novel00190"; transcript_id "Novel00190.1"; exon_number "1";
scaf10	exon	4389197	4389471	+	gene_id "Novel00190"; transcript_id "Novel00190.1"; exon_number "2";
scaf10	exon	4389583	4389723	+	gene_id "Novel00190"; transcript_id "Novel00190.1"; exon_number "3";
scaf10	exon	4386537	4386825	+	gene_id "Novel00190"; transcript_id "Novel00190.2"; exon_number "1";
scaf10	exon	4387074	4387158	+	gene_id "Novel00190"; transcript_id "Novel00190.2"; exon_number "2";
scaf10	exon	4389197	4389471	+	gene_id "Novel00190"; transcript_id "Novel00190.2"; exon_number "3";
scaf10	exon	4389583	4389723	+	gene_id "Novel00190"; transcript_id "Novel00190.2"; exon_number "4";
scaf10	exon	5142264	5142587	+	gene_id "Novel00191"; transcript_id "Novel00191.1"; exon_number "1";
scaf10	exon	5148497	5149741	+	gene_id "Novel00191"; transcript_id "Novel00191.1"; exon_number "2";
scaf10	exon	30920	31841	-	gene_id "Novel00192"; transcript_id "Novel00192.1"; exon_number "1";
scaf10	exon	33103	33183	-	gene_id "Novel00192"; transcript_id "Novel00192.1"; exon_number "2";
scaf10	exon	33578	33931	-	gene_id "Novel00192"; transcript_id "Novel00192.1"; exon_number "3";
scaf10	exon	34018	34214	-	gene_id "Novel00192"; transcript_id "Novel00192.1"; exon_number "4";
scaf10	exon	38387	38518	-	gene_id "Novel00192"; transcript_id "Novel00192.1"; exon_number "5";
scaf10	exon	38764	38800	-	gene_id "Novel00192"; transcript_id "Novel00192.1"; exon_number "6";
scaf10	exon	30920	31841	-	gene_id "Novel00192"; transcript_id "Novel00192.2"; exon_number "1";
scaf10	exon	33103	33183	-	gene_id "Novel00192"; transcript_id "Novel00192.2"; exon_number "2";
scaf10	exon	33578	33931	-	gene_id "Novel00192"; transcript_id "Novel00192.2"; exon_number "3";
scaf10	exon	34018	34214	-	gene_id "Novel00192"; transcript_id "Novel00192.2"; exon_number "4";
scaf10	exon	38387	38518	-	gene_id "Novel00192"; transcript_id "Novel00192.2"; exon_number "5";
scaf10	exon	38804	39020	-	gene_id "Novel00192"; transcript_id "Novel00192.2"; exon_number "6";
scaf10	exon	30920	31841	-	gene_id "Novel00192"; transcript_id "Novel00192.3"; exon_number "1";
scaf10	exon	33103	33183	-	gene_id "Novel00192"; transcript_id "Novel00192.3"; exon_number "2";
scaf10	exon	33578	33931	-	gene_id "Novel00192"; transcript_id "Novel00192.3"; exon_number "3";
scaf10	exon	34018	34214	-	gene_id "Novel00192"; transcript_id "Novel00192.3"; exon_number "4";
scaf10	exon	38387	38518	-	gene_id "Novel00192"; transcript_id "Novel00192.3"; exon_number "5";
scaf10	exon	43943	44191	-	gene_id "Novel00192"; transcript_id "Novel00192.3"; exon_number "6";
scaf10	exon	30920	31841	-	gene_id "Novel00192"; transcript_id "Novel00192.4"; exon_number "1";
scaf10	exon	33103	33183	-	gene_id "Novel00192"; transcript_id "Novel00192.4"; exon_number "2";
scaf10	exon	33578	33931	-	gene_id "Novel00192"; transcript_id "Novel00192.4"; exon_number "3";
scaf10	exon	34018	34214	-	gene_id "Novel00192"; transcript_id "Novel00192.4"; exon_number "4";
scaf10	exon	43943	44049	-	gene_id "Novel00192"; transcript_id "Novel00192.4"; exon_number "5";
scaf10	exon	44158	44243	-	gene_id "Novel00192"; transcript_id "Novel00192.4"; exon_number "6";
scaf10	exon	30920	31841	-	gene_id "Novel00192"; transcript_id "Novel00192.5"; exon_number "1";
scaf10	exon	33103	33183	-	gene_id "Novel00192"; transcript_id "Novel00192.5"; exon_number "2";
scaf10	exon	33578	33931	-	gene_id "Novel00192"; transcript_id "Novel00192.5"; exon_number "3";
scaf10	exon	34018	34214	-	gene_id "Novel00192"; transcript_id "Novel00192.5"; exon_number "4";
scaf10	exon	38387	38518	-	gene_id "Novel00192"; transcript_id "Novel00192.5"; exon_number "5";
scaf10	exon	44307	44351	-	gene_id "Novel00192"; transcript_id "Novel00192.5"; exon_number "6";
scaf10	exon	30920	31841	-	gene_id "Novel00192"; transcript_id "Novel00192.6"; exon_number "1";
scaf10	exon	33103	33183	-	gene_id "Novel00192"; transcript_id "Novel00192.6"; exon_number "2";
scaf10	exon	33578	33931	-	gene_id "Novel00192"; transcript_id "Novel00192.6"; exon_number "3";
scaf10	exon	34018	34214	-	gene_id "Novel00192"; transcript_id "Novel00192.6"; exon_number "4";
scaf10	exon	38387	38518	-	gene_id "Novel00192"; transcript_id "Novel00192.6"; exon_number "5";
scaf10	exon	48147	48659	-	gene_id "Novel00192"; transcript_id "Novel00192.6"; exon_number "6";
scaf10	exon	30920	31841	-	gene_id "Novel00192"; transcript_id "Novel00192.7"; exon_number "1";
scaf10	exon	33103	33183	-	gene_id "Novel00192"; transcript_id "Novel00192.7"; exon_number "2";
scaf10	exon	33578	33931	-	gene_id "Novel00192"; transcript_id "Novel00192.7"; exon_number "3";
scaf10	exon	34018	34214	-	gene_id "Novel00192"; transcript_id "Novel00192.7"; exon_number "4";
scaf10	exon	48147	49047	-	gene_id "Novel00192"; transcript_id "Novel00192.7"; exon_number "5";
scaf10	exon	64081	64155	-	gene_id "Novel00193"; transcript_id "Novel00193.1"; exon_number "1";
scaf10	exon	67533	67919	-	gene_id "Novel00193"; transcript_id "Novel00193.1"; exon_number "2";
scaf10	exon	110575	112488	-	gene_id "Novel00194"; transcript_id "Novel00194.1"; exon_number "1";
scaf10	exon	112638	112912	-	gene_id "Novel00194"; transcript_id "Novel00194.1"; exon_number "2";
scaf10	exon	110575	112488	-	gene_id "Novel00194"; transcript_id "Novel00194.2"; exon_number "1";
scaf10	exon	113756	113789	-	gene_id "Novel00194"; transcript_id "Novel00194.2"; exon_number "2";
scaf10	exon	1494576	1495441	-	gene_id "Novel00195"; transcript_id "Novel00195.1"; exon_number "1";
scaf10	exon	1495948	1496102	-	gene_id "Novel00195"; transcript_id "Novel00195.1"; exon_number "2";
scaf10	exon	1704902	1705642	-	gene_id "Novel00196"; transcript_id "Novel00196.1"; exon_number "1";
scaf10	exon	1706359	1706710	-	gene_id "Novel00196"; transcript_id "Novel00196.1"; exon_number "2";
scaf10	exon	2210506	2210525	-	gene_id "Novel00197"; transcript_id "Novel00197.1"; exon_number "1";
scaf10	exon	2210854	2211040	-	gene_id "Novel00197"; transcript_id "Novel00197.1"; exon_number "2";
scaf10	exon	2211184	2211434	-	gene_id "Novel00197"; transcript_id "Novel00197.1"; exon_number "3";
scaf10	exon	2211575	2211748	-	gene_id "Novel00197"; transcript_id "Novel00197.1"; exon_number "4";
scaf10	exon	2456157	2456985	-	gene_id "Novel00198"; transcript_id "Novel00198.1"; exon_number "1";
scaf10	exon	2457080	2457209	-	gene_id "Novel00198"; transcript_id "Novel00198.1"; exon_number "2";
scaf10	exon	2757336	2757731	-	gene_id "Novel00199"; transcript_id "Novel00199.1"; exon_number "1";
scaf10	exon	2758544	2758598	-	gene_id "Novel00199"; transcript_id "Novel00199.1"; exon_number "2";
scaf10	exon	3512097	3512353	-	gene_id "Novel00200"; transcript_id "Novel00200.1"; exon_number "1";
scaf10	exon	3512580	3512959	-	gene_id "Novel00200"; transcript_id "Novel00200.1"; exon_number "2";
scaf10	exon	3512097	3512959	-	gene_id "Novel00200"; transcript_id "Novel00200.2"; exon_number "1";
scaf10	exon	3842511	3846644	-	gene_id "Novel00201"; transcript_id "Novel00201.1"; exon_number "1";
scaf10	exon	3922025	3922756	-	gene_id "Novel00202"; transcript_id "Novel00202.1"; exon_number "1";
scaf10	exon	3923595	3923654	-	gene_id "Novel00202"; transcript_id "Novel00202.1"; exon_number "2";
scaf10	exon	3922025	3922756	-	gene_id "Novel00202"; transcript_id "Novel00202.2"; exon_number "1";
scaf10	exon	3923599	3923655	-	gene_id "Novel00202"; transcript_id "Novel00202.2"; exon_number "2";
scaf10	exon	4322755	4322792	-	gene_id "Novel00203"; transcript_id "Novel00203.1"; exon_number "1";
scaf10	exon	4323186	4323381	-	gene_id "Novel00203"; transcript_id "Novel00203.1"; exon_number "2";
scaf10	exon	6134314	6134850	-	gene_id "Novel00204"; transcript_id "Novel00204.1"; exon_number "1";
scaf10	exon	6134942	6135336	-	gene_id "Novel00204"; transcript_id "Novel00204.1"; exon_number "2";
scaf10	exon	6477171	6477242	-	gene_id "Novel00205"; transcript_id "Novel00205.1"; exon_number "1";
scaf10	exon	6479549	6479773	-	gene_id "Novel00205"; transcript_id "Novel00205.1"; exon_number "2";
scaf10	exon	6487672	6487767	-	gene_id "Novel00205"; transcript_id "Novel00205.1"; exon_number "3";
scaf10	exon	6524239	6524632	-	gene_id "Novel00205"; transcript_id "Novel00205.1"; exon_number "4";
scaf10	exon	6477171	6477242	-	gene_id "Novel00205"; transcript_id "Novel00205.2"; exon_number "1";
scaf10	exon	6479549	6479773	-	gene_id "Novel00205"; transcript_id "Novel00205.2"; exon_number "2";
scaf10	exon	6487672	6487767	-	gene_id "Novel00205"; transcript_id "Novel00205.2"; exon_number "3";
scaf10	exon	6535248	6535837	-	gene_id "Novel00205"; transcript_id "Novel00205.2"; exon_number "4";
scaf10	exon	6769682	6770365	-	gene_id "Novel00206"; transcript_id "Novel00206.1"; exon_number "1";
scaf10	exon	6770497	6771715	-	gene_id "Novel00206"; transcript_id "Novel00206.1"; exon_number "2";
scaf10	exon	6869505	6870412	-	gene_id "Novel00207"; transcript_id "Novel00207.1"; exon_number "1";
scaf10	exon	7252096	7253580	-	gene_id "Novel00208"; transcript_id "Novel00208.1"; exon_number "1";
scaf10	exon	7254215	7254382	-	gene_id "Novel00208"; transcript_id "Novel00208.1"; exon_number "2";
scaf10	exon	7254478	7254637	-	gene_id "Novel00208"; transcript_id "Novel00208.1"; exon_number "3";
scaf10	exon	7254711	7254889	-	gene_id "Novel00208"; transcript_id "Novel00208.1"; exon_number "4";
scaf10	exon	7255473	7255567	-	gene_id "Novel00208"; transcript_id "Novel00208.1"; exon_number "5";
scaf10	exon	7255824	7255926	-	gene_id "Novel00208"; transcript_id "Novel00208.1"; exon_number "6";
scaf10	exon	7256233	7256498	-	gene_id "Novel00208"; transcript_id "Novel00208.1"; exon_number "7";
scaf100	exon	1231588	1231673	+	gene_id "Novel00209"; transcript_id "Novel00209.1"; exon_number "1";
scaf100	exon	1231757	1232869	+	gene_id "Novel00209"; transcript_id "Novel00209.1"; exon_number "2";
scaf101	exon	1049134	1049352	+	gene_id "Novel00210"; transcript_id "Novel00210.1"; exon_number "1";
scaf101	exon	1049915	1051345	+	gene_id "Novel00211"; transcript_id "Novel00211.1"; exon_number "1";
scaf1018	exon	2392	2685	-	gene_id "Novel00212"; transcript_id "Novel00212.1"; exon_number "1";
scaf1018	exon	3099	3252	-	gene_id "Novel00212"; transcript_id "Novel00212.1"; exon_number "2";
scaf1018	exon	3925	4047	-	gene_id "Novel00212"; transcript_id "Novel00212.1"; exon_number "3";
scaf102	exon	1183519	1183714	+	gene_id "Novel00213"; transcript_id "Novel00213.1"; exon_number "1";
scaf102	exon	1183840	1184017	+	gene_id "Novel00213"; transcript_id "Novel00213.1"; exon_number "2";
scaf102	exon	1184235	1184350	+	gene_id "Novel00213"; transcript_id "Novel00213.1"; exon_number "3";
scaf102	exon	1185423	1185627	+	gene_id "Novel00213"; transcript_id "Novel00213.1"; exon_number "4";
scaf102	exon	1185969	1186043	+	gene_id "Novel00213"; transcript_id "Novel00213.1"; exon_number "5";
scaf102	exon	1186497	1186679	+	gene_id "Novel00213"; transcript_id "Novel00213.1"; exon_number "6";
scaf102	exon	1187194	1187313	+	gene_id "Novel00213"; transcript_id "Novel00213.1"; exon_number "7";
scaf102	exon	535794	537063	-	gene_id "Novel00214"; transcript_id "Novel00214.1"; exon_number "1";
scaf102	exon	538045	538208	-	gene_id "Novel00214"; transcript_id "Novel00214.1"; exon_number "2";
scaf102	exon	1178065	1180405	-	gene_id "Novel00215"; transcript_id "Novel00215.1"; exon_number "1";
scaf102	exon	1180489	1180642	-	gene_id "Novel00215"; transcript_id "Novel00215.1"; exon_number "2";
scaf103	exon	1007437	1007526	+	gene_id "Novel00216"; transcript_id "Novel00216.1"; exon_number "1";
scaf103	exon	1007737	1008921	+	gene_id "Novel00216"; transcript_id "Novel00216.1"; exon_number "2";
scaf103	exon	258271	260692	-	gene_id "Novel00217"; transcript_id "Novel00217.1"; exon_number "1";
scaf103	exon	1028073	1029043	-	gene_id "Novel00218"; transcript_id "Novel00218.1"; exon_number "1";
scaf1034	exon	4030	5082	+	gene_id "Novel00219"; transcript_id "Novel00219.1"; exon_number "1";
scaf1034	exon	4030	4495	+	gene_id "Novel00219"; transcript_id "Novel00219.2"; exon_number "1";
scaf1034	exon	5632	5924	+	gene_id "Novel00219"; transcript_id "Novel00219.2"; exon_number "2";
scaf1034	exon	5212	5924	+	gene_id "Novel00219"; transcript_id "Novel00219.3"; exon_number "1";
scaf104	exon	990920	991627	+	gene_id "Novel00220"; transcript_id "Novel00220.1"; exon_number "1";
scaf104	exon	991685	992272	+	gene_id "Novel00220"; transcript_id "Novel00220.1"; exon_number "2";
scaf104	exon	94542	94613	-	gene_id "Novel00221"; transcript_id "Novel00221.1"; exon_number "1";
scaf104	exon	94953	95134	-	gene_id "Novel00221"; transcript_id "Novel00221.1"; exon_number "2";
scaf104	exon	95711	95787	-	gene_id "Novel00221"; transcript_id "Novel00221.1"; exon_number "3";
scaf104	exon	100088	101004	-	gene_id "Novel00222"; transcript_id "Novel00222.1"; exon_number "1";
scaf104	exon	101320	101471	-	gene_id "Novel00222"; transcript_id "Novel00222.1"; exon_number "2";
scaf104	exon	103052	103152	-	gene_id "Novel00222"; transcript_id "Novel00222.1"; exon_number "3";
scaf104	exon	103774	103797	-	gene_id "Novel00222"; transcript_id "Novel00222.1"; exon_number "4";
scaf104	exon	350992	351216	-	gene_id "Novel00223"; transcript_id "Novel00223.1"; exon_number "1";
scaf104	exon	354756	354792	-	gene_id "Novel00223"; transcript_id "Novel00223.1"; exon_number "2";
scaf104	exon	783698	783713	-	gene_id "Novel00224"; transcript_id "Novel00224.1"; exon_number "1";
scaf104	exon	784606	784739	-	gene_id "Novel00224"; transcript_id "Novel00224.1"; exon_number "2";
scaf104	exon	785523	785656	-	gene_id "Novel00224"; transcript_id "Novel00224.1"; exon_number "3";
scaf104	exon	786111	786230	-	gene_id "Novel00224"; transcript_id "Novel00224.1"; exon_number "4";
scaf104	exon	788052	788115	-	gene_id "Novel00224"; transcript_id "Novel00224.1"; exon_number "5";
scaf1044	exon	1918	2000	+	gene_id "Novel00225"; transcript_id "Novel00225.1"; exon_number "1";
scaf1044	exon	3050	3112	+	gene_id "Novel00225"; transcript_id "Novel00225.1"; exon_number "2";
scaf1044	exon	4020	4724	+	gene_id "Novel00225"; transcript_id "Novel00225.1"; exon_number "3";
scaf105	exon	242247	242478	-	gene_id "Novel00226"; transcript_id "Novel00226.1"; exon_number "1";
scaf105	exon	242619	242853	-	gene_id "Novel00226"; transcript_id "Novel00226.1"; exon_number "2";
scaf105	exon	1063778	1063804	-	gene_id "Novel00227"; transcript_id "Novel00227.1"; exon_number "1";
scaf105	exon	1064271	1064361	-	gene_id "Novel00227"; transcript_id "Novel00227.1"; exon_number "2";
scaf105	exon	1075359	1075520	-	gene_id "Novel00227"; transcript_id "Novel00227.1"; exon_number "3";
scaf105	exon	1077403	1077506	-	gene_id "Novel00227"; transcript_id "Novel00227.1"; exon_number "4";
scaf105	exon	1077623	1077679	-	gene_id "Novel00227"; transcript_id "Novel00227.1"; exon_number "5";
scaf105	exon	1063778	1063804	-	gene_id "Novel00227"; transcript_id "Novel00227.2"; exon_number "1";
scaf105	exon	1064271	1064361	-	gene_id "Novel00227"; transcript_id "Novel00227.2"; exon_number "2";
scaf105	exon	1075359	1075520	-	gene_id "Novel00227"; transcript_id "Novel00227.2"; exon_number "3";
scaf105	exon	1077403	1077506	-	gene_id "Novel00227"; transcript_id "Novel00227.2"; exon_number "4";
scaf105	exon	1077643	1077689	-	gene_id "Novel00227"; transcript_id "Novel00227.2"; exon_number "5";
scaf105	exon	1063778	1063804	-	gene_id "Novel00227"; transcript_id "Novel00227.3"; exon_number "1";
scaf105	exon	1064271	1064361	-	gene_id "Novel00227"; transcript_id "Novel00227.3"; exon_number "2";
scaf105	exon	1075359	1075520	-	gene_id "Novel00227"; transcript_id "Novel00227.3"; exon_number "3";
scaf105	exon	1077403	1077506	-	gene_id "Novel00227"; transcript_id "Novel00227.3"; exon_number "4";
scaf105	exon	1077640	1077727	-	gene_id "Novel00227"; transcript_id "Novel00227.3"; exon_number "5";
scaf105	exon	1063778	1063804	-	gene_id "Novel00227"; transcript_id "Novel00227.4"; exon_number "1";
scaf105	exon	1064271	1064361	-	gene_id "Novel00227"; transcript_id "Novel00227.4"; exon_number "2";
scaf105	exon	1075359	1075520	-	gene_id "Novel00227"; transcript_id "Novel00227.4"; exon_number "3";
scaf105	exon	1077403	1077506	-	gene_id "Novel00227"; transcript_id "Novel00227.4"; exon_number "4";
scaf105	exon	1078010	1078068	-	gene_id "Novel00227"; transcript_id "Novel00227.4"; exon_number "5";
scaf106	exon	246330	248344	+	gene_id "Novel00228"; transcript_id "Novel00228.1"; exon_number "1";
scaf106	exon	249675	250092	+	gene_id "Novel00228"; transcript_id "Novel00228.1"; exon_number "2";
scaf106	exon	248611	250096	+	gene_id "Novel00228"; transcript_id "Novel00228.2"; exon_number "1";
scaf106	exon	248139	248315	-	gene_id "Novel00229"; transcript_id "Novel00229.1"; exon_number "1";
scaf106	exon	249633	250079	-	gene_id "Novel00229"; transcript_id "Novel00229.1"; exon_number "2";
scaf107	exon	778092	778311	+	gene_id "Novel00230"; transcript_id "Novel00230.1"; exon_number "1";
scaf107	exon	779420	780681	+	gene_id "Novel00230"; transcript_id "Novel00230.1"; exon_number "2";
scaf107	exon	778266	778311	+	gene_id "Novel00230"; transcript_id "Novel00230.2"; exon_number "1";
scaf107	exon	778666	778749	+	gene_id "Novel00230"; transcript_id "Novel00230.2"; exon_number "2";
scaf107	exon	779420	780681	+	gene_id "Novel00230"; transcript_id "Novel00230.2"; exon_number "3";
scaf107	exon	809109	810001	+	gene_id "Novel00231"; transcript_id "Novel00231.1"; exon_number "1";
scaf107	exon	810083	810279	+	gene_id "Novel00231"; transcript_id "Novel00231.1"; exon_number "2";
scaf107	exon	811645	812068	+	gene_id "Novel00231"; transcript_id "Novel00231.1"; exon_number "3";
scaf107	exon	810447	812105	+	gene_id "Novel00231"; transcript_id "Novel00231.2"; exon_number "1";
scaf107	exon	988612	989955	+	gene_id "Novel00232"; transcript_id "Novel00232.1"; exon_number "1";
scaf107	exon	55662	56486	-	gene_id "Novel00233"; transcript_id "Novel00233.1"; exon_number "1";
scaf107	exon	60988	61351	-	gene_id "Novel00233"; transcript_id "Novel00233.1"; exon_number "2";
scaf107	exon	776646	776784	-	gene_id "Novel00234"; transcript_id "Novel00234.1"; exon_number "1";
scaf107	exon	782328	782457	-	gene_id "Novel00234"; transcript_id "Novel00234.1"; exon_number "2";
scaf107	exon	783692	783786	-	gene_id "Novel00234"; transcript_id "Novel00234.1"; exon_number "3";
scaf107	exon	789316	789343	-	gene_id "Novel00234"; transcript_id "Novel00234.1"; exon_number "4";
scaf107	exon	816569	816776	-	gene_id "Novel00235"; transcript_id "Novel00235.1"; exon_number "1";
scaf107	exon	819096	819189	-	gene_id "Novel00235"; transcript_id "Novel00235.1"; exon_number "2";
scaf107	exon	839849	839975	-	gene_id "Novel00235"; transcript_id "Novel00235.1"; exon_number "3";
scaf107	exon	970341	979846	-	gene_id "Novel00236"; transcript_id "Novel00236.1"; exon_number "1";
scaf107	exon	980366	980400	-	gene_id "Novel00236"; transcript_id "Novel00236.1"; exon_number "2";
scaf107	exon	1037237	1040610	-	gene_id "Novel00237"; transcript_id "Novel00237.1"; exon_number "1";
scaf107	exon	1040703	1040973	-	gene_id "Novel00237"; transcript_id "Novel00237.1"; exon_number "2";
scaf1071	exon	3069	3255	+	gene_id "Novel00238"; transcript_id "Novel00238.1"; exon_number "1";
scaf1071	exon	5399	5553	+	gene_id "Novel00238"; transcript_id "Novel00238.1"; exon_number "2";
scaf108	exon	735972	736071	+	gene_id "Novel00239"; transcript_id "Novel00239.1"; exon_number "1";
scaf108	exon	736158	739293	+	gene_id "Novel00239"; transcript_id "Novel00239.1"; exon_number "2";
scaf109	exon	1477	1866	+	gene_id "Novel00240"; transcript_id "Novel00240.1"; exon_number "1";
scaf109	exon	3843	3914	+	gene_id "Novel00240"; transcript_id "Novel00240.1"; exon_number "2";
scaf109	exon	4077	6609	+	gene_id "Novel00240"; transcript_id "Novel00240.1"; exon_number "3";
scaf109	exon	2681	3192	+	gene_id "Novel00240"; transcript_id "Novel00240.2"; exon_number "1";
scaf109	exon	3843	3914	+	gene_id "Novel00240"; transcript_id "Novel00240.2"; exon_number "2";
scaf109	exon	4077	6609	+	gene_id "Novel00240"; transcript_id "Novel00240.2"; exon_number "3";
scaf109	exon	871640	872435	+	gene_id "Novel00241"; transcript_id "Novel00241.1"; exon_number "1";
scaf109	exon	872663	873010	+	gene_id "Novel00241"; transcript_id "Novel00241.1"; exon_number "2";
scaf109	exon	873185	873363	+	gene_id "Novel00241"; transcript_id "Novel00241.1"; exon_number "3";
scaf109	exon	873755	873915	+	gene_id "Novel00241"; transcript_id "Novel00241.1"; exon_number "4";
scaf109	exon	9938	10595	-	gene_id "Novel00242"; transcript_id "Novel00242.1"; exon_number "1";
scaf109	exon	10683	10771	-	gene_id "Novel00242"; transcript_id "Novel00242.1"; exon_number "2";
scaf109	exon	595325	595448	-	gene_id "Novel00243"; transcript_id "Novel00243.1"; exon_number "1";
scaf109	exon	595556	595801	-	gene_id "Novel00243"; transcript_id "Novel00243.1"; exon_number "2";
scaf109	exon	596254	596679	-	gene_id "Novel00243"; transcript_id "Novel00243.1"; exon_number "3";
scaf1090	exon	4356	4486	+	gene_id "Novel00244"; transcript_id "Novel00244.1"; exon_number "1";
scaf1090	exon	4825	4964	+	gene_id "Novel00244"; transcript_id "Novel00244.1"; exon_number "2";
scaf1090	exon	5366	5681	+	gene_id "Novel00244"; transcript_id "Novel00244.1"; exon_number "3";
scaf1090	exon	6312	6757	+	gene_id "Novel00244"; transcript_id "Novel00244.1"; exon_number "4";
scaf1097	exon	207	331	-	gene_id "Novel00245"; transcript_id "Novel00245.1"; exon_number "1";
scaf1097	exon	645	738	-	gene_id "Novel00245"; transcript_id "Novel00245.1"; exon_number "2";
scaf1097	exon	1280	1343	-	gene_id "Novel00245"; transcript_id "Novel00245.1"; exon_number "3";
scaf1097	exon	1856	1976	-	gene_id "Novel00245"; transcript_id "Novel00245.1"; exon_number "4";
scaf1097	exon	2458	2458	-	gene_id "Novel00245"; transcript_id "Novel00245.1"; exon_number "5";
scaf1097	exon	207	331	-	gene_id "Novel00245"; transcript_id "Novel00245.2"; exon_number "1";
scaf1097	exon	645	738	-	gene_id "Novel00245"; transcript_id "Novel00245.2"; exon_number "2";
scaf1097	exon	1274	1343	-	gene_id "Novel00245"; transcript_id "Novel00245.2"; exon_number "3";
scaf1097	exon	1856	1976	-	gene_id "Novel00245"; transcript_id "Novel00245.2"; exon_number "4";
scaf1097	exon	2458	2595	-	gene_id "Novel00245"; transcript_id "Novel00245.2"; exon_number "5";
scaf1097	exon	3003	3134	-	gene_id "Novel00245"; transcript_id "Novel00245.2"; exon_number "6";
scaf1097	exon	207	331	-	gene_id "Novel00245"; transcript_id "Novel00245.3"; exon_number "1";
scaf1097	exon	645	738	-	gene_id "Novel00245"; transcript_id "Novel00245.3"; exon_number "2";
scaf1097	exon	1274	1343	-	gene_id "Novel00245"; transcript_id "Novel00245.3"; exon_number "3";
scaf1097	exon	1856	1979	-	gene_id "Novel00245"; transcript_id "Novel00245.3"; exon_number "4";
scaf1097	exon	2458	2595	-	gene_id "Novel00245"; transcript_id "Novel00245.3"; exon_number "5";
scaf1097	exon	3003	3095	-	gene_id "Novel00245"; transcript_id "Novel00245.3"; exon_number "6";
scaf1097	exon	3854	3855	-	gene_id "Novel00245"; transcript_id "Novel00245.3"; exon_number "7";
scaf1097	exon	207	331	-	gene_id "Novel00245"; transcript_id "Novel00245.4"; exon_number "1";
scaf1097	exon	645	738	-	gene_id "Novel00245"; transcript_id "Novel00245.4"; exon_number "2";
scaf1097	exon	1280	1343	-	gene_id "Novel00245"; transcript_id "Novel00245.4"; exon_number "3";
scaf1097	exon	1856	1979	-	gene_id "Novel00245"; transcript_id "Novel00245.4"; exon_number "4";
scaf1097	exon	2458	2595	-	gene_id "Novel00245"; transcript_id "Novel00245.4"; exon_number "5";
scaf1097	exon	3003	3095	-	gene_id "Novel00245"; transcript_id "Novel00245.4"; exon_number "6";
scaf1097	exon	3854	3855	-	gene_id "Novel00245"; transcript_id "Novel00245.4"; exon_number "7";
scaf1099	exon	595	1093	+	gene_id "Novel00246"; transcript_id "Novel00246.1"; exon_number "1";
scaf1099	exon	1659	1729	+	gene_id "Novel00246"; transcript_id "Novel00246.1"; exon_number "2";
scaf1099	exon	2091	2212	+	gene_id "Novel00246"; transcript_id "Novel00246.1"; exon_number "3";
scaf1099	exon	3129	3248	+	gene_id "Novel00246"; transcript_id "Novel00246.1"; exon_number "4";
scaf1099	exon	4429	4615	+	gene_id "Novel00246"; transcript_id "Novel00246.1"; exon_number "5";
scaf1099	exon	5813	5948	+	gene_id "Novel00246"; transcript_id "Novel00246.1"; exon_number "6";
scaf11	exon	295887	296608	+	gene_id "Novel00247"; transcript_id "Novel00247.1"; exon_number "1";
scaf11	exon	296243	296293	+	gene_id "Novel00247"; transcript_id "Novel00247.2"; exon_number "1";
scaf11	exon	299621	301280	+	gene_id "Novel00247"; transcript_id "Novel00247.2"; exon_number "2";
scaf11	exon	302186	303967	+	gene_id "Novel00247"; transcript_id "Novel00247.2"; exon_number "3";
scaf11	exon	298614	301280	+	gene_id "Novel00247"; transcript_id "Novel00247.3"; exon_number "1";
scaf11	exon	302186	303967	+	gene_id "Novel00247"; transcript_id "Novel00247.3"; exon_number "2";
scaf11	exon	299624	299779	+	gene_id "Novel00247"; transcript_id "Novel00247.4"; exon_number "1";
scaf11	exon	300305	301280	+	gene_id "Novel00247"; transcript_id "Novel00247.4"; exon_number "2";
scaf11	exon	302186	303967	+	gene_id "Novel00247"; transcript_id "Novel00247.4"; exon_number "3";
scaf11	exon	321614	321969	+	gene_id "Novel00248"; transcript_id "Novel00248.1"; exon_number "1";
scaf11	exon	325339	327297	+	gene_id "Novel00248"; transcript_id "Novel00248.1"; exon_number "2";
scaf11	exon	323365	327297	+	gene_id "Novel00248"; transcript_id "Novel00248.2"; exon_number "1";
scaf11	exon	323635	323712	+	gene_id "Novel00248"; transcript_id "Novel00248.3"; exon_number "1";
scaf11	exon	325410	327297	+	gene_id "Novel00248"; transcript_id "Novel00248.3"; exon_number "2";
scaf11	exon	328394	328431	+	gene_id "Novel00249"; transcript_id "Novel00249.1"; exon_number "1";
scaf11	exon	329483	330645	+	gene_id "Novel00249"; transcript_id "Novel00249.1"; exon_number "2";
scaf11	exon	328985	330659	+	gene_id "Novel00249"; transcript_id "Novel00249.2"; exon_number "1";
scaf11	exon	477901	479235	+	gene_id "Novel00250"; transcript_id "Novel00250.1"; exon_number "1";
scaf11	exon	479778	480635	+	gene_id "Novel00250"; transcript_id "Novel00250.1"; exon_number "2";
scaf11	exon	481068	482812	+	gene_id "Novel00250"; transcript_id "Novel00250.1"; exon_number "3";
scaf11	exon	477901	483984	+	gene_id "Novel00250"; transcript_id "Novel00250.2"; exon_number "1";
scaf11	exon	478091	480645	+	gene_id "Novel00250"; transcript_id "Novel00250.3"; exon_number "1";
scaf11	exon	481068	482812	+	gene_id "Novel00250"; transcript_id "Novel00250.3"; exon_number "2";
scaf11	exon	478092	480635	+	gene_id "Novel00250"; transcript_id "Novel00250.4"; exon_number "1";
scaf11	exon	481068	482812	+	gene_id "Novel00250"; transcript_id "Novel00250.4"; exon_number "2";
scaf11	exon	478092	479235	+	gene_id "Novel00250"; transcript_id "Novel00250.5"; exon_number "1";
scaf11	exon	479778	482812	+	gene_id "Novel00250"; transcript_id "Novel00250.5"; exon_number "2";
scaf11	exon	478092	480589	+	gene_id "Novel00250"; transcript_id "Novel00250.6"; exon_number "1";
scaf11	exon	481068	482812	+	gene_id "Novel00250"; transcript_id "Novel00250.6"; exon_number "2";
scaf11	exon	504734	506770	+	gene_id "Novel00251"; transcript_id "Novel00251.1"; exon_number "1";
scaf11	exon	504738	505053	+	gene_id "Novel00251"; transcript_id "Novel00251.2"; exon_number "1";
scaf11	exon	505598	506770	+	gene_id "Novel00251"; transcript_id "Novel00251.2"; exon_number "2";
scaf11	exon	504740	505053	+	gene_id "Novel00251"; transcript_id "Novel00251.3"; exon_number "1";
scaf11	exon	505332	506770	+	gene_id "Novel00251"; transcript_id "Novel00251.3"; exon_number "2";
scaf11	exon	504808	505053	+	gene_id "Novel00251"; transcript_id "Novel00251.4"; exon_number "1";
scaf11	exon	505608	506770	+	gene_id "Novel00251"; transcript_id "Novel00251.4"; exon_number "2";
scaf11	exon	504844	505053	+	gene_id "Novel00251"; transcript_id "Novel00251.5"; exon_number "1";
scaf11	exon	505568	506770	+	gene_id "Novel00251"; transcript_id "Novel00251.5"; exon_number "2";
scaf11	exon	506831	507119	+	gene_id "Novel00252"; transcript_id "Novel00252.1"; exon_number "1";
scaf11	exon	507215	508799	+	gene_id "Novel00252"; transcript_id "Novel00252.1"; exon_number "2";
scaf11	exon	522749	522919	+	gene_id "Novel00253"; transcript_id "Novel00253.1"; exon_number "1";
scaf11	exon	523456	524376	+	gene_id "Novel00253"; transcript_id "Novel00253.1"; exon_number "2";
scaf11	exon	551635	553334	+	gene_id "Novel00254"; transcript_id "Novel00254.1"; exon_number "1";
scaf11	exon	551956	552111	+	gene_id "Novel00254"; transcript_id "Novel00254.2"; exon_number "1";
scaf11	exon	554824	555706	+	gene_id "Novel00254"; transcript_id "Novel00254.2"; exon_number "2";
scaf11	exon	553507	553606	+	gene_id "Novel00254"; transcript_id "Novel00254.3"; exon_number "1";
scaf11	exon	554824	555706	+	gene_id "Novel00254"; transcript_id "Novel00254.3"; exon_number "2";
scaf11	exon	554829	555070	+	gene_id "Novel00254"; transcript_id "Novel00254.4"; exon_number "1";
scaf11	exon	557051	558166	+	gene_id "Novel00254"; transcript_id "Novel00254.4"; exon_number "2";
scaf11	exon	558857	560009	+	gene_id "Novel00255"; transcript_id "Novel00255.1"; exon_number "1";
scaf11	exon	583074	583116	+	gene_id "Novel00256"; transcript_id "Novel00256.1"; exon_number "1";
scaf11	exon	583230	584243	+	gene_id "Novel00256"; transcript_id "Novel00256.1"; exon_number "2";
scaf11	exon	583338	583402	+	gene_id "Novel00256"; transcript_id "Novel00256.2"; exon_number "1";
scaf11	exon	586863	588942	+	gene_id "Novel00256"; transcript_id "Novel00256.2"; exon_number "2";
scaf11	exon	625598	626352	+	gene_id "Novel00257"; transcript_id "Novel00257.1"; exon_number "1";
scaf11	exon	651493	652701	+	gene_id "Novel00258"; transcript_id "Novel00258.1"; exon_number "1";
scaf11	exon	654467	655596	+	gene_id "Novel00259"; transcript_id "Novel00259.1"; exon_number "1";
scaf11	exon	667916	669172	+	gene_id "Novel00260"; transcript_id "Novel00260.1"; exon_number "1";
scaf11	exon	691198	692098	+	gene_id "Novel00261"; transcript_id "Novel00261.1"; exon_number "1";
scaf11	exon	692537	693815	+	gene_id "Novel00262"; transcript_id "Novel00262.1"; exon_number "1";
scaf11	exon	698112	698682	+	gene_id "Novel00263"; transcript_id "Novel00263.1"; exon_number "1";
scaf11	exon	710932	712120	+	gene_id "Novel00264"; transcript_id "Novel00264.1"; exon_number "1";
scaf11	exon	720548	721181	+	gene_id "Novel00265"; transcript_id "Novel00265.1"; exon_number "1";
scaf11	exon	723416	726086	+	gene_id "Novel00266"; transcript_id "Novel00266.1"; exon_number "1";
scaf11	exon	734438	735280	+	gene_id "Novel00267"; transcript_id "Novel00267.1"; exon_number "1";
scaf11	exon	752443	753098	+	gene_id "Novel00268"; transcript_id "Novel00268.1"; exon_number "1";
scaf11	exon	756668	757445	+	gene_id "Novel00269"; transcript_id "Novel00269.1"; exon_number "1";
scaf11	exon	762085	763169	+	gene_id "Novel00270"; transcript_id "Novel00270.1"; exon_number "1";
scaf11	exon	764210	764654	+	gene_id "Novel00271"; transcript_id "Novel00271.1"; exon_number "1";
scaf11	exon	764842	766626	+	gene_id "Novel00272"; transcript_id "Novel00272.1"; exon_number "1";
scaf11	exon	769983	770937	+	gene_id "Novel00273"; transcript_id "Novel00273.1"; exon_number "1";
scaf11	exon	774134	777232	+	gene_id "Novel00274"; transcript_id "Novel00274.1"; exon_number "1";
scaf11	exon	780316	781139	+	gene_id "Novel00275"; transcript_id "Novel00275.1"; exon_number "1";
scaf11	exon	784402	785271	+	gene_id "Novel00276"; transcript_id "Novel00276.1"; exon_number "1";
scaf11	exon	787855	788778	+	gene_id "Novel00277"; transcript_id "Novel00277.1"; exon_number "1";
scaf11	exon	798512	799618	+	gene_id "Novel00278"; transcript_id "Novel00278.1"; exon_number "1";
scaf11	exon	805825	806857	+	gene_id "Novel00279"; transcript_id "Novel00279.1"; exon_number "1";
scaf11	exon	807495	808324	+	gene_id "Novel00280"; transcript_id "Novel00280.1"; exon_number "1";
scaf11	exon	809245	810276	+	gene_id "Novel00281"; transcript_id "Novel00281.1"; exon_number "1";
scaf11	exon	815698	816852	+	gene_id "Novel00282"; transcript_id "Novel00282.1"; exon_number "1";
scaf11	exon	818285	820881	+	gene_id "Novel00283"; transcript_id "Novel00283.1"; exon_number "1";
scaf11	exon	821395	821945	+	gene_id "Novel00284"; transcript_id "Novel00284.1"; exon_number "1";
scaf11	exon	823438	824586	+	gene_id "Novel00285"; transcript_id "Novel00285.1"; exon_number "1";
scaf11	exon	827046	828094	+	gene_id "Novel00286"; transcript_id "Novel00286.1"; exon_number "1";
scaf11	exon	830023	830438	+	gene_id "Novel00287"; transcript_id "Novel00287.1"; exon_number "1";
scaf11	exon	841183	842490	+	gene_id "Novel00288"; transcript_id "Novel00288.1"; exon_number "1";
scaf11	exon	845097	846666	+	gene_id "Novel00289"; transcript_id "Novel00289.1"; exon_number "1";
scaf11	exon	929698	929951	+	gene_id "Novel00290"; transcript_id "Novel00290.1"; exon_number "1";
scaf11	exon	930109	932327	+	gene_id "Novel00290"; transcript_id "Novel00290.1"; exon_number "2";
scaf11	exon	4123364	4123415	+	gene_id "Novel00291"; transcript_id "Novel00291.1"; exon_number "1";
scaf11	exon	4124384	4124625	+	gene_id "Novel00291"; transcript_id "Novel00291.1"; exon_number "2";
scaf11	exon	4124733	4124820	+	gene_id "Novel00291"; transcript_id "Novel00291.1"; exon_number "3";
scaf11	exon	4125455	4125553	+	gene_id "Novel00291"; transcript_id "Novel00291.1"; exon_number "4";
scaf11	exon	4194315	4194379	+	gene_id "Novel00292"; transcript_id "Novel00292.1"; exon_number "1";
scaf11	exon	4196232	4196383	+	gene_id "Novel00292"; transcript_id "Novel00292.1"; exon_number "2";
scaf11	exon	4199492	4200103	+	gene_id "Novel00292"; transcript_id "Novel00292.1"; exon_number "3";
scaf11	exon	4200314	4200384	+	gene_id "Novel00292"; transcript_id "Novel00292.1"; exon_number "4";
scaf11	exon	4574188	4574590	+	gene_id "Novel00293"; transcript_id "Novel00293.1"; exon_number "1";
scaf11	exon	4574800	4574934	+	gene_id "Novel00293"; transcript_id "Novel00293.1"; exon_number "2";
scaf11	exon	4575090	4575689	+	gene_id "Novel00293"; transcript_id "Novel00293.1"; exon_number "3";
scaf11	exon	4576585	4576744	+	gene_id "Novel00293"; transcript_id "Novel00293.1"; exon_number "4";
scaf11	exon	4576836	4576889	+	gene_id "Novel00293"; transcript_id "Novel00293.1"; exon_number "5";
scaf11	exon	4574188	4574585	+	gene_id "Novel00293"; transcript_id "Novel00293.2"; exon_number "1";
scaf11	exon	4574800	4574934	+	gene_id "Novel00293"; transcript_id "Novel00293.2"; exon_number "2";
scaf11	exon	4575090	4575689	+	gene_id "Novel00293"; transcript_id "Novel00293.2"; exon_number "3";
scaf11	exon	4576585	4576744	+	gene_id "Novel00293"; transcript_id "Novel00293.2"; exon_number "4";
scaf11	exon	4576836	4576889	+	gene_id "Novel00293"; transcript_id "Novel00293.2"; exon_number "5";
scaf11	exon	4574188	4574590	+	gene_id "Novel00293"; transcript_id "Novel00293.3"; exon_number "1";
scaf11	exon	4574674	4574934	+	gene_id "Novel00293"; transcript_id "Novel00293.3"; exon_number "2";
scaf11	exon	4575090	4575689	+	gene_id "Novel00293"; transcript_id "Novel00293.3"; exon_number "3";
scaf11	exon	4576585	4576744	+	gene_id "Novel00293"; transcript_id "Novel00293.3"; exon_number "4";
scaf11	exon	4576836	4576889	+	gene_id "Novel00293"; transcript_id "Novel00293.3"; exon_number "5";
scaf11	exon	4574195	4574585	+	gene_id "Novel00293"; transcript_id "Novel00293.4"; exon_number "1";
scaf11	exon	4574674	4574934	+	gene_id "Novel00293"; transcript_id "Novel00293.4"; exon_number "2";
scaf11	exon	4575090	4575689	+	gene_id "Novel00293"; transcript_id "Novel00293.4"; exon_number "3";
scaf11	exon	4576585	4576744	+	gene_id "Novel00293"; transcript_id "Novel00293.4"; exon_number "4";
scaf11	exon	4576836	4576889	+	gene_id "Novel00293"; transcript_id "Novel00293.4"; exon_number "5";
scaf11	exon	5093143	5093243	+	gene_id "Novel00294"; transcript_id "Novel00294.1"; exon_number "1";
scaf11	exon	5098954	5099146	+	gene_id "Novel00294"; transcript_id "Novel00294.1"; exon_number "2";
scaf11	exon	5101514	5101615	+	gene_id "Novel00294"; transcript_id "Novel00294.1"; exon_number "3";
scaf11	exon	5104595	5104732	+	gene_id "Novel00294"; transcript_id "Novel00294.1"; exon_number "4";
scaf11	exon	5110780	5110863	+	gene_id "Novel00294"; transcript_id "Novel00294.1"; exon_number "5";
scaf11	exon	5113875	5114200	+	gene_id "Novel00294"; transcript_id "Novel00294.1"; exon_number "6";
scaf11	exon	6415953	6418255	+	gene_id "Novel00295"; transcript_id "Novel00295.1"; exon_number "1";
scaf11	exon	6418362	6422078	+	gene_id "Novel00295"; transcript_id "Novel00295.2"; exon_number "1";
scaf11	exon	6708516	6708746	+	gene_id "Novel00296"; transcript_id "Novel00296.1"; exon_number "1";
scaf11	exon	6709393	6709594	+	gene_id "Novel00296"; transcript_id "Novel00296.1"; exon_number "2";
scaf11	exon	6755843	6756074	+	gene_id "Novel00297"; transcript_id "Novel00297.1"; exon_number "1";
scaf11	exon	6756226	6756381	+	gene_id "Novel00297"; transcript_id "Novel00297.1"; exon_number "2";
scaf11	exon	6756715	6756787	+	gene_id "Novel00297"; transcript_id "Novel00297.1"; exon_number "3";
scaf11	exon	6755843	6756074	+	gene_id "Novel00297"; transcript_id "Novel00297.2"; exon_number "1";
scaf11	exon	6756239	6756381	+	gene_id "Novel00297"; transcript_id "Novel00297.2"; exon_number "2";
scaf11	exon	6756715	6756787	+	gene_id "Novel00297"; transcript_id "Novel00297.2"; exon_number "3";
scaf11	exon	6757270	6757305	+	gene_id "Novel00297"; transcript_id "Novel00297.2"; exon_number "4";
scaf11	exon	458827	459541	-	gene_id "Novel00298"; transcript_id "Novel00298.1"; exon_number "1";
scaf11	exon	462164	464764	-	gene_id "Novel00298"; transcript_id "Novel00298.2"; exon_number "1";
scaf11	exon	462166	462415	-	gene_id "Novel00298"; transcript_id "Novel00298.3"; exon_number "1";
scaf11	exon	464317	464492	-	gene_id "Novel00298"; transcript_id "Novel00298.3"; exon_number "2";
scaf11	exon	464725	464747	-	gene_id "Novel00298"; transcript_id "Novel00298.3"; exon_number "3";
scaf11	exon	462166	462415	-	gene_id "Novel00298"; transcript_id "Novel00298.4"; exon_number "1";
scaf11	exon	464320	464492	-	gene_id "Novel00298"; transcript_id "Novel00298.4"; exon_number "2";
scaf11	exon	464725	464747	-	gene_id "Novel00298"; transcript_id "Novel00298.4"; exon_number "3";
scaf11	exon	462166	462415	-	gene_id "Novel00298"; transcript_id "Novel00298.5"; exon_number "1";
scaf11	exon	464317	464492	-	gene_id "Novel00298"; transcript_id "Novel00298.5"; exon_number "2";
scaf11	exon	464599	464764	-	gene_id "Novel00298"; transcript_id "Novel00298.5"; exon_number "3";
scaf11	exon	462166	462415	-	gene_id "Novel00298"; transcript_id "Novel00298.6"; exon_number "1";
scaf11	exon	464320	464492	-	gene_id "Novel00298"; transcript_id "Novel00298.6"; exon_number "2";
scaf11	exon	464599	464764	-	gene_id "Novel00298"; transcript_id "Novel00298.6"; exon_number "3";
scaf11	exon	478091	479239	-	gene_id "Novel00299"; transcript_id "Novel00299.1"; exon_number "1";
scaf11	exon	479782	482797	-	gene_id "Novel00299"; transcript_id "Novel00299.1"; exon_number "2";
scaf11	exon	500831	501288	-	gene_id "Novel00300"; transcript_id "Novel00300.1"; exon_number "1";
scaf11	exon	502218	502249	-	gene_id "Novel00300"; transcript_id "Novel00300.1"; exon_number "2";
scaf11	exon	502878	503165	-	gene_id "Novel00300"; transcript_id "Novel00300.1"; exon_number "3";
scaf11	exon	500831	502249	-	gene_id "Novel00300"; transcript_id "Novel00300.2"; exon_number "1";
scaf11	exon	502878	503575	-	gene_id "Novel00300"; transcript_id "Novel00300.2"; exon_number "2";
scaf11	exon	5164520	5165101	-	gene_id "Novel00301"; transcript_id "Novel00301.1"; exon_number "1";
scaf11	exon	5165454	5167158	-	gene_id "Novel00301"; transcript_id "Novel00301.1"; exon_number "2";
scaf11	exon	5792284	5794057	-	gene_id "Novel00302"; transcript_id "Novel00302.1"; exon_number "1";
scaf11	exon	5794459	5794597	-	gene_id "Novel00302"; transcript_id "Novel00302.1"; exon_number "2";
scaf11	exon	5798562	5798682	-	gene_id "Novel00302"; transcript_id "Novel00302.1"; exon_number "3";
scaf11	exon	5792284	5794057	-	gene_id "Novel00302"; transcript_id "Novel00302.2"; exon_number "1";
scaf11	exon	5794459	5794597	-	gene_id "Novel00302"; transcript_id "Novel00302.2"; exon_number "2";
scaf11	exon	5800360	5800403	-	gene_id "Novel00302"; transcript_id "Novel00302.2"; exon_number "3";
scaf11	exon	5792284	5794057	-	gene_id "Novel00302"; transcript_id "Novel00302.3"; exon_number "1";
scaf11	exon	5794459	5794597	-	gene_id "Novel00302"; transcript_id "Novel00302.3"; exon_number "2";
scaf11	exon	5802426	5802851	-	gene_id "Novel00302"; transcript_id "Novel00302.3"; exon_number "3";
scaf11	exon	6109345	6109486	-	gene_id "Novel00303"; transcript_id "Novel00303.1"; exon_number "1";
scaf11	exon	6110539	6110634	-	gene_id "Novel00303"; transcript_id "Novel00303.1"; exon_number "2";
scaf110	exon	186064	186080	+	gene_id "Novel00304"; transcript_id "Novel00304.1"; exon_number "1";
scaf110	exon	187224	187499	+	gene_id "Novel00304"; transcript_id "Novel00304.1"; exon_number "2";
scaf110	exon	231673	231734	+	gene_id "Novel00305"; transcript_id "Novel00305.1"; exon_number "1";
scaf110	exon	232552	233274	+	gene_id "Novel00305"; transcript_id "Novel00305.1"; exon_number "2";
scaf110	exon	447841	447912	+	gene_id "Novel00306"; transcript_id "Novel00306.1"; exon_number "1";
scaf110	exon	449316	450005	+	gene_id "Novel00306"; transcript_id "Novel00306.1"; exon_number "2";
scaf110	exon	762563	762700	+	gene_id "Novel00307"; transcript_id "Novel00307.1"; exon_number "1";
scaf110	exon	765547	765595	+	gene_id "Novel00307"; transcript_id "Novel00307.1"; exon_number "2";
scaf110	exon	765994	766155	+	gene_id "Novel00307"; transcript_id "Novel00307.1"; exon_number "3";
scaf110	exon	766855	767014	+	gene_id "Novel00307"; transcript_id "Novel00307.1"; exon_number "4";
scaf110	exon	768026	768147	+	gene_id "Novel00307"; transcript_id "Novel00307.1"; exon_number "5";
scaf110	exon	768476	768608	+	gene_id "Novel00307"; transcript_id "Novel00307.1"; exon_number "6";
scaf110	exon	770204	770534	+	gene_id "Novel00308"; transcript_id "Novel00308.1"; exon_number "1";
scaf110	exon	773313	773436	+	gene_id "Novel00308"; transcript_id "Novel00308.1"; exon_number "2";
scaf110	exon	776242	776519	+	gene_id "Novel00308"; transcript_id "Novel00308.1"; exon_number "3";
scaf110	exon	777655	777782	+	gene_id "Novel00308"; transcript_id "Novel00308.1"; exon_number "4";
scaf110	exon	778811	779682	+	gene_id "Novel00308"; transcript_id "Novel00308.1"; exon_number "5";
scaf111	exon	548453	548550	-	gene_id "Novel00309"; transcript_id "Novel00309.1"; exon_number "1";
scaf111	exon	548658	548748	-	gene_id "Novel00309"; transcript_id "Novel00309.1"; exon_number "2";
scaf111	exon	554770	554937	-	gene_id "Novel00309"; transcript_id "Novel00309.1"; exon_number "3";
scaf111	exon	548453	548550	-	gene_id "Novel00309"; transcript_id "Novel00309.2"; exon_number "1";
scaf111	exon	548658	548748	-	gene_id "Novel00309"; transcript_id "Novel00309.2"; exon_number "2";
scaf111	exon	558841	559139	-	gene_id "Novel00309"; transcript_id "Novel00309.2"; exon_number "3";
scaf111	exon	602578	603931	-	gene_id "Novel00310"; transcript_id "Novel00310.1"; exon_number "1";
scaf111	exon	605810	605935	-	gene_id "Novel00310"; transcript_id "Novel00310.1"; exon_number "2";
scaf111	exon	606075	606112	-	gene_id "Novel00310"; transcript_id "Novel00310.1"; exon_number "3";
scaf111	exon	602578	603931	-	gene_id "Novel00310"; transcript_id "Novel00310.2"; exon_number "1";
scaf111	exon	605810	605935	-	gene_id "Novel00310"; transcript_id "Novel00310.2"; exon_number "2";
scaf111	exon	609566	609790	-	gene_id "Novel00310"; transcript_id "Novel00310.2"; exon_number "3";
scaf113	exon	869365	871706	+	gene_id "Novel00311"; transcript_id "Novel00311.1"; exon_number "1";
scaf113	exon	534572	534662	-	gene_id "Novel00312"; transcript_id "Novel00312.1"; exon_number "1";
scaf113	exon	535040	535216	-	gene_id "Novel00312"; transcript_id "Novel00312.1"; exon_number "2";
scaf113	exon	535297	535384	-	gene_id "Novel00312"; transcript_id "Novel00312.1"; exon_number "3";
scaf1140	exon	2697	2888	+	gene_id "Novel00313"; transcript_id "Novel00313.1"; exon_number "1";
scaf1140	exon	2960	3081	+	gene_id "Novel00313"; transcript_id "Novel00313.1"; exon_number "2";
scaf1140	exon	3285	3592	+	gene_id "Novel00313"; transcript_id "Novel00313.1"; exon_number "3";
scaf1140	exon	2891	2892	+	gene_id "Novel00313"; transcript_id "Novel00313.2"; exon_number "1";
scaf1140	exon	2960	3081	+	gene_id "Novel00313"; transcript_id "Novel00313.2"; exon_number "2";
scaf1140	exon	3285	3592	+	gene_id "Novel00313"; transcript_id "Novel00313.2"; exon_number "3";
scaf115	exon	188390	188576	+	gene_id "Novel00314"; transcript_id "Novel00314.1"; exon_number "1";
scaf115	exon	188720	188794	+	gene_id "Novel00314"; transcript_id "Novel00314.1"; exon_number "2";
scaf115	exon	189065	189900	+	gene_id "Novel00314"; transcript_id "Novel00314.1"; exon_number "3";
scaf115	exon	725976	726268	+	gene_id "Novel00315"; transcript_id "Novel00315.1"; exon_number "1";
scaf115	exon	726722	726875	+	gene_id "Novel00315"; transcript_id "Novel00315.1"; exon_number "2";
scaf115	exon	729597	729634	+	gene_id "Novel00315"; transcript_id "Novel00315.1"; exon_number "3";
scaf115	exon	805116	805213	+	gene_id "Novel00316"; transcript_id "Novel00316.1"; exon_number "1";
scaf115	exon	810501	810735	+	gene_id "Novel00316"; transcript_id "Novel00316.1"; exon_number "2";
scaf115	exon	810817	810897	+	gene_id "Novel00316"; transcript_id "Novel00316.1"; exon_number "3";
scaf115	exon	811741	811800	+	gene_id "Novel00316"; transcript_id "Novel00316.1"; exon_number "4";
scaf115	exon	811877	811915	+	gene_id "Novel00316"; transcript_id "Novel00316.1"; exon_number "5";
scaf115	exon	812033	812088	+	gene_id "Novel00316"; transcript_id "Novel00316.1"; exon_number "6";
scaf115	exon	812189	812390	+	gene_id "Novel00316"; transcript_id "Novel00316.1"; exon_number "7";
scaf115	exon	181717	183596	-	gene_id "Novel00317"; transcript_id "Novel00317.1"; exon_number "1";
scaf115	exon	181720	182566	-	gene_id "Novel00317"; transcript_id "Novel00317.2"; exon_number "1";
scaf115	exon	183297	183603	-	gene_id "Novel00317"; transcript_id "Novel00317.2"; exon_number "2";
scaf115	exon	659672	659694	-	gene_id "Novel00318"; transcript_id "Novel00318.1"; exon_number "1";
scaf115	exon	660373	660453	-	gene_id "Novel00318"; transcript_id "Novel00318.1"; exon_number "2";
scaf115	exon	661996	662131	-	gene_id "Novel00318"; transcript_id "Novel00318.1"; exon_number "3";
scaf115	exon	677183	677424	-	gene_id "Novel00318"; transcript_id "Novel00318.1"; exon_number "4";
scaf1162	exon	939	1392	-	gene_id "Novel00319"; transcript_id "Novel00319.1"; exon_number "1";
scaf117	exon	5563	8792	+	gene_id "Novel00320"; transcript_id "Novel00320.1"; exon_number "1";
scaf117	exon	10241	10487	+	gene_id "Novel00320"; transcript_id "Novel00320.1"; exon_number "2";
scaf117	exon	488246	488490	+	gene_id "Novel00321"; transcript_id "Novel00321.1"; exon_number "1";
scaf117	exon	492958	494705	+	gene_id "Novel00321"; transcript_id "Novel00321.1"; exon_number "2";
scaf117	exon	5722	8796	-	gene_id "Novel00322"; transcript_id "Novel00322.1"; exon_number "1";
scaf117	exon	10245	10587	-	gene_id "Novel00322"; transcript_id "Novel00322.1"; exon_number "2";
scaf118	exon	115	195	+	gene_id "Novel00323"; transcript_id "Novel00323.1"; exon_number "1";
scaf118	exon	308	1510	+	gene_id "Novel00323"; transcript_id "Novel00323.1"; exon_number "2";
scaf118	exon	42356	45363	+	gene_id "Novel00324"; transcript_id "Novel00324.1"; exon_number "1";
scaf118	exon	57029	60225	+	gene_id "Novel00325"; transcript_id "Novel00325.1"; exon_number "1";
scaf118	exon	60832	62920	+	gene_id "Novel00325"; transcript_id "Novel00325.1"; exon_number "2";
scaf118	exon	64231	65679	+	gene_id "Novel00325"; transcript_id "Novel00325.1"; exon_number "3";
scaf118	exon	57029	60225	+	gene_id "Novel00325"; transcript_id "Novel00325.2"; exon_number "1";
scaf118	exon	60832	65679	+	gene_id "Novel00325"; transcript_id "Novel00325.2"; exon_number "2";
scaf118	exon	59645	59740	+	gene_id "Novel00325"; transcript_id "Novel00325.3"; exon_number "1";
scaf118	exon	62667	65679	+	gene_id "Novel00325"; transcript_id "Novel00325.3"; exon_number "2";
scaf118	exon	59645	59740	+	gene_id "Novel00325"; transcript_id "Novel00325.4"; exon_number "1";
scaf118	exon	62667	62920	+	gene_id "Novel00325"; transcript_id "Novel00325.4"; exon_number "2";
scaf118	exon	64231	65679	+	gene_id "Novel00325"; transcript_id "Novel00325.4"; exon_number "3";
scaf118	exon	60943	60966	+	gene_id "Novel00325"; transcript_id "Novel00325.5"; exon_number "1";
scaf118	exon	64231	65679	+	gene_id "Novel00325"; transcript_id "Novel00325.5"; exon_number "2";
scaf118	exon	106435	106570	+	gene_id "Novel00326"; transcript_id "Novel00326.1"; exon_number "1";
scaf118	exon	107600	107837	+	gene_id "Novel00326"; transcript_id "Novel00326.1"; exon_number "2";
scaf118	exon	112553	112612	+	gene_id "Novel00327"; transcript_id "Novel00327.1"; exon_number "1";
scaf118	exon	134297	134551	+	gene_id "Novel00327"; transcript_id "Novel00327.1"; exon_number "2";
scaf118	exon	112556	112612	+	gene_id "Novel00327"; transcript_id "Novel00327.2"; exon_number "1";
scaf118	exon	117820	117974	+	gene_id "Novel00327"; transcript_id "Novel00327.2"; exon_number "2";
scaf118	exon	621140	621380	+	gene_id "Novel00328"; transcript_id "Novel00328.1"; exon_number "1";
scaf118	exon	629289	629465	+	gene_id "Novel00328"; transcript_id "Novel00328.1"; exon_number "2";
scaf118	exon	630578	630769	+	gene_id "Novel00328"; transcript_id "Novel00328.1"; exon_number "3";
scaf118	exon	640624	640726	+	gene_id "Novel00328"; transcript_id "Novel00328.1"; exon_number "4";
scaf118	exon	629453	629465	+	gene_id "Novel00328"; transcript_id "Novel00328.2"; exon_number "1";
scaf118	exon	629780	629870	+	gene_id "Novel00328"; transcript_id "Novel00328.2"; exon_number "2";
scaf118	exon	630578	630769	+	gene_id "Novel00328"; transcript_id "Novel00328.2"; exon_number "3";
scaf118	exon	640624	640726	+	gene_id "Novel00328"; transcript_id "Novel00328.2"; exon_number "4";
scaf118	exon	117789	117915	-	gene_id "Novel00329"; transcript_id "Novel00329.1"; exon_number "1";
scaf118	exon	118406	120457	-	gene_id "Novel00329"; transcript_id "Novel00329.1"; exon_number "2";
scaf118	exon	117789	117915	-	gene_id "Novel00329"; transcript_id "Novel00329.2"; exon_number "1";
scaf118	exon	124700	124943	-	gene_id "Novel00329"; transcript_id "Novel00329.2"; exon_number "2";
scaf118	exon	125800	126552	-	gene_id "Novel00329"; transcript_id "Novel00329.2"; exon_number "3";
scaf118	exon	122292	130226	-	gene_id "Novel00329"; transcript_id "Novel00329.3"; exon_number "1";
scaf118	exon	124095	124943	-	gene_id "Novel00329"; transcript_id "Novel00329.4"; exon_number "1";
scaf118	exon	125800	126552	-	gene_id "Novel00329"; transcript_id "Novel00329.4"; exon_number "2";
scaf118	exon	589381	589519	-	gene_id "Novel00330"; transcript_id "Novel00330.1"; exon_number "1";
scaf118	exon	590446	590566	-	gene_id "Novel00330"; transcript_id "Novel00330.1"; exon_number "2";
scaf118	exon	591605	591669	-	gene_id "Novel00330"; transcript_id "Novel00330.1"; exon_number "3";
scaf118	exon	589383	589931	-	gene_id "Novel00330"; transcript_id "Novel00330.2"; exon_number "1";
scaf119	exon	4195	7111	+	gene_id "Novel00331"; transcript_id "Novel00331.1"; exon_number "1";
scaf119	exon	718139	719990	+	gene_id "Novel00332"; transcript_id "Novel00332.1"; exon_number "1";
scaf119	exon	718142	718322	+	gene_id "Novel00332"; transcript_id "Novel00332.2"; exon_number "1";
scaf119	exon	718739	719990	+	gene_id "Novel00332"; transcript_id "Novel00332.2"; exon_number "2";
scaf119	exon	133705	134980	-	gene_id "Novel00333"; transcript_id "Novel00333.1"; exon_number "1";
scaf119	exon	135195	135740	-	gene_id "Novel00333"; transcript_id "Novel00333.1"; exon_number "2";
scaf119	exon	647150	647307	-	gene_id "Novel00334"; transcript_id "Novel00334.1"; exon_number "1";
scaf119	exon	647522	647546	-	gene_id "Novel00334"; transcript_id "Novel00334.1"; exon_number "2";
scaf119	exon	718160	718326	-	gene_id "Novel00335"; transcript_id "Novel00335.1"; exon_number "1";
scaf119	exon	718743	719990	-	gene_id "Novel00335"; transcript_id "Novel00335.1"; exon_number "2";
scaf119	exon	718160	718326	-	gene_id "Novel00335"; transcript_id "Novel00335.2"; exon_number "1";
scaf119	exon	718752	719990	-	gene_id "Novel00335"; transcript_id "Novel00335.2"; exon_number "2";
scaf1195	exon	2144	2263	-	gene_id "Novel00336"; transcript_id "Novel00336.1"; exon_number "1";
scaf1195	exon	4560	4691	-	gene_id "Novel00336"; transcript_id "Novel00336.1"; exon_number "2";
scaf1195	exon	5238	5501	-	gene_id "Novel00336"; transcript_id "Novel00336.1"; exon_number "3";
scaf1198	exon	1275	1336	+	gene_id "Novel00337"; transcript_id "Novel00337.1"; exon_number "1";
scaf1198	exon	4927	5213	+	gene_id "Novel00337"; transcript_id "Novel00337.1"; exon_number "2";
scaf12	exon	1160376	1161078	+	gene_id "Novel00338"; transcript_id "Novel00338.1"; exon_number "1";
scaf12	exon	3235604	3235730	+	gene_id "Novel00339"; transcript_id "Novel00339.1"; exon_number "1";
scaf12	exon	3237510	3237693	+	gene_id "Novel00339"; transcript_id "Novel00339.1"; exon_number "2";
scaf12	exon	3238670	3238809	+	gene_id "Novel00339"; transcript_id "Novel00339.1"; exon_number "3";
scaf12	exon	3239376	3239513	+	gene_id "Novel00339"; transcript_id "Novel00339.1"; exon_number "4";
scaf12	exon	3240219	3240344	+	gene_id "Novel00339"; transcript_id "Novel00339.1"; exon_number "5";
scaf12	exon	3240750	3240842	+	gene_id "Novel00339"; transcript_id "Novel00339.1"; exon_number "6";
scaf12	exon	3241432	3241537	+	gene_id "Novel00339"; transcript_id "Novel00339.1"; exon_number "7";
scaf12	exon	3807038	3807200	+	gene_id "Novel00340"; transcript_id "Novel00340.1"; exon_number "1";
scaf12	exon	3807740	3807844	+	gene_id "Novel00340"; transcript_id "Novel00340.1"; exon_number "2";
scaf12	exon	3811408	3813089	+	gene_id "Novel00340"; transcript_id "Novel00340.1"; exon_number "3";
scaf12	exon	4262810	4267569	+	gene_id "Novel00341"; transcript_id "Novel00341.1"; exon_number "1";
scaf12	exon	4344475	4346517	+	gene_id "Novel00342"; transcript_id "Novel00342.1"; exon_number "1";
scaf12	exon	4527765	4527911	+	gene_id "Novel00343"; transcript_id "Novel00343.1"; exon_number "1";
scaf12	exon	4528387	4528970	+	gene_id "Novel00343"; transcript_id "Novel00343.1"; exon_number "2";
scaf12	exon	6657334	6657452	+	gene_id "Novel00344"; transcript_id "Novel00344.1"; exon_number "1";
scaf12	exon	6657530	6657660	+	gene_id "Novel00344"; transcript_id "Novel00344.1"; exon_number "2";
scaf12	exon	552072	552652	-	gene_id "Novel00345"; transcript_id "Novel00345.1"; exon_number "1";
scaf12	exon	552896	552965	-	gene_id "Novel00345"; transcript_id "Novel00345.1"; exon_number "2";
scaf12	exon	552072	552652	-	gene_id "Novel00345"; transcript_id "Novel00345.2"; exon_number "1";
scaf12	exon	553054	553213	-	gene_id "Novel00345"; transcript_id "Novel00345.2"; exon_number "2";
scaf12	exon	1153109	1153164	-	gene_id "Novel00346"; transcript_id "Novel00346.1"; exon_number "1";
scaf12	exon	1158647	1158817	-	gene_id "Novel00346"; transcript_id "Novel00346.1"; exon_number "2";
scaf12	exon	1159209	1159342	-	gene_id "Novel00346"; transcript_id "Novel00346.1"; exon_number "3";
scaf12	exon	1159586	1159773	-	gene_id "Novel00346"; transcript_id "Novel00346.1"; exon_number "4";
scaf12	exon	1160317	1161191	-	gene_id "Novel00346"; transcript_id "Novel00346.1"; exon_number "5";
scaf12	exon	1153826	1153947	-	gene_id "Novel00346"; transcript_id "Novel00346.2"; exon_number "1";
scaf12	exon	1158647	1158817	-	gene_id "Novel00346"; transcript_id "Novel00346.2"; exon_number "2";
scaf12	exon	1159209	1159342	-	gene_id "Novel00346"; transcript_id "Novel00346.2"; exon_number "3";
scaf12	exon	1159586	1159773	-	gene_id "Novel00346"; transcript_id "Novel00346.2"; exon_number "4";
scaf12	exon	1160317	1161258	-	gene_id "Novel00346"; transcript_id "Novel00346.2"; exon_number "5";
scaf12	exon	3886824	3887238	-	gene_id "Novel00347"; transcript_id "Novel00347.1"; exon_number "1";
scaf12	exon	3888188	3889591	-	gene_id "Novel00348"; transcript_id "Novel00348.1"; exon_number "1";
scaf12	exon	4865458	4865792	-	gene_id "Novel00349"; transcript_id "Novel00349.1"; exon_number "1";
scaf12	exon	5131381	5133647	-	gene_id "Novel00350"; transcript_id "Novel00350.1"; exon_number "1";
scaf12	exon	5131383	5132216	-	gene_id "Novel00350"; transcript_id "Novel00350.2"; exon_number "1";
scaf12	exon	5133230	5133647	-	gene_id "Novel00350"; transcript_id "Novel00350.2"; exon_number "2";
scaf12	exon	6504028	6504166	-	gene_id "Novel00351"; transcript_id "Novel00351.1"; exon_number "1";
scaf12	exon	6505422	6505636	-	gene_id "Novel00351"; transcript_id "Novel00351.1"; exon_number "2";
scaf12	exon	6505928	6506064	-	gene_id "Novel00351"; transcript_id "Novel00351.1"; exon_number "3";
scaf12	exon	6504028	6504166	-	gene_id "Novel00351"; transcript_id "Novel00351.2"; exon_number "1";
scaf12	exon	6505422	6505563	-	gene_id "Novel00351"; transcript_id "Novel00351.2"; exon_number "2";
scaf12	exon	6505928	6506086	-	gene_id "Novel00351"; transcript_id "Novel00351.2"; exon_number "3";
scaf122	exon	281533	282556	-	gene_id "Novel00352"; transcript_id "Novel00352.1"; exon_number "1";
scaf123	exon	272934	274021	+	gene_id "Novel00353"; transcript_id "Novel00353.1"; exon_number "1";
scaf123	exon	465313	465384	+	gene_id "Novel00354"; transcript_id "Novel00354.1"; exon_number "1";
scaf123	exon	466150	466349	+	gene_id "Novel00354"; transcript_id "Novel00354.1"; exon_number "2";
scaf123	exon	466992	467145	+	gene_id "Novel00354"; transcript_id "Novel00354.1"; exon_number "3";
scaf123	exon	468401	468634	+	gene_id "Novel00354"; transcript_id "Novel00354.1"; exon_number "4";
scaf123	exon	470354	470452	+	gene_id "Novel00354"; transcript_id "Novel00354.1"; exon_number "5";
scaf123	exon	471478	471606	+	gene_id "Novel00354"; transcript_id "Novel00354.1"; exon_number "6";
scaf123	exon	473557	473755	+	gene_id "Novel00354"; transcript_id "Novel00354.1"; exon_number "7";
scaf123	exon	474793	474886	+	gene_id "Novel00354"; transcript_id "Novel00354.1"; exon_number "8";
scaf123	exon	475171	475230	+	gene_id "Novel00354"; transcript_id "Novel00354.1"; exon_number "9";
scaf124	exon	222530	222843	-	gene_id "Novel00355"; transcript_id "Novel00355.1"; exon_number "1";
scaf124	exon	223560	223712	-	gene_id "Novel00355"; transcript_id "Novel00355.1"; exon_number "2";
scaf124	exon	225031	225466	-	gene_id "Novel00355"; transcript_id "Novel00355.1"; exon_number "3";
scaf1240	exon	145	537	-	gene_id "Novel00356"; transcript_id "Novel00356.1"; exon_number "1";
scaf1240	exon	3093	3233	-	gene_id "Novel00356"; transcript_id "Novel00356.1"; exon_number "2";
scaf1240	exon	4507	4755	-	gene_id "Novel00356"; transcript_id "Novel00356.1"; exon_number "3";
scaf1240	exon	1740	1818	-	gene_id "Novel00356"; transcript_id "Novel00356.2"; exon_number "1";
scaf1240	exon	3093	3233	-	gene_id "Novel00356"; transcript_id "Novel00356.2"; exon_number "2";
scaf1240	exon	4507	4749	-	gene_id "Novel00356"; transcript_id "Novel00356.2"; exon_number "3";
scaf1242	exon	5	1324	-	gene_id "Novel00357"; transcript_id "Novel00357.1"; exon_number "1";
scaf1242	exon	1599	1731	-	gene_id "Novel00357"; transcript_id "Novel00357.1"; exon_number "2";
scaf125	exon	74167	76337	+	gene_id "Novel00358"; transcript_id "Novel00358.1"; exon_number "1";
scaf125	exon	419665	421108	-	gene_id "Novel00359"; transcript_id "Novel00359.1"; exon_number "1";
scaf125	exon	421295	421466	-	gene_id "Novel00359"; transcript_id "Novel00359.1"; exon_number "2";
scaf1259	exon	40	225	+	gene_id "Novel00360"; transcript_id "Novel00360.1"; exon_number "1";
scaf1259	exon	1438	1568	+	gene_id "Novel00360"; transcript_id "Novel00360.1"; exon_number "2";
scaf1259	exon	1646	1880	+	gene_id "Novel00360"; transcript_id "Novel00360.1"; exon_number "3";
scaf126	exon	524776	524826	+	gene_id "Novel00361"; transcript_id "Novel00361.1"; exon_number "1";
scaf126	exon	525737	525854	+	gene_id "Novel00361"; transcript_id "Novel00361.1"; exon_number "2";
scaf126	exon	529234	529476	+	gene_id "Novel00361"; transcript_id "Novel00361.1"; exon_number "3";
scaf127	exon	494498	494773	+	gene_id "Novel00362"; transcript_id "Novel00362.1"; exon_number "1";
scaf127	exon	494846	495685	+	gene_id "Novel00362"; transcript_id "Novel00362.1"; exon_number "2";
scaf128	exon	381347	381929	+	gene_id "Novel00363"; transcript_id "Novel00363.1"; exon_number "1";
scaf128	exon	486345	486626	-	gene_id "Novel00364"; transcript_id "Novel00364.1"; exon_number "1";
scaf128	exon	487977	491222	-	gene_id "Novel00365"; transcript_id "Novel00365.1"; exon_number "1";
scaf129	exon	257836	260846	+	gene_id "Novel00366"; transcript_id "Novel00366.1"; exon_number "1";
scaf129	exon	261317	261540	+	gene_id "Novel00367"; transcript_id "Novel00367.1"; exon_number "1";
scaf129	exon	125266	125431	-	gene_id "Novel00368"; transcript_id "Novel00368.1"; exon_number "1";
scaf129	exon	126570	126807	-	gene_id "Novel00368"; transcript_id "Novel00368.1"; exon_number "2";
scaf129	exon	128043	128267	-	gene_id "Novel00368"; transcript_id "Novel00368.1"; exon_number "3";
scaf129	exon	129563	129658	-	gene_id "Novel00368"; transcript_id "Novel00368.1"; exon_number "4";
scaf129	exon	362487	366049	-	gene_id "Novel00369"; transcript_id "Novel00369.1"; exon_number "1";
scaf129	exon	366876	366958	-	gene_id "Novel00369"; transcript_id "Novel00369.1"; exon_number "2";
scaf129	exon	367400	367650	-	gene_id "Novel00369"; transcript_id "Novel00369.1"; exon_number "3";
scaf13	exon	808	968	+	gene_id "Novel00370"; transcript_id "Novel00370.1"; exon_number "1";
scaf13	exon	1390	1508	+	gene_id "Novel00370"; transcript_id "Novel00370.1"; exon_number "2";
scaf13	exon	3279	4683	+	gene_id "Novel00370"; transcript_id "Novel00370.1"; exon_number "3";
scaf13	exon	1530793	1531387	+	gene_id "Novel00371"; transcript_id "Novel00371.1"; exon_number "1";
scaf13	exon	1532977	1533077	+	gene_id "Novel00371"; transcript_id "Novel00371.1"; exon_number "2";
scaf13	exon	1530794	1531776	+	gene_id "Novel00371"; transcript_id "Novel00371.2"; exon_number "1";
scaf13	exon	3821591	3821753	+	gene_id "Novel00372"; transcript_id "Novel00372.1"; exon_number "1";
scaf13	exon	3821914	3822010	+	gene_id "Novel00372"; transcript_id "Novel00372.1"; exon_number "2";
scaf13	exon	4300456	4300492	+	gene_id "Novel00373"; transcript_id "Novel00373.1"; exon_number "1";
scaf13	exon	4301132	4301216	+	gene_id "Novel00373"; transcript_id "Novel00373.1"; exon_number "2";
scaf13	exon	4301701	4301975	+	gene_id "Novel00373"; transcript_id "Novel00373.1"; exon_number "3";
scaf13	exon	4302596	4303528	+	gene_id "Novel00373"; transcript_id "Novel00373.1"; exon_number "4";
scaf13	exon	4300536	4300675	+	gene_id "Novel00373"; transcript_id "Novel00373.2"; exon_number "1";
scaf13	exon	4301132	4301216	+	gene_id "Novel00373"; transcript_id "Novel00373.2"; exon_number "2";
scaf13	exon	4301701	4301975	+	gene_id "Novel00373"; transcript_id "Novel00373.2"; exon_number "3";
scaf13	exon	4302596	4303528	+	gene_id "Novel00373"; transcript_id "Novel00373.2"; exon_number "4";
scaf13	exon	4301205	4301216	+	gene_id "Novel00373"; transcript_id "Novel00373.3"; exon_number "1";
scaf13	exon	4302596	4303528	+	gene_id "Novel00373"; transcript_id "Novel00373.3"; exon_number "2";
scaf13	exon	4301277	4301312	+	gene_id "Novel00373"; transcript_id "Novel00373.4"; exon_number "1";
scaf13	exon	4302596	4303528	+	gene_id "Novel00373"; transcript_id "Novel00373.4"; exon_number "2";
scaf13	exon	4301583	4301609	+	gene_id "Novel00373"; transcript_id "Novel00373.5"; exon_number "1";
scaf13	exon	4301701	4301975	+	gene_id "Novel00373"; transcript_id "Novel00373.5"; exon_number "2";
scaf13	exon	4302596	4303528	+	gene_id "Novel00373"; transcript_id "Novel00373.5"; exon_number "3";
scaf13	exon	4302151	4303542	+	gene_id "Novel00373"; transcript_id "Novel00373.6"; exon_number "1";
scaf13	exon	4302173	4302270	+	gene_id "Novel00373"; transcript_id "Novel00373.7"; exon_number "1";
scaf13	exon	4302596	4303528	+	gene_id "Novel00373"; transcript_id "Novel00373.7"; exon_number "2";
scaf13	exon	5233248	5233361	+	gene_id "Novel00374"; transcript_id "Novel00374.1"; exon_number "1";
scaf13	exon	5252927	5252998	+	gene_id "Novel00374"; transcript_id "Novel00374.1"; exon_number "2";
scaf13	exon	5262987	5263664	+	gene_id "Novel00374"; transcript_id "Novel00374.1"; exon_number "3";
scaf13	exon	5256483	5256540	+	gene_id "Novel00374"; transcript_id "Novel00374.2"; exon_number "1";
scaf13	exon	5262987	5263664	+	gene_id "Novel00374"; transcript_id "Novel00374.2"; exon_number "2";
scaf13	exon	5921045	5922118	+	gene_id "Novel00375"; transcript_id "Novel00375.1"; exon_number "1";
scaf13	exon	839700	840030	-	gene_id "Novel00376"; transcript_id "Novel00376.1"; exon_number "1";
scaf13	exon	1291965	1294943	-	gene_id "Novel00377"; transcript_id "Novel00377.1"; exon_number "1";
scaf13	exon	1531879	1536440	-	gene_id "Novel00378"; transcript_id "Novel00378.1"; exon_number "1";
scaf13	exon	1536551	1536700	-	gene_id "Novel00378"; transcript_id "Novel00378.1"; exon_number "2";
scaf13	exon	1531879	1536440	-	gene_id "Novel00378"; transcript_id "Novel00378.2"; exon_number "1";
scaf13	exon	1536553	1541831	-	gene_id "Novel00378"; transcript_id "Novel00378.2"; exon_number "2";
scaf13	exon	2592186	2594486	-	gene_id "Novel00379"; transcript_id "Novel00379.1"; exon_number "1";
scaf13	exon	2594564	2595522	-	gene_id "Novel00379"; transcript_id "Novel00379.1"; exon_number "2";
scaf13	exon	3118202	3119147	-	gene_id "Novel00380"; transcript_id "Novel00380.1"; exon_number "1";
scaf13	exon	3120141	3120428	-	gene_id "Novel00380"; transcript_id "Novel00380.1"; exon_number "2";
scaf13	exon	4506667	4507317	-	gene_id "Novel00381"; transcript_id "Novel00381.1"; exon_number "1";
scaf13	exon	4525566	4525849	-	gene_id "Novel00381"; transcript_id "Novel00381.1"; exon_number "2";
scaf13	exon	4926378	4926812	-	gene_id "Novel00382"; transcript_id "Novel00382.1"; exon_number "1";
scaf13	exon	4926896	4927097	-	gene_id "Novel00382"; transcript_id "Novel00382.1"; exon_number "2";
scaf13	exon	5673010	5673541	-	gene_id "Novel00383"; transcript_id "Novel00383.1"; exon_number "1";
scaf13	exon	5674984	5675152	-	gene_id "Novel00383"; transcript_id "Novel00383.1"; exon_number "2";
scaf13	exon	5675714	5675892	-	gene_id "Novel00383"; transcript_id "Novel00383.1"; exon_number "3";
scaf13	exon	5692863	5693057	-	gene_id "Novel00384"; transcript_id "Novel00384.1"; exon_number "1";
scaf13	exon	5693345	5693562	-	gene_id "Novel00384"; transcript_id "Novel00384.1"; exon_number "2";
scaf13	exon	5778742	5779752	-	gene_id "Novel00385"; transcript_id "Novel00385.1"; exon_number "1";
scaf13	exon	5780232	5780431	-	gene_id "Novel00385"; transcript_id "Novel00385.1"; exon_number "2";
scaf13	exon	5778748	5780222	-	gene_id "Novel00385"; transcript_id "Novel00385.2"; exon_number "1";
scaf13	exon	6198419	6198690	-	gene_id "Novel00386"; transcript_id "Novel00386.1"; exon_number "1";
scaf13	exon	6198914	6199251	-	gene_id "Novel00386"; transcript_id "Novel00386.1"; exon_number "2";
scaf130	exon	68635	68825	+	gene_id "Novel00387"; transcript_id "Novel00387.1"; exon_number "1";
scaf130	exon	69212	69285	+	gene_id "Novel00387"; transcript_id "Novel00387.1"; exon_number "2";
scaf130	exon	70858	71722	+	gene_id "Novel00387"; transcript_id "Novel00387.1"; exon_number "3";
scaf130	exon	69559	71678	+	gene_id "Novel00387"; transcript_id "Novel00387.2"; exon_number "1";
scaf130	exon	70372	70472	+	gene_id "Novel00387"; transcript_id "Novel00387.3"; exon_number "1";
scaf130	exon	73512	76102	+	gene_id "Novel00387"; transcript_id "Novel00387.3"; exon_number "2";
scaf130	exon	71788	76103	+	gene_id "Novel00387"; transcript_id "Novel00387.4"; exon_number "1";
scaf130	exon	123730	124005	+	gene_id "Novel00388"; transcript_id "Novel00388.1"; exon_number "1";
scaf130	exon	124965	125237	+	gene_id "Novel00388"; transcript_id "Novel00388.1"; exon_number "2";
scaf130	exon	141241	141306	+	gene_id "Novel00388"; transcript_id "Novel00388.1"; exon_number "3";
scaf130	exon	152608	152727	+	gene_id "Novel00388"; transcript_id "Novel00388.1"; exon_number "4";
scaf130	exon	123733	123927	+	gene_id "Novel00388"; transcript_id "Novel00388.2"; exon_number "1";
scaf130	exon	124965	125237	+	gene_id "Novel00388"; transcript_id "Novel00388.2"; exon_number "2";
scaf130	exon	141241	141306	+	gene_id "Novel00388"; transcript_id "Novel00388.2"; exon_number "3";
scaf130	exon	152608	152727	+	gene_id "Novel00388"; transcript_id "Novel00388.2"; exon_number "4";
scaf130	exon	123733	124022	+	gene_id "Novel00388"; transcript_id "Novel00388.3"; exon_number "1";
scaf130	exon	124965	125237	+	gene_id "Novel00388"; transcript_id "Novel00388.3"; exon_number "2";
scaf130	exon	141241	141306	+	gene_id "Novel00388"; transcript_id "Novel00388.3"; exon_number "3";
scaf130	exon	152608	152727	+	gene_id "Novel00388"; transcript_id "Novel00388.3"; exon_number "4";
scaf130	exon	497	579	-	gene_id "Novel00389"; transcript_id "Novel00389.1"; exon_number "1";
scaf130	exon	1369	1640	-	gene_id "Novel00389"; transcript_id "Novel00389.1"; exon_number "2";
scaf130	exon	2350	2618	-	gene_id "Novel00389"; transcript_id "Novel00389.1"; exon_number "3";
scaf130	exon	3136	3376	-	gene_id "Novel00389"; transcript_id "Novel00389.1"; exon_number "4";
scaf130	exon	3721	3892	-	gene_id "Novel00389"; transcript_id "Novel00389.1"; exon_number "5";
scaf130	exon	4915	5317	-	gene_id "Novel00389"; transcript_id "Novel00389.1"; exon_number "6";
scaf130	exon	382050	382244	-	gene_id "Novel00390"; transcript_id "Novel00390.1"; exon_number "1";
scaf130	exon	383212	383746	-	gene_id "Novel00390"; transcript_id "Novel00390.1"; exon_number "2";
scaf1307	exon	339	722	-	gene_id "Novel00391"; transcript_id "Novel00391.1"; exon_number "1";
scaf1307	exon	1966	2085	-	gene_id "Novel00391"; transcript_id "Novel00391.1"; exon_number "2";
scaf1307	exon	2616	2737	-	gene_id "Novel00391"; transcript_id "Novel00391.1"; exon_number "3";
scaf1307	exon	3101	3171	-	gene_id "Novel00391"; transcript_id "Novel00391.1"; exon_number "4";
scaf1307	exon	3729	3851	-	gene_id "Novel00391"; transcript_id "Novel00391.1"; exon_number "5";
scaf1307	exon	339	722	-	gene_id "Novel00391"; transcript_id "Novel00391.2"; exon_number "1";
scaf1307	exon	1966	2085	-	gene_id "Novel00391"; transcript_id "Novel00391.2"; exon_number "2";
scaf1307	exon	2616	2737	-	gene_id "Novel00391"; transcript_id "Novel00391.2"; exon_number "3";
scaf1307	exon	4530	4596	-	gene_id "Novel00391"; transcript_id "Novel00391.2"; exon_number "4";
scaf131	exon	13004	13130	+	gene_id "Novel00392"; transcript_id "Novel00392.1"; exon_number "1";
scaf131	exon	13943	14778	+	gene_id "Novel00392"; transcript_id "Novel00392.1"; exon_number "2";
scaf131	exon	353435	353646	+	gene_id "Novel00393"; transcript_id "Novel00393.1"; exon_number "1";
scaf131	exon	354371	356648	+	gene_id "Novel00393"; transcript_id "Novel00393.1"; exon_number "2";
scaf131	exon	586387	587641	+	gene_id "Novel00394"; transcript_id "Novel00394.1"; exon_number "1";
scaf131	exon	55232	57934	-	gene_id "Novel00395"; transcript_id "Novel00395.1"; exon_number "1";
scaf131	exon	133317	133533	-	gene_id "Novel00396"; transcript_id "Novel00396.1"; exon_number "1";
scaf131	exon	134089	134170	-	gene_id "Novel00396"; transcript_id "Novel00396.1"; exon_number "2";
scaf131	exon	310634	311451	-	gene_id "Novel00397"; transcript_id "Novel00397.1"; exon_number "1";
scaf131	exon	312024	312138	-	gene_id "Novel00397"; transcript_id "Novel00397.1"; exon_number "2";
scaf131	exon	312230	312422	-	gene_id "Novel00397"; transcript_id "Novel00397.1"; exon_number "3";
scaf131	exon	312501	312546	-	gene_id "Novel00397"; transcript_id "Novel00397.1"; exon_number "4";
scaf131	exon	679796	680841	-	gene_id "Novel00398"; transcript_id "Novel00398.1"; exon_number "1";
scaf131	exon	680947	680994	-	gene_id "Novel00398"; transcript_id "Novel00398.1"; exon_number "2";
scaf131	exon	679796	680158	-	gene_id "Novel00398"; transcript_id "Novel00398.2"; exon_number "1";
scaf131	exon	680689	680841	-	gene_id "Novel00398"; transcript_id "Novel00398.2"; exon_number "2";
scaf131	exon	680947	680994	-	gene_id "Novel00398"; transcript_id "Novel00398.2"; exon_number "3";
scaf131	exon	679796	680158	-	gene_id "Novel00398"; transcript_id "Novel00398.3"; exon_number "1";
scaf131	exon	680250	680841	-	gene_id "Novel00398"; transcript_id "Novel00398.3"; exon_number "2";
scaf131	exon	680999	681069	-	gene_id "Novel00398"; transcript_id "Novel00398.3"; exon_number "3";
scaf131	exon	679796	680158	-	gene_id "Novel00398"; transcript_id "Novel00398.4"; exon_number "1";
scaf131	exon	680689	680841	-	gene_id "Novel00398"; transcript_id "Novel00398.4"; exon_number "2";
scaf131	exon	680999	681310	-	gene_id "Novel00398"; transcript_id "Novel00398.4"; exon_number "3";
scaf1313	exon	1658	1734	+	gene_id "Novel00399"; transcript_id "Novel00399.1"; exon_number "1";
scaf1313	exon	1965	2070	+	gene_id "Novel00399"; transcript_id "Novel00399.1"; exon_number "2";
scaf1313	exon	2902	3045	+	gene_id "Novel00399"; transcript_id "Novel00399.1"; exon_number "3";
scaf132	exon	177	293	+	gene_id "Novel00400"; transcript_id "Novel00400.1"; exon_number "1";
scaf132	exon	530	649	+	gene_id "Novel00400"; transcript_id "Novel00400.1"; exon_number "2";
scaf132	exon	1341	1476	+	gene_id "Novel00400"; transcript_id "Novel00400.1"; exon_number "3";
scaf132	exon	2256	2380	+	gene_id "Novel00400"; transcript_id "Novel00400.1"; exon_number "4";
scaf132	exon	3830	3925	+	gene_id "Novel00400"; transcript_id "Novel00400.1"; exon_number "5";
scaf132	exon	4847	8340	+	gene_id "Novel00400"; transcript_id "Novel00400.1"; exon_number "6";
scaf133	exon	500735	500813	+	gene_id "Novel00401"; transcript_id "Novel00401.1"; exon_number "1";
scaf133	exon	500899	501325	+	gene_id "Novel00401"; transcript_id "Novel00401.1"; exon_number "2";
scaf133	exon	402515	402672	-	gene_id "Novel00402"; transcript_id "Novel00402.1"; exon_number "1";
scaf133	exon	403844	403874	-	gene_id "Novel00402"; transcript_id "Novel00402.1"; exon_number "2";
scaf133	exon	404066	404214	-	gene_id "Novel00402"; transcript_id "Novel00402.1"; exon_number "3";
scaf1337	exon	5	1104	+	gene_id "Novel00403"; transcript_id "Novel00403.1"; exon_number "1";
scaf1337	exon	5	162	+	gene_id "Novel00403"; transcript_id "Novel00403.2"; exon_number "1";
scaf1337	exon	552	1113	+	gene_id "Novel00403"; transcript_id "Novel00403.2"; exon_number "2";
scaf1340	exon	1405	1935	+	gene_id "Novel00404"; transcript_id "Novel00404.1"; exon_number "1";
scaf1340	exon	2427	2652	+	gene_id "Novel00404"; transcript_id "Novel00404.1"; exon_number "2";
scaf1340	exon	2873	2978	+	gene_id "Novel00404"; transcript_id "Novel00404.1"; exon_number "3";
scaf1340	exon	3468	4063	+	gene_id "Novel00404"; transcript_id "Novel00404.1"; exon_number "4";
scaf1353	exon	1	210	+	gene_id "Novel00405"; transcript_id "Novel00405.1"; exon_number "1";
scaf1353	exon	833	1117	+	gene_id "Novel00405"; transcript_id "Novel00405.1"; exon_number "2";
scaf1353	exon	1674	1847	+	gene_id "Novel00405"; transcript_id "Novel00405.1"; exon_number "3";
scaf1353	exon	3987	4299	+	gene_id "Novel00405"; transcript_id "Novel00405.1"; exon_number "4";
scaf136	exon	477436	477532	-	gene_id "Novel00406"; transcript_id "Novel00406.1"; exon_number "1";
scaf136	exon	483370	483488	-	gene_id "Novel00406"; transcript_id "Novel00406.1"; exon_number "2";
scaf1366	exon	57	726	+	gene_id "Novel00407"; transcript_id "Novel00407.1"; exon_number "1";
scaf1366	exon	817	936	+	gene_id "Novel00407"; transcript_id "Novel00407.1"; exon_number "2";
scaf1366	exon	1011	2782	+	gene_id "Novel00407"; transcript_id "Novel00407.1"; exon_number "3";
scaf137	exon	230550	232445	-	gene_id "Novel00408"; transcript_id "Novel00408.1"; exon_number "1";
scaf14	exon	1435387	1435770	+	gene_id "Novel00409"; transcript_id "Novel00409.1"; exon_number "1";
scaf14	exon	1436532	1437534	+	gene_id "Novel00409"; transcript_id "Novel00409.1"; exon_number "2";
scaf14	exon	2526296	2528154	+	gene_id "Novel00410"; transcript_id "Novel00410.1"; exon_number "1";
scaf14	exon	5276080	5276125	+	gene_id "Novel00411"; transcript_id "Novel00411.1"; exon_number "1";
scaf14	exon	5276728	5276860	+	gene_id "Novel00411"; transcript_id "Novel00411.1"; exon_number "2";
scaf14	exon	5278123	5278215	+	gene_id "Novel00411"; transcript_id "Novel00411.1"; exon_number "3";
scaf14	exon	5278683	5278731	+	gene_id "Novel00411"; transcript_id "Novel00411.1"; exon_number "4";
scaf14	exon	5279294	5279608	+	gene_id "Novel00411"; transcript_id "Novel00411.1"; exon_number "5";
scaf14	exon	5672003	5672802	+	gene_id "Novel00412"; transcript_id "Novel00412.1"; exon_number "1";
scaf14	exon	5673071	5673332	+	gene_id "Novel00412"; transcript_id "Novel00412.1"; exon_number "2";
scaf14	exon	1044091	1045181	-	gene_id "Novel00413"; transcript_id "Novel00413.1"; exon_number "1";
scaf14	exon	1103743	1105762	-	gene_id "Novel00413"; transcript_id "Novel00413.1"; exon_number "2";
scaf14	exon	1044091	1045070	-	gene_id "Novel00413"; transcript_id "Novel00413.2"; exon_number "1";
scaf14	exon	1103632	1105844	-	gene_id "Novel00413"; transcript_id "Novel00413.2"; exon_number "2";
scaf14	exon	1106294	1106444	-	gene_id "Novel00413"; transcript_id "Novel00413.2"; exon_number "3";
scaf14	exon	1103110	1105844	-	gene_id "Novel00413"; transcript_id "Novel00413.3"; exon_number "1";
scaf14	exon	1106294	1106625	-	gene_id "Novel00413"; transcript_id "Novel00413.3"; exon_number "2";
scaf14	exon	1161700	1161770	-	gene_id "Novel00414"; transcript_id "Novel00414.1"; exon_number "1";
scaf14	exon	1162182	1162422	-	gene_id "Novel00414"; transcript_id "Novel00414.1"; exon_number "2";
scaf14	exon	1162822	1163132	-	gene_id "Novel00414"; transcript_id "Novel00414.1"; exon_number "3";
scaf14	exon	1510122	1510248	-	gene_id "Novel00415"; transcript_id "Novel00415.1"; exon_number "1";
scaf14	exon	1510731	1511052	-	gene_id "Novel00415"; transcript_id "Novel00415.1"; exon_number "2";
scaf14	exon	1786559	1789540	-	gene_id "Novel00416"; transcript_id "Novel00416.1"; exon_number "1";
scaf14	exon	1790265	1790483	-	gene_id "Novel00416"; transcript_id "Novel00416.1"; exon_number "2";
scaf14	exon	1790700	1790829	-	gene_id "Novel00416"; transcript_id "Novel00416.1"; exon_number "3";
scaf14	exon	1792393	1792569	-	gene_id "Novel00416"; transcript_id "Novel00416.1"; exon_number "4";
scaf14	exon	1786559	1789540	-	gene_id "Novel00416"; transcript_id "Novel00416.2"; exon_number "1";
scaf14	exon	1790265	1790483	-	gene_id "Novel00416"; transcript_id "Novel00416.2"; exon_number "2";
scaf14	exon	1790700	1790829	-	gene_id "Novel00416"; transcript_id "Novel00416.2"; exon_number "3";
scaf14	exon	1791697	1791828	-	gene_id "Novel00416"; transcript_id "Novel00416.2"; exon_number "4";
scaf14	exon	1792393	1792604	-	gene_id "Novel00416"; transcript_id "Novel00416.2"; exon_number "5";
scaf14	exon	1786559	1789540	-	gene_id "Novel00416"; transcript_id "Novel00416.3"; exon_number "1";
scaf14	exon	1790265	1790483	-	gene_id "Novel00416"; transcript_id "Novel00416.3"; exon_number "2";
scaf14	exon	1790700	1790829	-	gene_id "Novel00416"; transcript_id "Novel00416.3"; exon_number "3";
scaf14	exon	1837286	1837341	-	gene_id "Novel00416"; transcript_id "Novel00416.3"; exon_number "4";
scaf14	exon	2088021	2090223	-	gene_id "Novel00417"; transcript_id "Novel00417.1"; exon_number "1";
scaf14	exon	2090355	2090923	-	gene_id "Novel00417"; transcript_id "Novel00417.1"; exon_number "2";
scaf14	exon	2088021	2090279	-	gene_id "Novel00417"; transcript_id "Novel00417.2"; exon_number "1";
scaf14	exon	2090355	2090972	-	gene_id "Novel00417"; transcript_id "Novel00417.2"; exon_number "2";
scaf14	exon	2266974	2267291	-	gene_id "Novel00418"; transcript_id "Novel00418.1"; exon_number "1";
scaf14	exon	2268164	2268385	-	gene_id "Novel00418"; transcript_id "Novel00418.1"; exon_number "2";
scaf14	exon	2270254	2270400	-	gene_id "Novel00418"; transcript_id "Novel00418.1"; exon_number "3";
scaf14	exon	2271090	2271212	-	gene_id "Novel00418"; transcript_id "Novel00418.1"; exon_number "4";
scaf14	exon	2271307	2271827	-	gene_id "Novel00418"; transcript_id "Novel00418.1"; exon_number "5";
scaf14	exon	2270363	2270400	-	gene_id "Novel00418"; transcript_id "Novel00418.2"; exon_number "1";
scaf14	exon	2271090	2271226	-	gene_id "Novel00418"; transcript_id "Novel00418.2"; exon_number "2";
scaf14	exon	2271307	2271807	-	gene_id "Novel00418"; transcript_id "Novel00418.2"; exon_number "3";
scaf14	exon	2509542	2509815	-	gene_id "Novel00419"; transcript_id "Novel00419.1"; exon_number "1";
scaf14	exon	4615751	4616114	-	gene_id "Novel00420"; transcript_id "Novel00420.1"; exon_number "1";
scaf14	exon	4616582	4616804	-	gene_id "Novel00420"; transcript_id "Novel00420.1"; exon_number "2";
scaf14	exon	4617924	4618043	-	gene_id "Novel00420"; transcript_id "Novel00420.1"; exon_number "3";
scaf14	exon	4618514	4618631	-	gene_id "Novel00420"; transcript_id "Novel00420.1"; exon_number "4";
scaf14	exon	4620171	4620282	-	gene_id "Novel00420"; transcript_id "Novel00420.1"; exon_number "5";
scaf14	exon	4621471	4621591	-	gene_id "Novel00420"; transcript_id "Novel00420.1"; exon_number "6";
scaf14	exon	6353322	6353436	-	gene_id "Novel00421"; transcript_id "Novel00421.1"; exon_number "1";
scaf14	exon	6357137	6357571	-	gene_id "Novel00421"; transcript_id "Novel00421.1"; exon_number "2";
scaf14	exon	6561584	6561623	-	gene_id "Novel00422"; transcript_id "Novel00422.1"; exon_number "1";
scaf14	exon	6563961	6564036	-	gene_id "Novel00422"; transcript_id "Novel00422.1"; exon_number "2";
scaf14	exon	6565493	6565813	-	gene_id "Novel00422"; transcript_id "Novel00422.1"; exon_number "3";
scaf1416	exon	119	160	+	gene_id "Novel00423"; transcript_id "Novel00423.1"; exon_number "1";
scaf1416	exon	937	1157	+	gene_id "Novel00423"; transcript_id "Novel00423.1"; exon_number "2";
scaf1416	exon	2149	2468	+	gene_id "Novel00423"; transcript_id "Novel00423.1"; exon_number "3";
scaf1416	exon	119	160	+	gene_id "Novel00423"; transcript_id "Novel00423.2"; exon_number "1";
scaf1416	exon	937	1157	+	gene_id "Novel00423"; transcript_id "Novel00423.2"; exon_number "2";
scaf1416	exon	2043	2468	+	gene_id "Novel00423"; transcript_id "Novel00423.2"; exon_number "3";
scaf1416	exon	2884	3014	+	gene_id "Novel00424"; transcript_id "Novel00424.1"; exon_number "1";
scaf1416	exon	3395	3635	+	gene_id "Novel00424"; transcript_id "Novel00424.1"; exon_number "2";
scaf1416	exon	4011	4119	+	gene_id "Novel00424"; transcript_id "Novel00424.1"; exon_number "3";
scaf142	exon	69159	70937	+	gene_id "Novel00425"; transcript_id "Novel00425.1"; exon_number "1";
scaf142	exon	71143	71471	+	gene_id "Novel00425"; transcript_id "Novel00425.1"; exon_number "2";
scaf142	exon	195699	196029	+	gene_id "Novel00426"; transcript_id "Novel00426.1"; exon_number "1";
scaf142	exon	198829	199049	+	gene_id "Novel00426"; transcript_id "Novel00426.1"; exon_number "2";
scaf142	exon	278406	278587	-	gene_id "Novel00427"; transcript_id "Novel00427.1"; exon_number "1";
scaf142	exon	278925	282620	-	gene_id "Novel00427"; transcript_id "Novel00427.1"; exon_number "2";
scaf142	exon	278723	282620	-	gene_id "Novel00427"; transcript_id "Novel00427.2"; exon_number "1";
scaf142	exon	301665	302028	-	gene_id "Novel00428"; transcript_id "Novel00428.1"; exon_number "1";
scaf142	exon	302657	302835	-	gene_id "Novel00428"; transcript_id "Novel00428.1"; exon_number "2";
scaf142	exon	303336	303395	-	gene_id "Novel00428"; transcript_id "Novel00428.1"; exon_number "3";
scaf142	exon	301665	302028	-	gene_id "Novel00428"; transcript_id "Novel00428.2"; exon_number "1";
scaf142	exon	302657	302835	-	gene_id "Novel00428"; transcript_id "Novel00428.2"; exon_number "2";
scaf142	exon	303405	303428	-	gene_id "Novel00428"; transcript_id "Novel00428.2"; exon_number "3";
scaf142	exon	304183	305298	-	gene_id "Novel00429"; transcript_id "Novel00429.1"; exon_number "1";
scaf142	exon	305554	305612	-	gene_id "Novel00429"; transcript_id "Novel00429.1"; exon_number "2";
scaf142	exon	304183	304912	-	gene_id "Novel00429"; transcript_id "Novel00429.2"; exon_number "1";
scaf142	exon	305024	305298	-	gene_id "Novel00429"; transcript_id "Novel00429.2"; exon_number "2";
scaf142	exon	305687	305708	-	gene_id "Novel00429"; transcript_id "Novel00429.2"; exon_number "3";
scaf142	exon	304183	304912	-	gene_id "Novel00429"; transcript_id "Novel00429.3"; exon_number "1";
scaf142	exon	305024	305298	-	gene_id "Novel00429"; transcript_id "Novel00429.3"; exon_number "2";
scaf142	exon	305390	305721	-	gene_id "Novel00429"; transcript_id "Novel00429.3"; exon_number "3";
scaf142	exon	304183	304252	-	gene_id "Novel00429"; transcript_id "Novel00429.4"; exon_number "1";
scaf142	exon	304987	305298	-	gene_id "Novel00429"; transcript_id "Novel00429.4"; exon_number "2";
scaf142	exon	305390	305721	-	gene_id "Novel00429"; transcript_id "Novel00429.4"; exon_number "3";
scaf142	exon	429686	429788	-	gene_id "Novel00430"; transcript_id "Novel00430.1"; exon_number "1";
scaf142	exon	430732	430912	-	gene_id "Novel00430"; transcript_id "Novel00430.1"; exon_number "2";
scaf142	exon	431138	432913	-	gene_id "Novel00430"; transcript_id "Novel00430.1"; exon_number "3";
scaf143	exon	403808	405668	+	gene_id "Novel00431"; transcript_id "Novel00431.1"; exon_number "1";
scaf143	exon	406043	406528	+	gene_id "Novel00431"; transcript_id "Novel00431.1"; exon_number "2";
scaf143	exon	403808	406541	+	gene_id "Novel00431"; transcript_id "Novel00431.2"; exon_number "1";
scaf143	exon	323005	324205	-	gene_id "Novel00432"; transcript_id "Novel00432.1"; exon_number "1";
scaf143	exon	324307	324445	-	gene_id "Novel00432"; transcript_id "Novel00432.1"; exon_number "2";
scaf143	exon	434573	436005	-	gene_id "Novel00433"; transcript_id "Novel00433.1"; exon_number "1";
scaf143	exon	436071	436128	-	gene_id "Novel00433"; transcript_id "Novel00433.1"; exon_number "2";
scaf143	exon	436798	437374	-	gene_id "Novel00433"; transcript_id "Novel00433.1"; exon_number "3";
scaf144	exon	634	1001	+	gene_id "Novel00434"; transcript_id "Novel00434.1"; exon_number "1";
scaf144	exon	1895	2140	+	gene_id "Novel00434"; transcript_id "Novel00434.1"; exon_number "2";
scaf144	exon	3117	3304	+	gene_id "Novel00434"; transcript_id "Novel00434.1"; exon_number "3";
scaf144	exon	3611	3803	+	gene_id "Novel00434"; transcript_id "Novel00434.1"; exon_number "4";
scaf144	exon	5673	5981	+	gene_id "Novel00435"; transcript_id "Novel00435.1"; exon_number "1";
scaf144	exon	6796	6994	+	gene_id "Novel00435"; transcript_id "Novel00435.1"; exon_number "2";
scaf144	exon	7472	7562	+	gene_id "Novel00435"; transcript_id "Novel00435.1"; exon_number "3";
scaf144	exon	8620	8715	+	gene_id "Novel00435"; transcript_id "Novel00435.1"; exon_number "4";
scaf144	exon	8778	8806	+	gene_id "Novel00436"; transcript_id "Novel00436.1"; exon_number "1";
scaf144	exon	10200	10290	+	gene_id "Novel00436"; transcript_id "Novel00436.1"; exon_number "2";
scaf144	exon	12203	12326	+	gene_id "Novel00436"; transcript_id "Novel00436.1"; exon_number "3";
scaf144	exon	12755	12930	+	gene_id "Novel00436"; transcript_id "Novel00436.1"; exon_number "4";
scaf144	exon	13746	13917	+	gene_id "Novel00436"; transcript_id "Novel00436.1"; exon_number "5";
scaf1447	exon	299	764	-	gene_id "Novel00437"; transcript_id "Novel00437.1"; exon_number "1";
scaf1447	exon	1135	1461	-	gene_id "Novel00437"; transcript_id "Novel00437.1"; exon_number "2";
scaf1455	exon	1651	2169	-	gene_id "Novel00438"; transcript_id "Novel00438.1"; exon_number "1";
scaf1455	exon	2309	2483	-	gene_id "Novel00438"; transcript_id "Novel00438.1"; exon_number "2";
scaf1455	exon	3050	3266	-	gene_id "Novel00438"; transcript_id "Novel00438.1"; exon_number "3";
scaf1455	exon	3558	3716	-	gene_id "Novel00438"; transcript_id "Novel00438.1"; exon_number "4";
scaf146	exon	306846	307573	-	gene_id "Novel00439"; transcript_id "Novel00439.1"; exon_number "1";
scaf146	exon	360705	360824	-	gene_id "Novel00440"; transcript_id "Novel00440.1"; exon_number "1";
scaf146	exon	361863	361990	-	gene_id "Novel00440"; transcript_id "Novel00440.1"; exon_number "2";
scaf146	exon	362784	363263	-	gene_id "Novel00440"; transcript_id "Novel00440.1"; exon_number "3";
scaf146	exon	403706	404581	-	gene_id "Novel00441"; transcript_id "Novel00441.1"; exon_number "1";
scaf146	exon	405529	405606	-	gene_id "Novel00441"; transcript_id "Novel00441.1"; exon_number "2";
scaf146	exon	406848	406876	-	gene_id "Novel00441"; transcript_id "Novel00441.1"; exon_number "3";
scaf148	exon	308847	308999	+	gene_id "Novel00442"; transcript_id "Novel00442.1"; exon_number "1";
scaf148	exon	309380	309439	+	gene_id "Novel00442"; transcript_id "Novel00442.1"; exon_number "2";
scaf15	exon	3417257	3417595	+	gene_id "Novel00443"; transcript_id "Novel00443.1"; exon_number "1";
scaf15	exon	3417672	3417862	+	gene_id "Novel00443"; transcript_id "Novel00443.1"; exon_number "2";
scaf15	exon	4006085	4006505	+	gene_id "Novel00444"; transcript_id "Novel00444.1"; exon_number "1";
scaf15	exon	4006765	4014281	+	gene_id "Novel00444"; transcript_id "Novel00444.1"; exon_number "2";
scaf15	exon	5245307	5245368	+	gene_id "Novel00445"; transcript_id "Novel00445.1"; exon_number "1";
scaf15	exon	5256158	5256469	+	gene_id "Novel00445"; transcript_id "Novel00445.1"; exon_number "2";
scaf15	exon	5256822	5257223	+	gene_id "Novel00445"; transcript_id "Novel00445.1"; exon_number "3";
scaf15	exon	5257774	5257791	+	gene_id "Novel00445"; transcript_id "Novel00445.1"; exon_number "4";
scaf15	exon	6225426	6225770	+	gene_id "Novel00446"; transcript_id "Novel00446.1"; exon_number "1";
scaf15	exon	6226202	6226871	+	gene_id "Novel00447"; transcript_id "Novel00447.1"; exon_number "1";
scaf15	exon	36542	37019	-	gene_id "Novel00448"; transcript_id "Novel00448.1"; exon_number "1";
scaf15	exon	38010	38180	-	gene_id "Novel00448"; transcript_id "Novel00448.1"; exon_number "2";
scaf15	exon	39378	39555	-	gene_id "Novel00448"; transcript_id "Novel00448.1"; exon_number "3";
scaf15	exon	41441	41577	-	gene_id "Novel00448"; transcript_id "Novel00448.1"; exon_number "4";
scaf15	exon	42650	42717	-	gene_id "Novel00448"; transcript_id "Novel00448.1"; exon_number "5";
scaf15	exon	43898	44078	-	gene_id "Novel00448"; transcript_id "Novel00448.1"; exon_number "6";
scaf15	exon	46798	47030	-	gene_id "Novel00448"; transcript_id "Novel00448.1"; exon_number "7";
scaf15	exon	47575	47667	-	gene_id "Novel00448"; transcript_id "Novel00448.1"; exon_number "8";
scaf15	exon	48070	48230	-	gene_id "Novel00448"; transcript_id "Novel00448.1"; exon_number "9";
scaf15	exon	48458	48588	-	gene_id "Novel00448"; transcript_id "Novel00448.1"; exon_number "10";
scaf15	exon	50440	50522	-	gene_id "Novel00448"; transcript_id "Novel00448.1"; exon_number "11";
scaf15	exon	53980	54134	-	gene_id "Novel00449"; transcript_id "Novel00449.1"; exon_number "1";
scaf15	exon	54627	54855	-	gene_id "Novel00449"; transcript_id "Novel00449.1"; exon_number "2";
scaf15	exon	56266	56448	-	gene_id "Novel00449"; transcript_id "Novel00449.1"; exon_number "3";
scaf15	exon	62506	62570	-	gene_id "Novel00449"; transcript_id "Novel00449.1"; exon_number "4";
scaf15	exon	2711000	2712224	-	gene_id "Novel00450"; transcript_id "Novel00450.1"; exon_number "1";
scaf15	exon	2712338	2713211	-	gene_id "Novel00450"; transcript_id "Novel00450.1"; exon_number "2";
scaf150	exon	302226	304222	+	gene_id "Novel00451"; transcript_id "Novel00451.1"; exon_number "1";
scaf150	exon	340293	342827	+	gene_id "Novel00452"; transcript_id "Novel00452.1"; exon_number "1";
scaf150	exon	343210	344656	+	gene_id "Novel00453"; transcript_id "Novel00453.1"; exon_number "1";
scaf150	exon	306617	307564	-	gene_id "Novel00454"; transcript_id "Novel00454.1"; exon_number "1";
scaf150	exon	307661	307868	-	gene_id "Novel00454"; transcript_id "Novel00454.1"; exon_number "2";
scaf150	exon	338426	339657	-	gene_id "Novel00454"; transcript_id "Novel00454.2"; exon_number "1";
scaf150	exon	341278	341715	-	gene_id "Novel00454"; transcript_id "Novel00454.2"; exon_number "2";
scaf150	exon	341804	342375	-	gene_id "Novel00454"; transcript_id "Novel00454.2"; exon_number "3";
scaf150	exon	338426	341715	-	gene_id "Novel00454"; transcript_id "Novel00454.3"; exon_number "1";
scaf150	exon	341804	342827	-	gene_id "Novel00454"; transcript_id "Novel00454.3"; exon_number "2";
scaf150	exon	338426	339657	-	gene_id "Novel00454"; transcript_id "Novel00454.4"; exon_number "1";
scaf150	exon	341278	341715	-	gene_id "Novel00454"; transcript_id "Novel00454.4"; exon_number "2";
scaf150	exon	341802	342050	-	gene_id "Novel00454"; transcript_id "Novel00454.4"; exon_number "3";
scaf150	exon	342969	343139	-	gene_id "Novel00454"; transcript_id "Novel00454.4"; exon_number "4";
scaf150	exon	338426	341715	-	gene_id "Novel00454"; transcript_id "Novel00454.5"; exon_number "1";
scaf150	exon	341804	342050	-	gene_id "Novel00454"; transcript_id "Novel00454.5"; exon_number "2";
scaf150	exon	342969	343062	-	gene_id "Novel00454"; transcript_id "Novel00454.5"; exon_number "3";
scaf150	exon	343555	344656	-	gene_id "Novel00454"; transcript_id "Novel00454.5"; exon_number "4";
scaf150	exon	338426	341715	-	gene_id "Novel00454"; transcript_id "Novel00454.6"; exon_number "1";
scaf150	exon	341804	342050	-	gene_id "Novel00454"; transcript_id "Novel00454.6"; exon_number "2";
scaf150	exon	343555	344842	-	gene_id "Novel00454"; transcript_id "Novel00454.6"; exon_number "3";
scaf152	exon	669	708	+	gene_id "Novel00455"; transcript_id "Novel00455.1"; exon_number "1";
scaf152	exon	1464	1655	+	gene_id "Novel00455"; transcript_id "Novel00455.1"; exon_number "2";
scaf152	exon	2489	2647	+	gene_id "Novel00455"; transcript_id "Novel00455.1"; exon_number "3";
scaf152	exon	2730	3343	+	gene_id "Novel00455"; transcript_id "Novel00455.1"; exon_number "4";
scaf152	exon	5025	5165	+	gene_id "Novel00455"; transcript_id "Novel00455.1"; exon_number "5";
scaf152	exon	5736	5774	+	gene_id "Novel00455"; transcript_id "Novel00455.1"; exon_number "6";
scaf152	exon	6387	6549	+	gene_id "Novel00455"; transcript_id "Novel00455.1"; exon_number "7";
scaf152	exon	7130	7273	+	gene_id "Novel00455"; transcript_id "Novel00455.1"; exon_number "8";
scaf152	exon	8260	9719	+	gene_id "Novel00455"; transcript_id "Novel00455.1"; exon_number "9";
scaf152	exon	1196	1895	+	gene_id "Novel00455"; transcript_id "Novel00455.2"; exon_number "1";
scaf152	exon	1196	1655	+	gene_id "Novel00455"; transcript_id "Novel00455.3"; exon_number "1";
scaf152	exon	2489	2647	+	gene_id "Novel00455"; transcript_id "Novel00455.3"; exon_number "2";
scaf152	exon	2730	3343	+	gene_id "Novel00455"; transcript_id "Novel00455.3"; exon_number "3";
scaf152	exon	5025	5165	+	gene_id "Novel00455"; transcript_id "Novel00455.3"; exon_number "4";
scaf152	exon	5736	5774	+	gene_id "Novel00455"; transcript_id "Novel00455.3"; exon_number "5";
scaf152	exon	6387	6549	+	gene_id "Novel00455"; transcript_id "Novel00455.3"; exon_number "6";
scaf152	exon	7130	7277	+	gene_id "Novel00455"; transcript_id "Novel00455.3"; exon_number "7";
scaf152	exon	8260	9719	+	gene_id "Novel00455"; transcript_id "Novel00455.3"; exon_number "8";
scaf152	exon	127390	128005	+	gene_id "Novel00456"; transcript_id "Novel00456.1"; exon_number "1";
scaf152	exon	128242	128459	+	gene_id "Novel00457"; transcript_id "Novel00457.1"; exon_number "1";
scaf152	exon	216151	217663	-	gene_id "Novel00458"; transcript_id "Novel00458.1"; exon_number "1";
scaf152	exon	225666	225711	-	gene_id "Novel00458"; transcript_id "Novel00458.1"; exon_number "2";
scaf152	exon	216155	218450	-	gene_id "Novel00458"; transcript_id "Novel00458.2"; exon_number "1";
scaf152	exon	221401	221921	-	gene_id "Novel00459"; transcript_id "Novel00459.1"; exon_number "1";
scaf152	exon	222577	222750	-	gene_id "Novel00459"; transcript_id "Novel00459.1"; exon_number "2";
scaf152	exon	223315	223385	-	gene_id "Novel00459"; transcript_id "Novel00459.1"; exon_number "3";
scaf152	exon	223739	223897	-	gene_id "Novel00459"; transcript_id "Novel00459.1"; exon_number "4";
scaf152	exon	226550	226751	-	gene_id "Novel00459"; transcript_id "Novel00459.1"; exon_number "5";
scaf152	exon	227391	227557	-	gene_id "Novel00459"; transcript_id "Novel00459.1"; exon_number "6";
scaf152	exon	228436	228476	-	gene_id "Novel00459"; transcript_id "Novel00459.1"; exon_number "7";
scaf153	exon	40793	40920	-	gene_id "Novel00460"; transcript_id "Novel00460.1"; exon_number "1";
scaf153	exon	41913	42131	-	gene_id "Novel00460"; transcript_id "Novel00460.1"; exon_number "2";
scaf154	exon	18764	19027	-	gene_id "Novel00461"; transcript_id "Novel00461.1"; exon_number "1";
scaf154	exon	20148	20257	-	gene_id "Novel00461"; transcript_id "Novel00461.1"; exon_number "2";
scaf1561	exon	1	428	-	gene_id "Novel00462"; transcript_id "Novel00462.1"; exon_number "1";
scaf1561	exon	741	873	-	gene_id "Novel00462"; transcript_id "Novel00462.1"; exon_number "2";
scaf1561	exon	2207	3274	-	gene_id "Novel00462"; transcript_id "Novel00462.1"; exon_number "3";
scaf1561	exon	1	419	-	gene_id "Novel00462"; transcript_id "Novel00462.2"; exon_number "1";
scaf1561	exon	717	873	-	gene_id "Novel00462"; transcript_id "Novel00462.2"; exon_number "2";
scaf1561	exon	2207	3274	-	gene_id "Novel00462"; transcript_id "Novel00462.2"; exon_number "3";
scaf1561	exon	1	473	-	gene_id "Novel00462"; transcript_id "Novel00462.3"; exon_number "1";
scaf1561	exon	741	873	-	gene_id "Novel00462"; transcript_id "Novel00462.3"; exon_number "2";
scaf1561	exon	2207	3274	-	gene_id "Novel00462"; transcript_id "Novel00462.3"; exon_number "3";
scaf1561	exon	1	419	-	gene_id "Novel00462"; transcript_id "Novel00462.4"; exon_number "1";
scaf1561	exon	666	686	-	gene_id "Novel00462"; transcript_id "Novel00462.4"; exon_number "2";
scaf1561	exon	783	873	-	gene_id "Novel00462"; transcript_id "Novel00462.4"; exon_number "3";
scaf1561	exon	2207	3274	-	gene_id "Novel00462"; transcript_id "Novel00462.4"; exon_number "4";
scaf1561	exon	1	419	-	gene_id "Novel00462"; transcript_id "Novel00462.5"; exon_number "1";
scaf1561	exon	759	873	-	gene_id "Novel00462"; transcript_id "Novel00462.5"; exon_number "2";
scaf1561	exon	2207	3274	-	gene_id "Novel00462"; transcript_id "Novel00462.5"; exon_number "3";
scaf157	exon	1112	1254	+	gene_id "Novel00463"; transcript_id "Novel00463.1"; exon_number "1";
scaf157	exon	1895	2694	+	gene_id "Novel00463"; transcript_id "Novel00463.1"; exon_number "2";
scaf157	exon	13573	14614	-	gene_id "Novel00464"; transcript_id "Novel00464.1"; exon_number "1";
scaf157	exon	15929	16038	-	gene_id "Novel00464"; transcript_id "Novel00464.1"; exon_number "2";
scaf157	exon	17442	17477	-	gene_id "Novel00464"; transcript_id "Novel00464.1"; exon_number "3";
scaf157	exon	18818	18884	-	gene_id "Novel00465"; transcript_id "Novel00465.1"; exon_number "1";
scaf157	exon	19612	19769	-	gene_id "Novel00465"; transcript_id "Novel00465.1"; exon_number "2";
scaf157	exon	133612	137135	-	gene_id "Novel00466"; transcript_id "Novel00466.1"; exon_number "1";
scaf157	exon	137199	139462	-	gene_id "Novel00466"; transcript_id "Novel00466.1"; exon_number "2";
scaf157	exon	319961	320077	-	gene_id "Novel00467"; transcript_id "Novel00467.1"; exon_number "1";
scaf157	exon	322507	322666	-	gene_id "Novel00467"; transcript_id "Novel00467.1"; exon_number "2";
scaf157	exon	324432	324585	-	gene_id "Novel00467"; transcript_id "Novel00467.1"; exon_number "3";
scaf157	exon	325190	325338	-	gene_id "Novel00467"; transcript_id "Novel00467.1"; exon_number "4";
scaf157	exon	319961	320077	-	gene_id "Novel00467"; transcript_id "Novel00467.2"; exon_number "1";
scaf157	exon	320361	320483	-	gene_id "Novel00467"; transcript_id "Novel00467.2"; exon_number "2";
scaf157	exon	322507	322666	-	gene_id "Novel00467"; transcript_id "Novel00467.2"; exon_number "3";
scaf157	exon	324432	324585	-	gene_id "Novel00467"; transcript_id "Novel00467.2"; exon_number "4";
scaf157	exon	325190	325339	-	gene_id "Novel00467"; transcript_id "Novel00467.2"; exon_number "5";
scaf159	exon	26685	28073	+	gene_id "Novel00468"; transcript_id "Novel00468.1"; exon_number "1";
scaf159	exon	33372	34474	+	gene_id "Novel00469"; transcript_id "Novel00469.1"; exon_number "1";
scaf159	exon	34591	35348	+	gene_id "Novel00470"; transcript_id "Novel00470.1"; exon_number "1";
scaf159	exon	68324	68416	+	gene_id "Novel00471"; transcript_id "Novel00471.1"; exon_number "1";
scaf159	exon	75332	75403	+	gene_id "Novel00471"; transcript_id "Novel00471.1"; exon_number "2";
scaf159	exon	80799	81466	+	gene_id "Novel00471"; transcript_id "Novel00471.1"; exon_number "3";
scaf159	exon	68428	68434	+	gene_id "Novel00471"; transcript_id "Novel00471.2"; exon_number "1";
scaf159	exon	75350	75403	+	gene_id "Novel00471"; transcript_id "Novel00471.2"; exon_number "2";
scaf159	exon	80799	81466	+	gene_id "Novel00471"; transcript_id "Novel00471.2"; exon_number "3";
scaf159	exon	73929	75403	+	gene_id "Novel00471"; transcript_id "Novel00471.3"; exon_number "1";
scaf159	exon	80799	81466	+	gene_id "Novel00471"; transcript_id "Novel00471.3"; exon_number "2";
scaf159	exon	275444	275551	+	gene_id "Novel00472"; transcript_id "Novel00472.1"; exon_number "1";
scaf159	exon	276081	276166	+	gene_id "Novel00472"; transcript_id "Novel00472.1"; exon_number "2";
scaf159	exon	277536	283356	+	gene_id "Novel00472"; transcript_id "Novel00472.1"; exon_number "3";
scaf159	exon	339218	340580	+	gene_id "Novel00473"; transcript_id "Novel00473.1"; exon_number "1";
scaf159	exon	340749	340855	+	gene_id "Novel00473"; transcript_id "Novel00473.1"; exon_number "2";
scaf159	exon	343459	343614	+	gene_id "Novel00473"; transcript_id "Novel00473.1"; exon_number "3";
scaf159	exon	343751	343906	+	gene_id "Novel00473"; transcript_id "Novel00473.1"; exon_number "4";
scaf159	exon	344769	346553	+	gene_id "Novel00473"; transcript_id "Novel00473.1"; exon_number "5";
scaf159	exon	339250	340580	+	gene_id "Novel00473"; transcript_id "Novel00473.2"; exon_number "1";
scaf159	exon	340775	340855	+	gene_id "Novel00473"; transcript_id "Novel00473.2"; exon_number "2";
scaf159	exon	343459	343614	+	gene_id "Novel00473"; transcript_id "Novel00473.2"; exon_number "3";
scaf159	exon	343751	343906	+	gene_id "Novel00473"; transcript_id "Novel00473.2"; exon_number "4";
scaf159	exon	344769	346553	+	gene_id "Novel00473"; transcript_id "Novel00473.2"; exon_number "5";
scaf159	exon	339250	340577	+	gene_id "Novel00473"; transcript_id "Novel00473.3"; exon_number "1";
scaf159	exon	340749	340855	+	gene_id "Novel00473"; transcript_id "Novel00473.3"; exon_number "2";
scaf159	exon	343459	343614	+	gene_id "Novel00473"; transcript_id "Novel00473.3"; exon_number "3";
scaf159	exon	343751	343906	+	gene_id "Novel00473"; transcript_id "Novel00473.3"; exon_number "4";
scaf159	exon	344769	346553	+	gene_id "Novel00473"; transcript_id "Novel00473.3"; exon_number "5";
scaf159	exon	343010	343614	+	gene_id "Novel00473"; transcript_id "Novel00473.4"; exon_number "1";
scaf159	exon	343751	343906	+	gene_id "Novel00473"; transcript_id "Novel00473.4"; exon_number "2";
scaf159	exon	344769	346553	+	gene_id "Novel00473"; transcript_id "Novel00473.4"; exon_number "3";
scaf159	exon	59382	61994	-	gene_id "Novel00474"; transcript_id "Novel00474.1"; exon_number "1";
scaf159	exon	59559	59961	-	gene_id "Novel00474"; transcript_id "Novel00474.2"; exon_number "1";
scaf159	exon	60304	60851	-	gene_id "Novel00474"; transcript_id "Novel00474.2"; exon_number "2";
scaf159	exon	92651	94375	-	gene_id "Novel00475"; transcript_id "Novel00475.1"; exon_number "1";
scaf159	exon	99154	99265	-	gene_id "Novel00475"; transcript_id "Novel00475.1"; exon_number "2";
scaf159	exon	92651	94375	-	gene_id "Novel00475"; transcript_id "Novel00475.2"; exon_number "1";
scaf159	exon	94604	94647	-	gene_id "Novel00475"; transcript_id "Novel00475.2"; exon_number "2";
scaf159	exon	99198	99275	-	gene_id "Novel00475"; transcript_id "Novel00475.2"; exon_number "3";
scaf159	exon	98733	99060	-	gene_id "Novel00475"; transcript_id "Novel00475.3"; exon_number "1";
scaf159	exon	99154	99265	-	gene_id "Novel00475"; transcript_id "Novel00475.3"; exon_number "2";
scaf159	exon	259695	260606	-	gene_id "Novel00476"; transcript_id "Novel00476.1"; exon_number "1";
scaf159	exon	262675	263068	-	gene_id "Novel00476"; transcript_id "Novel00476.1"; exon_number "2";
scaf159	exon	343005	346553	-	gene_id "Novel00477"; transcript_id "Novel00477.1"; exon_number "1";
scaf16	exon	1229923	1230013	+	gene_id "Novel00478"; transcript_id "Novel00478.1"; exon_number "1";
scaf16	exon	1230127	1230550	+	gene_id "Novel00478"; transcript_id "Novel00478.1"; exon_number "2";
scaf16	exon	2097442	2097779	+	gene_id "Novel00479"; transcript_id "Novel00479.1"; exon_number "1";
scaf16	exon	2098552	2098727	+	gene_id "Novel00479"; transcript_id "Novel00479.1"; exon_number "2";
scaf16	exon	2842054	2842283	+	gene_id "Novel00480"; transcript_id "Novel00480.1"; exon_number "1";
scaf16	exon	2843139	2843235	+	gene_id "Novel00480"; transcript_id "Novel00480.1"; exon_number "2";
scaf16	exon	2844384	2844533	+	gene_id "Novel00480"; transcript_id "Novel00480.1"; exon_number "3";
scaf16	exon	2847042	2848697	+	gene_id "Novel00480"; transcript_id "Novel00480.1"; exon_number "4";
scaf16	exon	2849584	2849944	+	gene_id "Novel00481"; transcript_id "Novel00481.1"; exon_number "1";
scaf16	exon	2858297	2858413	+	gene_id "Novel00481"; transcript_id "Novel00481.1"; exon_number "2";
scaf16	exon	2866699	2866823	+	gene_id "Novel00481"; transcript_id "Novel00481.1"; exon_number "3";
scaf16	exon	2872672	2872843	+	gene_id "Novel00481"; transcript_id "Novel00481.1"; exon_number "4";
scaf16	exon	2877022	2877175	+	gene_id "Novel00481"; transcript_id "Novel00481.1"; exon_number "5";
scaf16	exon	2879990	2880166	+	gene_id "Novel00481"; transcript_id "Novel00481.1"; exon_number "6";
scaf16	exon	2880429	2880618	+	gene_id "Novel00481"; transcript_id "Novel00481.1"; exon_number "7";
scaf16	exon	2886079	2890760	+	gene_id "Novel00481"; transcript_id "Novel00481.1"; exon_number "8";
scaf16	exon	2849584	2849944	+	gene_id "Novel00481"; transcript_id "Novel00481.2"; exon_number "1";
scaf16	exon	2858297	2858413	+	gene_id "Novel00481"; transcript_id "Novel00481.2"; exon_number "2";
scaf16	exon	2866699	2866823	+	gene_id "Novel00481"; transcript_id "Novel00481.2"; exon_number "3";
scaf16	exon	2872672	2872843	+	gene_id "Novel00481"; transcript_id "Novel00481.2"; exon_number "4";
scaf16	exon	2877022	2877175	+	gene_id "Novel00481"; transcript_id "Novel00481.2"; exon_number "5";
scaf16	exon	2879990	2880166	+	gene_id "Novel00481"; transcript_id "Novel00481.2"; exon_number "6";
scaf16	exon	2880429	2880618	+	gene_id "Novel00481"; transcript_id "Novel00481.2"; exon_number "7";
scaf16	exon	2882556	2882651	+	gene_id "Novel00481"; transcript_id "Novel00481.2"; exon_number "8";
scaf16	exon	2886079	2890760	+	gene_id "Novel00481"; transcript_id "Novel00481.2"; exon_number "9";
scaf16	exon	3207353	3207598	+	gene_id "Novel00482"; transcript_id "Novel00482.1"; exon_number "1";
scaf16	exon	3207697	3207781	+	gene_id "Novel00482"; transcript_id "Novel00482.1"; exon_number "2";
scaf16	exon	3208000	3208109	+	gene_id "Novel00482"; transcript_id "Novel00482.1"; exon_number "3";
scaf16	exon	3208901	3208957	+	gene_id "Novel00482"; transcript_id "Novel00482.1"; exon_number "4";
scaf16	exon	3210550	3214102	+	gene_id "Novel00482"; transcript_id "Novel00482.1"; exon_number "5";
scaf16	exon	3669127	3669256	+	gene_id "Novel00483"; transcript_id "Novel00483.1"; exon_number "1";
scaf16	exon	3670106	3677544	+	gene_id "Novel00483"; transcript_id "Novel00483.1"; exon_number "2";
scaf16	exon	4035159	4035192	+	gene_id "Novel00484"; transcript_id "Novel00484.1"; exon_number "1";
scaf16	exon	4038326	4038592	+	gene_id "Novel00484"; transcript_id "Novel00484.1"; exon_number "2";
scaf16	exon	4037374	4039037	+	gene_id "Novel00484"; transcript_id "Novel00484.2"; exon_number "1";
scaf16	exon	1255973	1257048	-	gene_id "Novel00485"; transcript_id "Novel00485.1"; exon_number "1";
scaf16	exon	1257509	1257620	-	gene_id "Novel00485"; transcript_id "Novel00485.1"; exon_number "2";
scaf16	exon	1259705	1259786	-	gene_id "Novel00485"; transcript_id "Novel00485.1"; exon_number "3";
scaf16	exon	1255973	1257048	-	gene_id "Novel00485"; transcript_id "Novel00485.2"; exon_number "1";
scaf16	exon	1257509	1257620	-	gene_id "Novel00485"; transcript_id "Novel00485.2"; exon_number "2";
scaf16	exon	1259888	1259911	-	gene_id "Novel00485"; transcript_id "Novel00485.2"; exon_number "3";
scaf16	exon	1255973	1257048	-	gene_id "Novel00485"; transcript_id "Novel00485.3"; exon_number "1";
scaf16	exon	1257509	1257620	-	gene_id "Novel00485"; transcript_id "Novel00485.3"; exon_number "2";
scaf16	exon	1263018	1263057	-	gene_id "Novel00485"; transcript_id "Novel00485.3"; exon_number "3";
scaf16	exon	1763418	1764237	-	gene_id "Novel00486"; transcript_id "Novel00486.1"; exon_number "1";
scaf16	exon	1765476	1765822	-	gene_id "Novel00486"; transcript_id "Novel00486.1"; exon_number "2";
scaf16	exon	2237653	2241843	-	gene_id "Novel00487"; transcript_id "Novel00487.1"; exon_number "1";
scaf16	exon	2899553	2901179	-	gene_id "Novel00488"; transcript_id "Novel00488.1"; exon_number "1";
scaf16	exon	2899953	2899979	-	gene_id "Novel00488"; transcript_id "Novel00488.2"; exon_number "1";
scaf16	exon	2901535	2901572	-	gene_id "Novel00488"; transcript_id "Novel00488.2"; exon_number "2";
scaf16	exon	2904368	2904452	-	gene_id "Novel00488"; transcript_id "Novel00488.2"; exon_number "3";
scaf16	exon	2905160	2905395	-	gene_id "Novel00488"; transcript_id "Novel00488.2"; exon_number "4";
scaf16	exon	2905659	2905860	-	gene_id "Novel00488"; transcript_id "Novel00488.2"; exon_number "5";
scaf16	exon	2909746	2909972	-	gene_id "Novel00488"; transcript_id "Novel00488.2"; exon_number "6";
scaf16	exon	2913829	2913994	-	gene_id "Novel00488"; transcript_id "Novel00488.2"; exon_number "7";
scaf16	exon	2927879	2928041	-	gene_id "Novel00488"; transcript_id "Novel00488.2"; exon_number "8";
scaf16	exon	2931684	2932007	-	gene_id "Novel00488"; transcript_id "Novel00488.2"; exon_number "9";
scaf16	exon	2901611	2903848	-	gene_id "Novel00488"; transcript_id "Novel00488.3"; exon_number "1";
scaf16	exon	2904368	2904452	-	gene_id "Novel00488"; transcript_id "Novel00488.3"; exon_number "2";
scaf16	exon	2905160	2905395	-	gene_id "Novel00488"; transcript_id "Novel00488.3"; exon_number "3";
scaf16	exon	2905659	2905860	-	gene_id "Novel00488"; transcript_id "Novel00488.3"; exon_number "4";
scaf16	exon	2909746	2909972	-	gene_id "Novel00488"; transcript_id "Novel00488.3"; exon_number "5";
scaf16	exon	2912226	2912306	-	gene_id "Novel00488"; transcript_id "Novel00488.3"; exon_number "6";
scaf16	exon	2901611	2903848	-	gene_id "Novel00488"; transcript_id "Novel00488.4"; exon_number "1";
scaf16	exon	2904368	2904452	-	gene_id "Novel00488"; transcript_id "Novel00488.4"; exon_number "2";
scaf16	exon	2905160	2905395	-	gene_id "Novel00488"; transcript_id "Novel00488.4"; exon_number "3";
scaf16	exon	2905659	2905860	-	gene_id "Novel00488"; transcript_id "Novel00488.4"; exon_number "4";
scaf16	exon	2909746	2909972	-	gene_id "Novel00488"; transcript_id "Novel00488.4"; exon_number "5";
scaf16	exon	2913829	2913994	-	gene_id "Novel00488"; transcript_id "Novel00488.4"; exon_number "6";
scaf16	exon	2927879	2928041	-	gene_id "Novel00488"; transcript_id "Novel00488.4"; exon_number "7";
scaf16	exon	2931684	2932049	-	gene_id "Novel00488"; transcript_id "Novel00488.4"; exon_number "8";
scaf16	exon	3074691	3076485	-	gene_id "Novel00489"; transcript_id "Novel00489.1"; exon_number "1";
scaf16	exon	3099420	3099811	-	gene_id "Novel00489"; transcript_id "Novel00489.1"; exon_number "2";
scaf160	exon	259838	261357	-	gene_id "Novel00490"; transcript_id "Novel00490.1"; exon_number "1";
scaf160	exon	262092	262292	-	gene_id "Novel00490"; transcript_id "Novel00490.1"; exon_number "2";
scaf160	exon	264008	264037	-	gene_id "Novel00490"; transcript_id "Novel00490.1"; exon_number "3";
scaf164	exon	102196	103024	+	gene_id "Novel00491"; transcript_id "Novel00491.1"; exon_number "1";
scaf164	exon	103097	103280	+	gene_id "Novel00491"; transcript_id "Novel00491.1"; exon_number "2";
scaf164	exon	104606	104821	+	gene_id "Novel00491"; transcript_id "Novel00491.1"; exon_number "3";
scaf164	exon	105711	105847	+	gene_id "Novel00491"; transcript_id "Novel00491.1"; exon_number "4";
scaf164	exon	106034	106723	+	gene_id "Novel00491"; transcript_id "Novel00491.1"; exon_number "5";
scaf164	exon	102411	103024	+	gene_id "Novel00491"; transcript_id "Novel00491.2"; exon_number "1";
scaf164	exon	103097	103280	+	gene_id "Novel00491"; transcript_id "Novel00491.2"; exon_number "2";
scaf164	exon	104606	104773	+	gene_id "Novel00491"; transcript_id "Novel00491.2"; exon_number "3";
scaf164	exon	105711	105847	+	gene_id "Novel00491"; transcript_id "Novel00491.2"; exon_number "4";
scaf164	exon	106034	106723	+	gene_id "Novel00491"; transcript_id "Novel00491.2"; exon_number "5";
scaf166	exon	125212	126588	+	gene_id "Novel00492"; transcript_id "Novel00492.1"; exon_number "1";
scaf1666	exon	1386	2194	-	gene_id "Novel00493"; transcript_id "Novel00493.1"; exon_number "1";
scaf1666	exon	2524	2866	-	gene_id "Novel00493"; transcript_id "Novel00493.1"; exon_number "2";
scaf167	exon	52789	52882	+	gene_id "Novel00494"; transcript_id "Novel00494.1"; exon_number "1";
scaf167	exon	55316	55676	+	gene_id "Novel00494"; transcript_id "Novel00494.1"; exon_number "2";
scaf1672	exon	2942	3055	-	gene_id "Novel00495"; transcript_id "Novel00495.1"; exon_number "1";
scaf1672	exon	3708	3894	-	gene_id "Novel00495"; transcript_id "Novel00495.1"; exon_number "2";
scaf168	exon	71925	72142	-	gene_id "Novel00496"; transcript_id "Novel00496.1"; exon_number "1";
scaf168	exon	75062	75241	-	gene_id "Novel00496"; transcript_id "Novel00496.1"; exon_number "2";
scaf168	exon	77983	78024	-	gene_id "Novel00496"; transcript_id "Novel00496.1"; exon_number "3";
scaf168	exon	71925	72142	-	gene_id "Novel00496"; transcript_id "Novel00496.2"; exon_number "1";
scaf168	exon	75062	75241	-	gene_id "Novel00496"; transcript_id "Novel00496.2"; exon_number "2";
scaf168	exon	77718	78026	-	gene_id "Novel00496"; transcript_id "Novel00496.2"; exon_number "3";
scaf169	exon	195	328	+	gene_id "Novel00497"; transcript_id "Novel00497.1"; exon_number "1";
scaf169	exon	663	840	+	gene_id "Novel00497"; transcript_id "Novel00497.1"; exon_number "2";
scaf169	exon	1442	4618	+	gene_id "Novel00497"; transcript_id "Novel00497.1"; exon_number "3";
scaf169	exon	134238	134449	+	gene_id "Novel00498"; transcript_id "Novel00498.1"; exon_number "1";
scaf169	exon	135877	136559	+	gene_id "Novel00498"; transcript_id "Novel00498.1"; exon_number "2";
scaf169	exon	1087	1561	-	gene_id "Novel00499"; transcript_id "Novel00499.1"; exon_number "1";
scaf169	exon	1966	4615	-	gene_id "Novel00499"; transcript_id "Novel00499.1"; exon_number "2";
scaf169	exon	113272	113435	-	gene_id "Novel00500"; transcript_id "Novel00500.1"; exon_number "1";
scaf169	exon	119450	119586	-	gene_id "Novel00500"; transcript_id "Novel00500.1"; exon_number "2";
scaf169	exon	134247	134433	-	gene_id "Novel00501"; transcript_id "Novel00501.1"; exon_number "1";
scaf169	exon	135861	136559	-	gene_id "Novel00501"; transcript_id "Novel00501.1"; exon_number "2";
scaf1691	exon	848	975	+	gene_id "Novel00502"; transcript_id "Novel00502.1"; exon_number "1";
scaf1691	exon	1303	1417	+	gene_id "Novel00502"; transcript_id "Novel00502.1"; exon_number "2";
scaf1691	exon	2504	2585	+	gene_id "Novel00502"; transcript_id "Novel00502.1"; exon_number "3";
scaf17	exon	1346624	1347392	+	gene_id "Novel00503"; transcript_id "Novel00503.1"; exon_number "1";
scaf17	exon	1348130	1348271	+	gene_id "Novel00503"; transcript_id "Novel00503.1"; exon_number "2";
scaf17	exon	1346624	1347388	+	gene_id "Novel00503"; transcript_id "Novel00503.2"; exon_number "1";
scaf17	exon	1348130	1348271	+	gene_id "Novel00503"; transcript_id "Novel00503.2"; exon_number "2";
scaf17	exon	2392333	2393292	+	gene_id "Novel00504"; transcript_id "Novel00504.1"; exon_number "1";
scaf17	exon	3234396	3234536	+	gene_id "Novel00505"; transcript_id "Novel00505.1"; exon_number "1";
scaf17	exon	3234734	3234931	+	gene_id "Novel00505"; transcript_id "Novel00505.1"; exon_number "2";
scaf17	exon	3238537	3238746	+	gene_id "Novel00505"; transcript_id "Novel00505.1"; exon_number "3";
scaf17	exon	3239512	3243677	+	gene_id "Novel00505"; transcript_id "Novel00505.1"; exon_number "4";
scaf17	exon	3371732	3372976	+	gene_id "Novel00506"; transcript_id "Novel00506.1"; exon_number "1";
scaf17	exon	6145153	6145229	+	gene_id "Novel00507"; transcript_id "Novel00507.1"; exon_number "1";
scaf17	exon	6147430	6147554	+	gene_id "Novel00507"; transcript_id "Novel00507.1"; exon_number "2";
scaf17	exon	6148141	6148344	+	gene_id "Novel00507"; transcript_id "Novel00507.1"; exon_number "3";
scaf17	exon	6145861	6145886	+	gene_id "Novel00507"; transcript_id "Novel00507.2"; exon_number "1";
scaf17	exon	6147430	6147554	+	gene_id "Novel00507"; transcript_id "Novel00507.2"; exon_number "2";
scaf17	exon	6148141	6148344	+	gene_id "Novel00507"; transcript_id "Novel00507.2"; exon_number "3";
scaf17	exon	1008175	1009528	-	gene_id "Novel00508"; transcript_id "Novel00508.1"; exon_number "1";
scaf17	exon	4232609	4232789	-	gene_id "Novel00509"; transcript_id "Novel00509.1"; exon_number "1";
scaf17	exon	4238798	4239067	-	gene_id "Novel00509"; transcript_id "Novel00509.1"; exon_number "2";
scaf17	exon	5956225	5959590	-	gene_id "Novel00510"; transcript_id "Novel00510.1"; exon_number "1";
scaf17	exon	5960043	5960225	-	gene_id "Novel00510"; transcript_id "Novel00510.1"; exon_number "2";
scaf17	exon	5960513	5960544	-	gene_id "Novel00510"; transcript_id "Novel00510.1"; exon_number "3";
scaf17	exon	5956225	5959590	-	gene_id "Novel00510"; transcript_id "Novel00510.2"; exon_number "1";
scaf17	exon	5960043	5960225	-	gene_id "Novel00510"; transcript_id "Novel00510.2"; exon_number "2";
scaf17	exon	5960313	5960551	-	gene_id "Novel00510"; transcript_id "Novel00510.2"; exon_number "3";
scaf17	exon	6016083	6016668	-	gene_id "Novel00511"; transcript_id "Novel00511.1"; exon_number "1";
scaf17	exon	6016881	6016968	-	gene_id "Novel00511"; transcript_id "Novel00511.1"; exon_number "2";
scaf17	exon	6018070	6019331	-	gene_id "Novel00511"; transcript_id "Novel00511.1"; exon_number "3";
scaf17	exon	6021790	6021791	-	gene_id "Novel00511"; transcript_id "Novel00511.1"; exon_number "4";
scaf17	exon	6016083	6016668	-	gene_id "Novel00511"; transcript_id "Novel00511.2"; exon_number "1";
scaf17	exon	6016881	6016968	-	gene_id "Novel00511"; transcript_id "Novel00511.2"; exon_number "2";
scaf17	exon	6018070	6019082	-	gene_id "Novel00511"; transcript_id "Novel00511.2"; exon_number "3";
scaf17	exon	6021825	6021910	-	gene_id "Novel00511"; transcript_id "Novel00511.2"; exon_number "4";
scaf17	exon	6016083	6016968	-	gene_id "Novel00511"; transcript_id "Novel00511.3"; exon_number "1";
scaf17	exon	6018070	6019331	-	gene_id "Novel00511"; transcript_id "Novel00511.3"; exon_number "2";
scaf17	exon	6021825	6021932	-	gene_id "Novel00511"; transcript_id "Novel00511.3"; exon_number "3";
scaf17	exon	6016083	6016668	-	gene_id "Novel00511"; transcript_id "Novel00511.4"; exon_number "1";
scaf17	exon	6016881	6016968	-	gene_id "Novel00511"; transcript_id "Novel00511.4"; exon_number "2";
scaf17	exon	6018070	6019331	-	gene_id "Novel00511"; transcript_id "Novel00511.4"; exon_number "3";
scaf17	exon	6021825	6021992	-	gene_id "Novel00511"; transcript_id "Novel00511.4"; exon_number "4";
scaf17	exon	6022270	6022694	-	gene_id "Novel00511"; transcript_id "Novel00511.4"; exon_number "5";
scaf170	exon	98688	98905	+	gene_id "Novel00512"; transcript_id "Novel00512.1"; exon_number "1";
scaf170	exon	99574	99648	+	gene_id "Novel00512"; transcript_id "Novel00512.1"; exon_number "2";
scaf170	exon	99811	100042	+	gene_id "Novel00512"; transcript_id "Novel00512.1"; exon_number "3";
scaf170	exon	108881	112211	-	gene_id "Novel00513"; transcript_id "Novel00513.1"; exon_number "1";
scaf170	exon	114796	114905	-	gene_id "Novel00513"; transcript_id "Novel00513.1"; exon_number "2";
scaf170	exon	115175	115363	-	gene_id "Novel00513"; transcript_id "Novel00513.1"; exon_number "3";
scaf170	exon	127012	127250	-	gene_id "Novel00513"; transcript_id "Novel00513.1"; exon_number "4";
scaf170	exon	108881	112211	-	gene_id "Novel00513"; transcript_id "Novel00513.2"; exon_number "1";
scaf170	exon	115175	115363	-	gene_id "Novel00513"; transcript_id "Novel00513.2"; exon_number "2";
scaf170	exon	127012	127277	-	gene_id "Novel00513"; transcript_id "Novel00513.2"; exon_number "3";
scaf1708	exon	113	385	+	gene_id "Novel00514"; transcript_id "Novel00514.1"; exon_number "1";
scaf1708	exon	1018	1086	+	gene_id "Novel00514"; transcript_id "Novel00514.1"; exon_number "2";
scaf1708	exon	114	385	+	gene_id "Novel00514"; transcript_id "Novel00514.2"; exon_number "1";
scaf1708	exon	991	1017	+	gene_id "Novel00514"; transcript_id "Novel00514.2"; exon_number "2";
scaf171	exon	1329	1884	-	gene_id "Novel00515"; transcript_id "Novel00515.1"; exon_number "1";
scaf171	exon	2238	2414	-	gene_id "Novel00515"; transcript_id "Novel00515.1"; exon_number "2";
scaf171	exon	3194	3388	-	gene_id "Novel00515"; transcript_id "Novel00515.1"; exon_number "3";
scaf171	exon	3819	4051	-	gene_id "Novel00515"; transcript_id "Novel00515.1"; exon_number "4";
scaf173	exon	69292	70337	+	gene_id "Novel00516"; transcript_id "Novel00516.1"; exon_number "1";
scaf173	exon	70453	71177	+	gene_id "Novel00516"; transcript_id "Novel00516.1"; exon_number "2";
scaf174	exon	145606	145676	+	gene_id "Novel00517"; transcript_id "Novel00517.1"; exon_number "1";
scaf174	exon	145995	146536	+	gene_id "Novel00517"; transcript_id "Novel00517.1"; exon_number "2";
scaf174	exon	195087	195881	-	gene_id "Novel00518"; transcript_id "Novel00518.1"; exon_number "1";
scaf174	exon	196148	196201	-	gene_id "Novel00518"; transcript_id "Novel00518.1"; exon_number "2";
scaf174	exon	195087	195878	-	gene_id "Novel00518"; transcript_id "Novel00518.2"; exon_number "1";
scaf174	exon	196148	196219	-	gene_id "Novel00518"; transcript_id "Novel00518.2"; exon_number "2";
scaf175	exon	145220	145971	-	gene_id "Novel00519"; transcript_id "Novel00519.1"; exon_number "1";
scaf175	exon	148314	148548	-	gene_id "Novel00519"; transcript_id "Novel00519.1"; exon_number "2";
scaf175	exon	148632	148826	-	gene_id "Novel00519"; transcript_id "Novel00519.1"; exon_number "3";
scaf175	exon	148908	149035	-	gene_id "Novel00519"; transcript_id "Novel00519.1"; exon_number "4";
scaf1754	exon	2828	3038	+	gene_id "Novel00520"; transcript_id "Novel00520.1"; exon_number "1";
scaf1754	exon	3638	3705	+	gene_id "Novel00520"; transcript_id "Novel00520.1"; exon_number "2";
scaf176	exon	77455	79834	+	gene_id "Novel00521"; transcript_id "Novel00521.1"; exon_number "1";
scaf176	exon	81224	82032	+	gene_id "Novel00521"; transcript_id "Novel00521.1"; exon_number "2";
scaf176	exon	78441	78743	+	gene_id "Novel00521"; transcript_id "Novel00521.2"; exon_number "1";
scaf176	exon	81224	82032	+	gene_id "Novel00521"; transcript_id "Novel00521.2"; exon_number "2";
scaf176	exon	78545	78670	+	gene_id "Novel00521"; transcript_id "Novel00521.3"; exon_number "1";
scaf176	exon	81224	82032	+	gene_id "Novel00521"; transcript_id "Novel00521.3"; exon_number "2";
scaf176	exon	78545	78670	+	gene_id "Novel00521"; transcript_id "Novel00521.4"; exon_number "1";
scaf176	exon	79705	79834	+	gene_id "Novel00521"; transcript_id "Novel00521.4"; exon_number "2";
scaf176	exon	81224	82032	+	gene_id "Novel00521"; transcript_id "Novel00521.4"; exon_number "3";
scaf176	exon	80013	82313	+	gene_id "Novel00521"; transcript_id "Novel00521.5"; exon_number "1";
scaf176	exon	127566	128186	+	gene_id "Novel00522"; transcript_id "Novel00522.1"; exon_number "1";
scaf176	exon	128241	128643	+	gene_id "Novel00522"; transcript_id "Novel00522.1"; exon_number "2";
scaf176	exon	158373	161192	+	gene_id "Novel00523"; transcript_id "Novel00523.1"; exon_number "1";
scaf176	exon	161529	163209	+	gene_id "Novel00523"; transcript_id "Novel00523.1"; exon_number "2";
scaf18	exon	1552234	1552621	+	gene_id "Novel00524"; transcript_id "Novel00524.1"; exon_number "1";
scaf18	exon	1596898	1597023	+	gene_id "Novel00524"; transcript_id "Novel00524.1"; exon_number "2";
scaf18	exon	1597240	1597322	+	gene_id "Novel00524"; transcript_id "Novel00524.1"; exon_number "3";
scaf18	exon	1598219	1598327	+	gene_id "Novel00524"; transcript_id "Novel00524.1"; exon_number "4";
scaf18	exon	1599690	1599811	+	gene_id "Novel00524"; transcript_id "Novel00524.1"; exon_number "5";
scaf18	exon	1600776	1600894	+	gene_id "Novel00524"; transcript_id "Novel00524.1"; exon_number "6";
scaf18	exon	1601361	1602360	+	gene_id "Novel00524"; transcript_id "Novel00524.1"; exon_number "7";
scaf18	exon	3064283	3064447	+	gene_id "Novel00525"; transcript_id "Novel00525.1"; exon_number "1";
scaf18	exon	3064514	3064815	+	gene_id "Novel00525"; transcript_id "Novel00525.1"; exon_number "2";
scaf18	exon	3065097	3065329	+	gene_id "Novel00525"; transcript_id "Novel00525.1"; exon_number "3";
scaf18	exon	3065888	3066012	+	gene_id "Novel00525"; transcript_id "Novel00525.1"; exon_number "4";
scaf18	exon	3064326	3064430	+	gene_id "Novel00525"; transcript_id "Novel00525.2"; exon_number "1";
scaf18	exon	3064514	3064815	+	gene_id "Novel00525"; transcript_id "Novel00525.2"; exon_number "2";
scaf18	exon	3065097	3065329	+	gene_id "Novel00525"; transcript_id "Novel00525.2"; exon_number "3";
scaf18	exon	3065888	3066012	+	gene_id "Novel00525"; transcript_id "Novel00525.2"; exon_number "4";
scaf18	exon	3064337	3064392	+	gene_id "Novel00525"; transcript_id "Novel00525.3"; exon_number "1";
scaf18	exon	3064514	3064815	+	gene_id "Novel00525"; transcript_id "Novel00525.3"; exon_number "2";
scaf18	exon	3065097	3065329	+	gene_id "Novel00525"; transcript_id "Novel00525.3"; exon_number "3";
scaf18	exon	3065888	3066012	+	gene_id "Novel00525"; transcript_id "Novel00525.3"; exon_number "4";
scaf18	exon	3065525	3066009	+	gene_id "Novel00525"; transcript_id "Novel00525.4"; exon_number "1";
scaf18	exon	3089395	3089859	+	gene_id "Novel00526"; transcript_id "Novel00526.1"; exon_number "1";
scaf18	exon	3089927	3090148	+	gene_id "Novel00526"; transcript_id "Novel00526.1"; exon_number "2";
scaf18	exon	3090447	3090649	+	gene_id "Novel00526"; transcript_id "Novel00526.1"; exon_number "3";
scaf18	exon	4231478	4231788	+	gene_id "Novel00527"; transcript_id "Novel00527.1"; exon_number "1";
scaf18	exon	4231996	4232058	+	gene_id "Novel00527"; transcript_id "Novel00527.1"; exon_number "2";
scaf18	exon	4232465	4235021	+	gene_id "Novel00527"; transcript_id "Novel00527.1"; exon_number "3";
scaf18	exon	4231604	4232058	+	gene_id "Novel00527"; transcript_id "Novel00527.2"; exon_number "1";
scaf18	exon	4232465	4235021	+	gene_id "Novel00527"; transcript_id "Novel00527.2"; exon_number "2";
scaf18	exon	4231609	4231788	+	gene_id "Novel00527"; transcript_id "Novel00527.3"; exon_number "1";
scaf18	exon	4232465	4235021	+	gene_id "Novel00527"; transcript_id "Novel00527.3"; exon_number "2";
scaf18	exon	5721581	5721596	+	gene_id "Novel00528"; transcript_id "Novel00528.1"; exon_number "1";
scaf18	exon	5722135	5722203	+	gene_id "Novel00528"; transcript_id "Novel00528.1"; exon_number "2";
scaf18	exon	5722531	5722604	+	gene_id "Novel00528"; transcript_id "Novel00528.1"; exon_number "3";
scaf18	exon	5724256	5724364	+	gene_id "Novel00528"; transcript_id "Novel00528.1"; exon_number "4";
scaf18	exon	5729080	5729307	+	gene_id "Novel00528"; transcript_id "Novel00528.1"; exon_number "5";
scaf18	exon	5729948	5730001	+	gene_id "Novel00528"; transcript_id "Novel00528.1"; exon_number "6";
scaf18	exon	5897899	5898155	+	gene_id "Novel00529"; transcript_id "Novel00529.1"; exon_number "1";
scaf18	exon	5898345	5904299	+	gene_id "Novel00529"; transcript_id "Novel00529.1"; exon_number "2";
scaf18	exon	5897913	5897983	+	gene_id "Novel00529"; transcript_id "Novel00529.2"; exon_number "1";
scaf18	exon	5898188	5904299	+	gene_id "Novel00529"; transcript_id "Novel00529.2"; exon_number "2";
scaf18	exon	194467	194888	-	gene_id "Novel00530"; transcript_id "Novel00530.1"; exon_number "1";
scaf18	exon	195245	195542	-	gene_id "Novel00530"; transcript_id "Novel00530.1"; exon_number "2";
scaf18	exon	208701	208808	-	gene_id "Novel00530"; transcript_id "Novel00530.1"; exon_number "3";
scaf18	exon	210066	211277	-	gene_id "Novel00530"; transcript_id "Novel00530.1"; exon_number "4";
scaf18	exon	211406	211810	-	gene_id "Novel00531"; transcript_id "Novel00531.1"; exon_number "1";
scaf18	exon	213651	213713	-	gene_id "Novel00531"; transcript_id "Novel00531.1"; exon_number "2";
scaf18	exon	213894	213952	-	gene_id "Novel00531"; transcript_id "Novel00531.1"; exon_number "3";
scaf18	exon	214533	214820	-	gene_id "Novel00531"; transcript_id "Novel00531.1"; exon_number "4";
scaf18	exon	211406	211810	-	gene_id "Novel00531"; transcript_id "Novel00531.2"; exon_number "1";
scaf18	exon	213651	213713	-	gene_id "Novel00531"; transcript_id "Novel00531.2"; exon_number "2";
scaf18	exon	213887	213952	-	gene_id "Novel00531"; transcript_id "Novel00531.2"; exon_number "3";
scaf18	exon	214533	214820	-	gene_id "Novel00531"; transcript_id "Novel00531.2"; exon_number "4";
scaf18	exon	291699	291866	-	gene_id "Novel00532"; transcript_id "Novel00532.1"; exon_number "1";
scaf18	exon	322106	322157	-	gene_id "Novel00532"; transcript_id "Novel00532.1"; exon_number "2";
scaf18	exon	328657	328977	-	gene_id "Novel00532"; transcript_id "Novel00532.1"; exon_number "3";
scaf18	exon	2372681	2373912	-	gene_id "Novel00533"; transcript_id "Novel00533.1"; exon_number "1";
scaf18	exon	2374583	2375808	-	gene_id "Novel00533"; transcript_id "Novel00533.1"; exon_number "2";
scaf18	exon	2374353	2375808	-	gene_id "Novel00533"; transcript_id "Novel00533.2"; exon_number "1";
scaf18	exon	2619428	2620138	-	gene_id "Novel00534"; transcript_id "Novel00534.1"; exon_number "1";
scaf18	exon	2620213	2620451	-	gene_id "Novel00534"; transcript_id "Novel00534.1"; exon_number "2";
scaf18	exon	2620584	2620925	-	gene_id "Novel00534"; transcript_id "Novel00534.1"; exon_number "3";
scaf18	exon	3612544	3613677	-	gene_id "Novel00535"; transcript_id "Novel00535.1"; exon_number "1";
scaf18	exon	3614542	3614950	-	gene_id "Novel00535"; transcript_id "Novel00535.1"; exon_number "2";
scaf18	exon	3612544	3613677	-	gene_id "Novel00535"; transcript_id "Novel00535.2"; exon_number "1";
scaf18	exon	3614542	3614662	-	gene_id "Novel00535"; transcript_id "Novel00535.2"; exon_number "2";
scaf18	exon	3614968	3614999	-	gene_id "Novel00535"; transcript_id "Novel00535.2"; exon_number "3";
scaf18	exon	3612544	3613677	-	gene_id "Novel00535"; transcript_id "Novel00535.3"; exon_number "1";
scaf18	exon	3614542	3614662	-	gene_id "Novel00535"; transcript_id "Novel00535.3"; exon_number "2";
scaf18	exon	3615612	3615686	-	gene_id "Novel00535"; transcript_id "Novel00535.3"; exon_number "3";
scaf18	exon	3615797	3616069	-	gene_id "Novel00536"; transcript_id "Novel00536.1"; exon_number "1";
scaf18	exon	3616547	3616702	-	gene_id "Novel00536"; transcript_id "Novel00536.1"; exon_number "2";
scaf18	exon	3616957	3617016	-	gene_id "Novel00536"; transcript_id "Novel00536.1"; exon_number "3";
scaf18	exon	3823239	3826069	-	gene_id "Novel00537"; transcript_id "Novel00537.1"; exon_number "1";
scaf18	exon	3826879	3826976	-	gene_id "Novel00537"; transcript_id "Novel00537.1"; exon_number "2";
scaf18	exon	3827089	3827200	-	gene_id "Novel00537"; transcript_id "Novel00537.1"; exon_number "3";
scaf18	exon	3823239	3826976	-	gene_id "Novel00537"; transcript_id "Novel00537.2"; exon_number "1";
scaf18	exon	3827089	3827214	-	gene_id "Novel00537"; transcript_id "Novel00537.2"; exon_number "2";
scaf18	exon	3823239	3826069	-	gene_id "Novel00537"; transcript_id "Novel00537.3"; exon_number "1";
scaf18	exon	3826879	3826976	-	gene_id "Novel00537"; transcript_id "Novel00537.3"; exon_number "2";
scaf18	exon	3827170	3827256	-	gene_id "Novel00537"; transcript_id "Novel00537.3"; exon_number "3";
scaf18	exon	3823239	3826976	-	gene_id "Novel00537"; transcript_id "Novel00537.4"; exon_number "1";
scaf18	exon	3827170	3827256	-	gene_id "Novel00537"; transcript_id "Novel00537.4"; exon_number "2";
scaf18	exon	3862587	3863489	-	gene_id "Novel00538"; transcript_id "Novel00538.1"; exon_number "1";
scaf18	exon	3863599	3863716	-	gene_id "Novel00538"; transcript_id "Novel00538.1"; exon_number "2";
scaf18	exon	3863848	3863970	-	gene_id "Novel00538"; transcript_id "Novel00538.1"; exon_number "3";
scaf18	exon	5814801	5816171	-	gene_id "Novel00539"; transcript_id "Novel00539.1"; exon_number "1";
scaf18	exon	5897899	5902011	-	gene_id "Novel00540"; transcript_id "Novel00540.1"; exon_number "1";
scaf18	exon	5902408	5904299	-	gene_id "Novel00540"; transcript_id "Novel00540.1"; exon_number "2";
scaf183	exon	5989	6069	+	gene_id "Novel00541"; transcript_id "Novel00541.1"; exon_number "1";
scaf183	exon	7501	7653	+	gene_id "Novel00541"; transcript_id "Novel00541.1"; exon_number "2";
scaf183	exon	21616	21779	+	gene_id "Novel00541"; transcript_id "Novel00541.1"; exon_number "3";
scaf183	exon	22380	22537	+	gene_id "Novel00541"; transcript_id "Novel00541.1"; exon_number "4";
scaf183	exon	25106	27779	+	gene_id "Novel00541"; transcript_id "Novel00541.1"; exon_number "5";
scaf183	exon	71100	71240	+	gene_id "Novel00542"; transcript_id "Novel00542.1"; exon_number "1";
scaf183	exon	71323	71502	+	gene_id "Novel00542"; transcript_id "Novel00542.1"; exon_number "2";
scaf183	exon	71692	72396	+	gene_id "Novel00542"; transcript_id "Novel00542.1"; exon_number "3";
scaf1857	exon	403	917	-	gene_id "Novel00543"; transcript_id "Novel00543.1"; exon_number "1";
scaf1857	exon	1256	1599	-	gene_id "Novel00543"; transcript_id "Novel00543.1"; exon_number "2";
scaf186	exon	106081	106265	+	gene_id "Novel00544"; transcript_id "Novel00544.1"; exon_number "1";
scaf186	exon	112954	113019	+	gene_id "Novel00544"; transcript_id "Novel00544.1"; exon_number "2";
scaf189	exon	41207	41369	-	gene_id "Novel00545"; transcript_id "Novel00545.1"; exon_number "1";
scaf189	exon	41561	41631	-	gene_id "Novel00545"; transcript_id "Novel00545.1"; exon_number "2";
scaf189	exon	41723	41866	-	gene_id "Novel00545"; transcript_id "Novel00545.1"; exon_number "3";
scaf189	exon	41947	42021	-	gene_id "Novel00545"; transcript_id "Novel00545.1"; exon_number "4";
scaf189	exon	42125	42211	-	gene_id "Novel00545"; transcript_id "Novel00545.1"; exon_number "5";
scaf189	exon	43990	44451	-	gene_id "Novel00545"; transcript_id "Novel00545.1"; exon_number "6";
scaf189	exon	41207	41369	-	gene_id "Novel00545"; transcript_id "Novel00545.2"; exon_number "1";
scaf189	exon	41561	41631	-	gene_id "Novel00545"; transcript_id "Novel00545.2"; exon_number "2";
scaf189	exon	41723	41866	-	gene_id "Novel00545"; transcript_id "Novel00545.2"; exon_number "3";
scaf189	exon	41947	42021	-	gene_id "Novel00545"; transcript_id "Novel00545.2"; exon_number "4";
scaf189	exon	42125	42211	-	gene_id "Novel00545"; transcript_id "Novel00545.2"; exon_number "5";
scaf189	exon	43990	44160	-	gene_id "Novel00545"; transcript_id "Novel00545.2"; exon_number "6";
scaf189	exon	51501	51575	-	gene_id "Novel00545"; transcript_id "Novel00545.2"; exon_number "7";
scaf189	exon	42530	42957	-	gene_id "Novel00546"; transcript_id "Novel00546.1"; exon_number "1";
scaf189	exon	43149	43219	-	gene_id "Novel00546"; transcript_id "Novel00546.1"; exon_number "2";
scaf189	exon	43311	43347	-	gene_id "Novel00546"; transcript_id "Novel00546.1"; exon_number "3";
scaf19	exon	272247	272276	+	gene_id "Novel00547"; transcript_id "Novel00547.1"; exon_number "1";
scaf19	exon	272347	272468	+	gene_id "Novel00547"; transcript_id "Novel00547.1"; exon_number "2";
scaf19	exon	272641	273172	+	gene_id "Novel00547"; transcript_id "Novel00547.1"; exon_number "3";
scaf19	exon	584249	584417	+	gene_id "Novel00548"; transcript_id "Novel00548.1"; exon_number "1";
[truncated: 4,817 more rows]
