# Supplementary material for: New insight into the mechanism underlying the silk gland biological process by knocking out fibroin heavy chain in the silkworm
Source: BMC Genomics. 2018 Mar 26;19:215. doi: 10.1186/s12864-018-4602-4 (PMC5870212; doi:10.1186/s12864-018-4602-4)
Supplement: Supplementary file 5 — Table S4. Information of the differentially expressed genes. (XLS 5797 kb) [file 12864_2018_4602_MOESM4_ESM.xls]

## Sheet: 1111
Additional file 4 Table S3. Expression levels (FPKM) of all the annotated genes
GeneID	WT_MSG1M	WT_MSG2M	WT_MSG3F	WT_MSG4F	MU_MSG1M	MU_MSG2M	MU_MSG3F	MU_MSG4F	WT_PSG1M	WT_PSG2M	WT_PSG3F	WT_PSG4F	MU_PSG1M	MU_PSG2M	MU_PSG3F	MU_PSG4F
BGIBMGA007829	0.403093	0	0.12719	0.273491	0.190532	0.0585034	0.244502	0.596165	0.156455	0	0.0829772	0.268433	0.674305	0.4488	0.146892	0.241374
BGIBMGA009520	11.4967	8.41324	3.36086	7.15981	6.33988	5.382	1.37589	7.90895	6.89026	6.51037	3.08587	4.72871	5.99927	4.64325	4.4565	3.72053
BGIBMGA011368	8.9629	10.4147	8.80433	10.754	9.88525	11.3105	6.109	8.03108	6.08794	10.0015	9.31253	14.0003	12.3534	12.6053	11.7926	14.7311
BGIBMGA009600	0	0	0	0	0	0	0	0	0	0	0	0	0	0	0	0
BGIBMGA011768	1412.17	741.487	989.308	1205.2	2849.54	11.2161	22.433	3979.27	9.85548	13.2894	9.54486	0.490124	0	0.351194	0	0.330538
BGIBMGA008938	0	0	0	0	0.165896	0.229225	0.0798329	0.346054	0	0	0	0	0.240184	0	0	0.0788115
BGIBMGA005448	64.8433	57.0618	27.5611	37.8961	55.7253	42.6484	6.0485	71.7693	20.7727	28.3791	9.40602	12.8327	59.852	58.5037	39.006	59.9757
BGIBMGA012310	0.842135	0.92751	0.531445	0.42853	0.619198	0.774088	0.553377	1.06098	0.544771	0.654016	0.346709	1.0593	0.896476	0.669733	1.07409	0.630342
BGIBMGA002063	0	0	0	0	0.302706	0	0	0	0	0	0	0	0	0	0	0
BGIBMGA007863	37.9338	33.5023	24.8118	32.771	33.1611	29.1244	13.0918	30.7521	61.2226	72.5757	54.8532	78.6254	81.1179	89.2209	91.4927	82.4363
EMBMOG00000001720	0	0	0	0	0	0	0	0	0	0	0	0	0	0	0	0
EMBMOG00000005736	0	0	0	0	0	0	0	0	0	0	0	0	0	0	0	0
BGIBMGA001029	4.86072	4.77688	3.2675	4.39124	3.03009	3.54268	3.36496	3.52499	3.58868	3.73389	1.6749	3.28383	4.38697	4.35304	2.96501	6.09016
BGIBMGA010403	13.0086	8.76909	6.53882	10.5195	16.7782	0.439075	0.321127	26.9451	1.87874	1.40968	0.747304	1.20877	2.34634	2.35781	1.7639	2.85317
BGIBMGA004823	22.8205	24.903	8.95277	15.2448	19.3289	13.7108	3.87977	22.9358	14.5457	14.5203	2.66714	7.60887	17.3344	12.8606	9.11437	16.941
BGIBMGA013642	0.54082	0.830991	0.689153	1.33367	1.37648	1.9442	0.485755	0.334984	0.113029	0.452318	0.299731	0.193927	1.15144	1.25061	0.848964	0.305162
EMBMOG00000004283	0	0	0	0	0	0	0	0	0	0	0	0	0	0	0	0
BGIBMGA002177	0	0	0	0	0	0	0	0	0	0	0	0	0	0	0	0
BGIBMGA010939	0	0	0	0	0	0	0	0	0	0	0	0	0	0	0	0
BGIBMGA009735	0.39576	0.416069	0	0.375922	0.872973	0.562904	0	0.546298	0	0.107574	0.114055	0.36897	1.09537	0.61689	0.908583	0.663551
Novel00569	2.05984	11.9742	8.26298	10.2865	47.1068	15.2029	4.24438	52.7904	0.823013	1.97611	2.57531	2.02396	11.5442	11.0623	6.29757	12.9194
BGIBMGA011670	1.76113	1.85151	0.648314	0.697022	0.647455	0.59641	2.80413	0.675286	0	0.398919	0.845907	0.456087	0.624924	1.63403	2.24622	0.615167
BGIBMGA014255	0	0	0.159858	0	0	0	0	0	0	0	0	0	0	0	0	0
BGIBMGA006970	0	0	0	0	0	0	0	0	0	0	0	0	0	0	0	0
BGIBMGA009425	0.274787	0.367675	0.275878	0.533889	0.413269	0.0507583	0.265166	0.287356	0.169677	0.780864	0.53994	0.776319	0.638221	0.639704	1.27445	0.523547
BGIBMGA004830	0	0	0	0	0	0	0	0.0362299	0	0	0	0	0	0.140268	0.0401708	0
Novel01005	0.331941	0.488565	0.219952	0.315302	0.65898	0.539579	0.563762	0.840041	0.901867	0.180454	0.669639	0.103157	0.989409	0.369581	1.10076	0.556549
BGIBMGA000226	0	0	0.0584945	0	0	0	0	0	0	0	0	0	0	0.0589723	0	0
EMBMOG00000000075	0	0	0	0	0	0	0	0	0	0	0	0	0	0	0	0
BGIBMGA005972	0.242915	0.0851267	0.0447113	0.0961409	0.22326	0	0	0.186286	0.0549989	0	0	0	0	0	0	0
BGIBMGA004685	0	0	0	0	0	0	0	0	0	0	0	0	0	0	0	0
BGIBMGA003044	12.3389	14.595	7.13301	11.0572	8.46763	7.0675	3.95624	8.17741	6.13921	9.35783	5.09251	7.92159	5.22162	5.47261	3.49724	5.67219
BGIBMGA003284	26.3344	33.0667	27.0772	34.9927	28.9534	29.3546	18.4897	21.9362	51.2508	68.7762	44.7273	60.6739	50.0916	53.1263	48.5394	52.6833
Novel00029	4.76855	7.47259	3.87516	3.91704	6.61543	5.78918	4.90259	7.86577	2.85193	2.81244	1.85827	1.21163	4.05462	3.5729	3.5574	3.36276
BGIBMGA008764	0.221423	0.284515	0.190192	0.408963	0.298477	0.274946	0.104461	0.42451	0.16711	0.10031	0.106354	0.152914	0.209521	0.191746	0.251033	0.335155
BGIBMGA004556	0.704453	0.370301	0.311191	0.167285	0.466168	0.429415	0.0747768	0.0810343	0.765585	1.14889	0.203018	0.109461	1.04987	0.705899	0.988336	0.738201
EMBMOG00000002240	0.83422	3.50812	0	0.990505	2.7602	0	0	1.91923	0	2.26754	0	1.29625	0	0	1.064	0
BGIBMGA011248	4.9332	4.57807	2.15233	3.47105	1.47776	1.98001	1.09903	1.96164	4.71596	6.95292	2.36951	5.72541	2.91751	3.01753	2.17501	2.80814
BGIBMGA012320	46.6952	45.2825	23.5616	33.935	32.6317	32.5129	24.9968	27.7832	24.6081	33.646	13.6312	31.9001	27.8538	26.4432	23.6174	32.6918
BGIBMGA009771	3.7158	0.976618	1.53885	1.37872	1.02454	0.471885	0.246517	3.20575	27.763	26.5128	2.67716	12.6301	2.71945	2.84428	0	4.13717
BGIBMGA003738	0	0	0	0	0.820718	0	0	0	0.067393	0	0	0	0	0.0552347	0	0
BGIBMGA012510	973.49	875.522	194.205	533.871	702.961	395.814	88.8396	843.767	5.78758	5.48541	12.3588	10.2783	4.47559	0.748964	0.142995	0
EMBMOG00000001321	0	0	0	0	0.932335	2.57649	0	0	1.14838	0	0	0	0	0	3.23455	1.77168
Novel00084	7.41048	5.19383	4.09196	8.55436	11.8055	14.8483	6.33661	9.23475	1.95746	2.51786	4.74587	6.39707	10.2991	18.1059	11.2894	10.354
EMBMOG00000002332	0	0	0	0	0	0	0	0	0	0	0	0	0	0	0	0
Novel00226	1.35762	0.713642	0.899588	0.644782	2.84492	1.24135	1.44109	2.65487	0.553287	0.738044	0.586882	0.421905	1.01165	1.3604	0.173156	0.426797
BGIBMGA011090	1.08985	0.149449	3.34914	0.843928	4.07635	2.11819	13.0776	1.68973	0	0.0643996	0	0	0.0504423	0	0.181309	0
BGIBMGA007656	158.578	190.052	116.193	137.198	189.318	156.165	87.15	157.405	179.486	198.369	93.3297	163.719	260.256	222.773	157.268	189.595
EMBMOG00000003968	0	0	0	0	0	0	0	0	0	0	0	0	0	0	0	0
EMBMOG00000005774	0.720463	0	0	0.855436	0.794604	2.92783	0	0	0	0	1.03816	0	0	0	0.918908	0
BGIBMGA002116	2.37059	3.44672	1.67107	3.41358	3.94963	2.35717	2.14158	2.55287	0.548151	0.959692	0.872152	1.33234	2.09402	2.97634	2.83056	3.01271
BGIBMGA013772	0.103091	0.216762	0.11385	0	0	0.209471	0	0.118587	0.140046	0.140108	0	0.320374	0.219486	0.11478	0	0.324088
BGIBMGA014372	0.0563562	0	0	0	0.43509	0.0572554	0.0598215	0	0	0	0	0	0	0	0	0
BGIBMGA008943	0	0	0	0	0	0	0	0	0	0	0	0	0	0	0	0
BGIBMGA011923	0.183107	0.240629	0.0674059	0.0362351	0.319754	0.341052	0.0809857	0.193078	0.0207288	0.145166	0.0879499	0.11855	0.341114	0.322794	0.233542	0.287818
BGIBMGA007858	8.91573	9.37325	2.55274	5.09697	6.91967	2.34836	1.05155	6.07757	0.89717	0.897569	0	0	2.10912	1.10297	0	0.346032
BGIBMGA000096	3.92481	3.49141	1.33367	1.79234	2.33084	1.84035	1.28189	2.08374	1.2304	2.05159	0	0.469118	5.78501	3.36142	3.08053	2.53097
BGIBMGA006318	0.0509243	0.133844	0	0.0604645	0.0280824	0.129342	0.162167	0.0878685	0.103769	0.0346051	0.0366899	0.0395642	0.0542103	0.170096	0.0324754	0.026682
EMBMOG00000005696	0	0	0	0	0.794604	0	0	0.82876	0	0	0	0	0	0	0	0.754978
Novel00448	0.364372	0.243772	0.109746	0.157322	0.292268	0.370186	0.105485	0.495351	1.93496	2.74617	2.00472	2.93383	3.63201	2.95047	3.50664	0.971926
BGIBMGA000245	0.988706	0.649651	0.409461	1.02719	1.09045	0.6278	0.131187	0.142165	0	0.167966	0.178086	0	1.18407	0.963215	2.36444	0.777054
BGIBMGA009412	3.55934	2.74802	2.70245	3.82995	3.31224	1.24304	0.649378	2.36705	1.05772	2.4943	3.04526	2.41966	1.8353	0.61921	1.41866	1.28214
BGIBMGA000540	0.850066	1.21641	0.495471	0.953245	0.520858	0.407824	0.77701	0.325948	0.641551	0.577653	0.544405	0.733817	0.653552	0.736133	1.23479	0.866046
BGIBMGA009165	2.80889	2.81241	1.92032	1.66756	3.98308	5.09591	0.709906	5.07746	0.817674	2.6359	1.54191	3.01364	4.98357	6.99942	2.38838	4.20494
BGIBMGA001873	1.24315	1.56833	0.82374	1.77126	15.3561	2.27337	1.58351	34.8924	1.01327	5.06862	3.94093	3.477	179.184	98.549	72.6189	96.9214
BGIBMGA011253	145.485	178.067	68.3266	107.281	217.883	157.763	69.9001	206.814	86.9604	101.568	33.9834	83.7614	310.397	248.94	315.643	276.344
BGIBMGA010356	2.34818	1.54292	2.10702	1.85872	0.269773	0.695812	0.103857	0.337643	2.326	3.32433	2.89018	3.26863	0.104154	1.25275	0.49916	0.102528
EMBMOG00000000918	0.720463	0	0	0	0	0	0	0	0	0	0	0	0	0	0	0.754978
BGIBMGA014602	0	0	0	0.0467277	0	0	0	0	0	0	0	0.122303	0	0	0	0
BGIBMGA013950	7.79301	11.3868	3.35502	6.43003	9.32335	8.31992	2.80413	12.459	5.56245	5.2059	2.47428	5.33622	10.405	8.23549	6.73866	10.2425
EMBMOG00000003835	0	0	0	0	0	0	0	0	0	0	0	0	0	0	0	0
BGIBMGA008015	0.0224348	0.0235861	0	0.0266378	0.0742305	0.0455855	0.190514	0	0.0609542	0.0609813	0.0323276	0	0.119412	0.0499575	0.171685	0.0705287
BGIBMGA002913	26.935	36.3766	18.6486	24.4778	38.0475	28.5224	16.8248	43.4963	25.3318	24.076	22.2424	33.1602	42.1273	44.9838	45.7172	43.6407
BGIBMGA000815	0.634642	0.400326	0	0.376769	0.0699951	0.19343	0	0.146008	0.0862145	0.0862529	0.0914494	0.0986135	0.270238	0.423963	0.0809448	0.199514
BGIBMGA001650	1.44852	1.32762	1.59971	2.60189	0.286746	0.188671	0.354828	0.256347	0.100912	0.30287	0.214078	0.519411	0.474459	0.785711	0.426347	0.428131
EMBMOG00000004076	0	0	0	0	0	0	0	0	0	0	0	0	0	0	0	0
BGIBMGA008606	0	0	0	0	0	0	1.19643	0	0.382792	0	0	0	0	0	0	0
BGIBMGA012276	0	0	0	0	0	0	0	0	0	0	0	0	0	0	0	0
Novel01491	15.8502	18.2443	4.70476	9.8933	7.73875	8.46525	0.864515	18.3048	8.42559	9.79166	1.89577	4.5753	7.66953	5.09196	3.35601	14.0492
EMBMOG00000000022	0	0	0	0	0	0	0	0	0	0	0	0	0	0	0	0
Novel00057	4.57159	7.0828	1.5279	3.92819	4.90935	3.60562	0.510809	3.45972	1.63431	4.16935	0.866774	1.02814	5.44289	3.61656	2.30163	2.5844
BGIBMGA011889	2.98038	3.13332	5.38599	4.82554	4.48238	2.20213	2.01322	1.55835	1.84035	2.57763	2.34251	5.47305	3.46112	3.61999	3.45572	5.11062
BGIBMGA008649	0.0474912	0	0	0.0563883	0.157135	0	0	0	0	0	0	0	0.151667	0	0	0.0995327
BGIBMGA006492	8.37516	4.69048	1.21019	2.88102	2.58982	1.35186	0.0830854	3.69156	7.12419	8.4039	3.6092	4.98656	4.6661	3.57307	0.598992	4.83932
EMBMOG00000002999	0	0	0	0	0	0	0	0	0	0	0	0	0	0	0	0
BGIBMGA009344	1.1262	1.27169	0.475999	0.808912	1.08875	0.734526	0.147586	1.71132	1.51102	1.66286	0.861489	1.18823	2.82696	2.33752	1.61373	2.15632
EMBMOG00000004556	0	0	0	0	13.0527	16.3178	5.38393	0	0	0	0	1.31353	23.3972	33.8832	28.0328	17.7168
EMBMOG00000004610	0	0	0	0	0	0	0	0	0	0	0	0	0	0	0	0
BGIBMGA008477	26.3389	27.4716	7.70312	17.429	26.1789	20.7304	4.19929	34.25	27.578	26.3169	5.10044	18.2794	32.139	25.2686	16.4649	31.8554
BGIBMGA000159	69.7408	6.86146	5.14838	28.7829	1.6453	11.1143	0.527836	100.387	0.253318	0.0844771	0.179133	0	0	0.138412	0	0.195406
BGIBMGA008126	0	0	0	0.0540793	0.0502336	0	0.0483471	0	0	0	0.0656307	0	0.145457	0.101422	0	0.095457
BGIBMGA010038	3.10788	4.90104	2.26529	2.95209	6.30697	3.22061	1.45155	4.86206	3.46202	3.37908	3.13483	2.99408	3.90394	2.97585	5.94587	4.82002
BGIBMGA004593	0	0	0	0	0	0.0575624	0	0	0.230907	0	0	0	0	0	0	0
EMBMOG00000004727	0	0	0	0	0	0	0	0	0	0	0	0	0	0	0	0
BGIBMGA000218	19.2518	21.6094	12.1492	15.64	22.8294	18.3825	18.1308	21.9792	11.4051	11.6069	7.71745	7.87219	18.645	17.4057	14.0312	16.0786
EMBMOG00000006280	1.13216	1.98376	0	0.448085	2.49733	2.30044	2.80413	2.17056	1.02534	2.56448	2.17519	0.586398	2.81216	3.7816	7.21999	3.55918
BGIBMGA009573	0	0	0.0547871	0.0589032	0.273573	0	0.210639	0.0570664	0	0	0	0	0.105621	0.110469	0.442916	0.207944
BGIBMGA012681	0.389559	0.819099	0.215109	0	1.07412	0.0989436	0.206756	0.896232	0.132302	0.264721	0.561339	0.151329	0.414696	0.650598	0.496859	0.612333
BGIBMGA000567	0	0	0	0	0	0	0	0	0	0	0	0	0	0	0	0
EMBMOG00000002676	0	0	0	0	0	0	0	0	0	0	0	0	0	0	0	0
EMBMOG00000000728	0	0	0	0	0	0	0	0	0	0	0	0	0	0	0	0
EMBMOG00000001966	0	0	0	0	0	0	0	0	0	0	0	0	0	0	0	0
BGIBMGA006103	8.01547	8.86117	8.62391	10.253	4.57965	5.60381	4.8901	2.85165	2.60995	3.22879	2.47074	4.0125	3.27673	2.96712	2.10789	2.85755
BGIBMGA010945	0.141362	0.0743079	0	0	0	0	0.150054	0	0	0	0	0	0	0	0	0
BGIBMGA010445	21.7513	23.4241	11.7427	19.7494	34.4516	29.1805	13.6753	29.8423	22.2963	22.606	17.4833	22.8291	29.6833	29.0809	25.3227	27.879
BGIBMGA002504	394.457	374.844	195.858	309.391	284.506	292.401	148.937	224.807	415.547	413.363	231.377	423.005	352.187	383.757	260.654	369.976
EMBMOG00000001300	0	0	0	0	0	0	0	0	0	0	0	0	0	0	0	0
EMBMOG00000001110	0	0	0	0	0	0	0	0	0	0	0	0	0	0	0	0
BGIBMGA010987	0.630853	0.911936	0.261261	0.749038	2.91355	0.400574	0.0418527	2.94808	0.107125	0	0	0	1.80482	0.307294	1.15663	0.785027
BGIBMGA008897	2.36524	2.42203	1.32301	1.49535	0.813083	0.905017	0.391274	0.918703	1.08495	1.75339	0.840989	1.81374	1.60228	1.06022	0.901099	0.740347
Novel01081	31.1621	227.568	2811.88	1078.18	829.47	2322.37	8786.22	65.1561	17.7132	16.2579	19.5644	0	0.127343	0	0.0762867	0
BGIBMGA001217	9.64348	12.2954	6.00477	7.30858	14.7092	10.4227	1.41568	12.7452	7.38641	8.64455	3.84354	4.78228	12.0131	11.3081	10.337	12.4706
BGIBMGA010564	0	0	0	0	0	0.17599	0	0	0	0	0	0	0	0	0	0
EMBMOG00000002865	0	0	0	0	0	0	0	0	0	0	0	0	0	0	0	0
BGIBMGA007489	0.957715	2.14797	0.916649	0.833899	1.76045	1.16759	0.813283	1.54234	1.4745	1.64871	0.552012	1.0913	0.815611	1.20849	1.05864	1.33813
EMBMOG00000003927	0	0	0	0	0	0	0	0	0	0	0	0	0	0	0	0
EMBMOG00000001150	0	0	0	0	0	0	0	0	0	0	0	0	0	0	0	0
BGIBMGA000149	15.7808	14.8398	5.99903	11.1576	11.2825	6.12299	2.862	8.71156	13.7891	18.753	6.74186	13.6775	15.5328	9.57974	8.24316	9.93039
EMBMOG00000003239	0	0	0	0	0	0	0	0	0	0	0	0	0	0	0	0
EMBMOG00000005379	0	0	0	0	0	0	0	0	0	0	0	0	0	0	0	0
BGIBMGA008648	10.3004	7.46826	6.17805	8.43455	8.52029	7.84856	3.77026	7.96724	4.94574	4.5859	4.99014	5.79499	6.8059	7.01944	4.86995	4.93168
EMBMOG00000002930	0	0	0	0	0	0	0	0	0.748942	0	0	0	0	0.613825	0	0
BGIBMGA014038	0.0845343	0.355489	0.0933572	0	0	0.171766	0	0.583447	0	0.114889	0.121811	0.394059	0.359956	0.847079	0.431274	0.620089
BGIBMGA004949	3.6261	4.06408	2.311	3.03465	2.23746	1.97992	0.746073	2.26014	2.90783	3.9512	1.24297	3.40049	3.12887	3.61042	2.70972	3.91698
BGIBMGA009979	12.229	12.5757	7.57216	10.0089	11.425	9.86087	5.3247	13.2477	8.79025	12.5861	8.12641	9.63933	18.1053	14.3097	21.2381	16.8584
BGIBMGA011010	0.790041	1.66116	0.218124	0.234512	0.653506	0.401323	0	0.227199	0.536625	0	0.284604	1.2276	0.630765	0.659719	0	0.206972
BGIBMGA004077	12.0763	12.6326	7.46858	8.60324	10.2557	9.87655	3.33291	13.961	9.35107	9.68349	8.52674	8.7256	12.0843	10.8238	10.1657	14.3633
BGIBMGA011966	13.1645	13.8401	7.59282	9.41559	11.8912	11.8665	3.48313	13.4358	11.7279	10.8836	2.98335	6.31272	15.7606	11.6562	10.0644	15.5554
BGIBMGA002924	0	0	0	0	0.507808	0	0	0	0	0	0	0	0.0490137	0	0	0
EMBMOG00000004750	0	0	0	2.00742	0	0	0	0	0	0	0	0	0	0	0	0
BGIBMGA013381	0	0	0	0	0	0	0	0	0	0	0	0	0	0	0	0
BGIBMGA010507	0	0.157575	0.165527	0	0	0.30455	0	0.172413	0	0	0	0	0.638221	0	0.955838	0
BGIBMGA004255	0.139958	0.588558	0	0.166177	0.771801	0.14219	0	0.32199	0.190129	0	0	0.217472	1.04292	0	0.357015	0.733312
Novel01386	1.01557	1.37274	1.20168	1.29196	2.00015	1.25287	0.231004	1.75234	0.492725	0.78871	0.627171	1.12717	2.16221	1.85763	0.925216	1.14024
BGIBMGA003086	11.7963	12.5763	7.26601	10.771	4.69099	5.13138	0.775986	4.47217	2.84386	3.92898	3.54323	5.73121	6.01342	5.95649	3.77195	4.80527
BGIBMGA005854	0.0951963	2.36859	0.280352	0.113031	0.349976	0.386861	0.370516	0.438023	0.344858	3.57949	0.228623	0.345147	0.574255	0.388633	0.202362	0.365775
BGIBMGA002863	3.8482	4.64258	4.9117	3.8201	2.08732	2.56367	1.90848	1.08852	1.0284	2.05771	1.2272	1.47037	1.24239	1.12382	1.60923	1.58658
BGIBMGA013891	17.6333	18.3299	8.24169	12.7816	24.1096	22.2759	5.74847	24.5382	6.99792	6.55225	3.42592	4.92574	19.8257	22.7947	15.4147	18.8933
BGIBMGA010893	0	0	0	0.330168	0	0	0	0	0	0	0	0	0	0	0	0
BGIBMGA009471	17.4541	22.9124	13.8577	19.6597	15.3482	13.7068	6.75996	12.8063	15.8927	18.7207	14.0028	14.8798	18.1786	17.1223	16.7865	18.834
BGIBMGA002889	2.39166	0.59431	0.864419	1.96199	0.479596	0.485964	0.230793	0.600254	0.354437	0.768289	0.375959	0.810822	0.69436	1.2588	0.332773	0.22784
BGIBMGA006872	19.8191	32.6361	12.0605	16.2083	34.2377	30.2029	11.9142	51.8774	13.7366	25.2865	5.97396	10.0557	48.3315	40.5301	28.6312	47.7888
EMBMOG00000005985	0	0	0	0	0	0	0	0	0	0	0	0	0	0	0	0
BGIBMGA014450	8.17165	3.85113	3.73429	4.68399	7.45868	5.43926	1.19643	3.56551	5.74189	7.65925	4.87242	6.12981	8.99891	6.90212	3.95334	4.42921
BGIBMGA000908	0.300478	0.421196	0.663677	0.713539	1.10466	0.814057	0.425271	0.806502	0.544255	0.680621	0.144325	0.466895	1.70595	1.22668	2.04395	0.944617
BGIBMGA004016	0	0	0	0	0	0	0	0	0	0	0	0	0	0.199406	0	0
Novel00690	0	0	0	0	0.355672	0.0655262	0.273852	0	0	0	0	0	0	0	1.06941	0.0675871
EMBMOG00000004444	0	0	0	0	0	0	0	0	0	0	0	0	0	0	0	0
EMBMOG00000000205	0	0	0	0	0	0	0	0	0	0	0	0	0	0	0	0
Novel01095	18.1099	16.9087	7.30019	9.35728	26.7496	37.2062	11.797	52.8018	6.51097	8.7653	3.52268	5.29811	25.5791	37.3543	31.0368	41.0055
BGIBMGA012617	0	0	0	0	0	0	0	0	0	0	0	0	0	0.144356	0	0
Novel01082	3.22767	3.87806	5.85604	5.47479	6.35683	5.85566	3.91559	5.56926	2.19236	2.82	1.32884	1.43294	4.41765	5.13381	5.58696	8.21416
EMBMOG00000000898	0	0	0	0	0	0	0	0	0	0	0	0	0	0	0	0
EMBMOG00000003604	0	0	0	0	0	0	0	0	0	0	0	0	0	0	0	0
BGIBMGA001321	5.35027	4.31237	1.77261	3.49393	3.63886	2.80841	1.89308	3.59013	2.18046	2.78739	1.92738	2.90972	3.79701	3.87202	4.66304	6.26069
BGIBMGA010867	2920.64	3694.52	2339.43	2721.24	3401.51	3200.54	1604.51	3462.54	4595.84	5260.95	3179.58	4070.61	5235.65	4968.36	4413.33	5863.21
BGIBMGA013527	0.139037	0	0.153548	0.660336	0	0	0	0	0	0.188962	0	0	0	0	0.354666	0.291395
EMBMOG00000005971	0	0	0	0	0	0	0	0	0	0	0	0	0	0	0	0
BGIBMGA005146	20.4291	18.1201	8.71334	14.8326	18.2841	15.6975	2.69197	21.6091	13.3977	17.2333	6.36122	12.6975	19.6476	21.0724	12.8783	25.148
BGIBMGA014515	0	0	0	0	0	0	0	0	0	0	0	0	0	0	0	0
BGIBMGA013482	0	0.0317401	0	0.0358468	0	0	0.0320472	0	0.0410135	0	0	0	0.032139	0	0.0385066	0
BGIBMGA013293	0	0	0	0	0	0	0	0.104786	0	0	0	0	0	0	0	0
Novel00116	1.49374	2.7918	0.733172	0.788255	1.4644	1.18033	0.528527	1.14551	1.3528	2.25567	0.717471	0.257892	2.6502	1.66311	0.846742	1.91314
BGIBMGA012296	0.0546087	0	0	0.0648392	0	0	0	0.0628173	0	0	0	0	0	0	0.0696502	0.0572249
BGIBMGA012054	10.2024	11.1856	6.84083	7.52783	6.59065	6.81141	4.79603	5.53269	6.03888	8.02241	4.09536	6.79413	9.38679	10.7102	24.1662	8.62931
BGIBMGA000885	1.23408	1.45958	1.19252	2.19791	0	0	0.163745	0.177447	1.67646	0.209651	1.33369	0.239696	0	0	0	0
BGIBMGA010968	0	0	0	0	0	0	0	0	0	0	0	0	0	0	0	0
BGIBMGA010680	0	0	0	0	0	0	0	0	0	0	0	0	0.120953	0.126505	0	0.119065
EMBMOG00000005418	0	0	0	0.990505	0	0	0	0.959616	0	0	0	0	0	0	0	0
BGIBMGA000257	0	0	0	0	0	0	0	0	0	0	0	0	0	0	0	0
EMBMOG00000004665	0.720463	0	0.795658	0	0	0	0	0	0	0	0	0	0	0	0	0
BGIBMGA001300	0.225625	0.158136	0.41529	0	0.580636	0.382042	0.239499	0.432567	0	0	0	0	0.800615	1.17231	1.53478	0.55168
EMBMOG00000006232	0	0	0	0	0	0	0	0	0	0	0	0	0	0	0	0
EMBMOG00000003274	0	0	0	0	0	0	0	0	0	0	0	0	0	0	0	0
BGIBMGA004287	0	0	0	0	0	0	0	0	0	0.231631	0	0	0	0	0	0
BGIBMGA014443	9.52986	11.109	5.39858	8.14929	12.6889	10.4846	1.72965	13.0071	7.0432	8.38849	2.20568	5.5242	15.2435	11.2152	10.4544	13.6602
EMBMOG00000001711	0	0	0	0	0	0	0	0	0	0	0	0	0	0	0	0
BGIBMGA007013	38.197	38.8405	60.1635	33.8288	54.5589	47.7128	26.255	44.4788	57.2062	26.1691	34.2874	25.5409	51.6604	61.5265	48.718	41.5033
EMBMOG00000002173	0	0	0	0	0	0	0	0	0	0	0	0	0	0	0	0
BGIBMGA004411	0.15426	0.162176	0	1.83159	15.9926	2.03737	0.491235	8.51747	0.838231	0.209651	0.889128	1.43817	16.914	3.95029	1.37724	16.165
BGIBMGA003459	33.6705	39.1641	33.6244	36.1506	39.9008	37.1189	22.433	50.6808	22.3836	16.065	21.162	27.2725	39.6562	45.4647	34.2643	46.9195
BGIBMGA008836	3.20206	7.85487	5.42226	5.06925	2.35438	4.33753	2.94575	3.92893	6.08988	4.64197	3.99883	3.6487	4.09041	4.75353	6.53445	2.68437
BGIBMGA014351	0	0	0	0.202361	0	0	0	0	0	0	0	0	0	0.189758	0	0
BGIBMGA013814	18.2365	19.7494	12.4274	17.9596	10.3593	12.4549	5.3412	12.8743	8.61697	12.1023	9.75539	12.5572	12.7907	11.9517	10.0351	13.4538
BGIBMGA003390	12.0171	11.8247	5.81848	9.278	14.9513	11.006	3.07905	20.2926	5.22721	6.27544	4.00917	3.77134	17.96	16.5435	14.7986	17.8657
EMBMOG00000004368	0	0	0	0	0	0	0	0	0	0	0	0	0	0	0	0
EMBMOG00000000432	0	0	0	0	0	0	0	0	0	0	0	0	0	0	0	0
BGIBMGA005075	0.488952	0.171348	0	0.0645059	0.0599187	0.220779	0.115337	0.0624943	0.295213	0.073836	0.0782844	0.253252	0.462669	0.36293	0.277168	0.626237
BGIBMGA004397	0.0822318	0	25.7005	0.390549	0.0906941	0	0.0872881	0.283778	0.446839	0.894076	0.473971	0.638877	0.525228	0.457781	137.185	11.547
BGIBMGA003667	43.222	48.9199	34.3294	44.5926	30.4694	24.2732	20.8564	25.7748	18.2461	28.5203	22.3503	33.9922	24.9367	26.7901	28.416	23.1466
BGIBMGA011246	130.695	135.355	29.4812	72.637	68.3917	62.1522	16.5296	75.4898	111.06	134.541	23.6409	82.5278	122.551	113.006	62.0666	119.763
BGIBMGA011453	0	0	0.0915267	0.0492015	0	0	0	0	0	0	0	0.128778	0	0	0.105704	0
BGIBMGA012336	13.304	10.6406	20.457	29.2497	18.8854	18.7546	29.7305	40.1998	8.47447	11.7657	6.51246	11.8693	20.3966	20.9785	39.62	14.2748
BGIBMGA001825	30.3418	32.3749	10.8361	22.0458	30.6339	21.7775	4.64685	35.9445	20.3017	17.2333	3.04526	9.85149	29.5678	21.0089	18.6757	25.7843
EMBMOG00000005220	0	0	0	0	0	0	0	0	0	0	0	0	0	0	0	0
Novel00728	0.836878	1.63829	1.11544	0.925132	1.75052	1.55387	2.05236	0.398348	0.235216	0.392201	0.249498	0.403566	0.39936	0.385562	0.294452	0.241923
BGIBMGA001249	9.28298	7.12916	4.28978	7.11353	8.42297	7.62513	3.42436	10.1482	5.90287	5.1002	3.32038	4.6035	11.0033	8.20983	11.504	11.5215
Novel00190	1.6994	0.824588	0.866201	1.00889	2.16263	4.11707	0.624425	4.06007	0.710336	0.799484	0.28255	0.812494	2.92233	4.43916	3.0845	5.7534
BGIBMGA014198	0.042608	0.0447945	0	0.101181	0.0469927	0	0	0.196051	0.578819	0.289538	0.184189	0.264825	0.226787	0.0948789	0.434752	0.0892985
BGIBMGA005486	24.3105	31.0763	12.8137	13.9404	19.0428	19.9271	5.27836	25.5814	15.9497	21.5886	7.16533	12.6631	19.8505	18.3011	14.9748	16.3562
BGIBMGA002278	0	0	0	0	0	0	0	0	0	0	0	0	0	0	0.162377	0
BGIBMGA007103	51.7608	52.9415	32.365	44.8926	71.8372	41.4319	17.964	68.3727	32.2981	34.332	17.8433	32.8383	70.304	43.1076	61.3849	68.3413
BGIBMGA007651	0.102095	0.107334	0.11275	0.242442	25.7856	0.31117	0	0.469764	0	0.138755	0	0	0.543412	1.02304	0.130216	0.106986
BGIBMGA009946	4.16828	5.44701	2.32317	3.28403	2.6853	1.60289	0.620269	3.24884	2.80479	3.28254	1.37528	1.63435	2.90287	2.53733	2.03712	2.30645
BGIBMGA002839	16.3983	16.5944	12.396	15.6179	8.51094	9.6663	7.02778	8.0698	15.9034	24.3722	15.479	22.8914	19.4167	22.3583	22.6486	18.2406
BGIBMGA001060	299.376	340.853	208.616	251.76	397.237	327.963	195.306	360.737	179.74	223.652	137.398	192.516	470.843	436.364	434.979	458.664
BGIBMGA008209	501.262	602.839	352.916	412.953	538.096	510.769	219.949	508.332	589.889	639.742	338.786	448.961	703.04	659.942	569.311	774.938
BGIBMGA005589	0.700038	0.71607	0.376103	0.60654	0.333871	0.384436	0.301249	0.282931	0.616854	0.69427	0.109052	0.734966	1.28901	0.99007	1.56853	1.03097
BGIBMGA000299	0.0736362	0	0	0	0	0	0	0.0847048	0.200066	0.100077	0	0	0	0	0.375674	0
BGIBMGA004931	8.14789	7.22756	3.09316	2.7209	6.45895	3.88026	1.62167	14.059	5.53435	4.15261	3.30209	1.58257	7.86049	5.38638	3.89705	7.20413
BGIBMGA013709	0	0	0	0	2.33084	0	0	0	0	0	0	0	0	0	0	0
Novel01093	266.202	277.014	152.454	199.576	381.376	255.998	134.347	421.183	265.24	282.067	147.09	225.763	554.969	506.234	546.133	554.219
BGIBMGA002142	0	0.166427	0	0.0939805	0	0.321659	0	0	0.215052	0.107574	0.114055	0.737939	0.168519	0.264382	0.302861	0.331776
EMBMOG00000002937	0	0	0	0	0	0	0	0	0	0	0	0	0	0	0	0
EMBMOG00000002250	0	0	0	0	0	0	0	0	0	0	0	0	0	0	0	0
EMBMOG00000001822	0	0	0	0	0	0	0	0	0	0	0	0	0	0	0	0
EMBMOG00000003595	0	0	0	0	5.74727	3.52944	3.68762	1.99811	0	0	0	0	4.62273	6.76889	2.21545	3.64044
BGIBMGA014218	93.6922	107.535	54.7696	82.4716	110.326	65.7005	15.8527	89.6239	31.389	33.8922	16.8505	27.3652	55.3433	46.9031	41.5101	62.1565
EMBMOG00000000589	2.16755	1.13939	1.79533	0.643405	0	0	0	0	0	0.736467	0	0.842007	0	0	0	0
BGIBMGA002521	1.04264	1.47558	0.265723	0.380915	1.01725	0.774088	0.17027	0.784203	0.272385	0.327008	0.23114	0.124623	0.128068	0.223244	0.358031	0.378205
EMBMOG00000000063	0	0	0	0	0	0	0	0	0	0	0	0	0	0	0	0
EMBMOG00000005859	0	0	0	0	0	0	0	0	0	0	0	0	0	0	0	0
EMBMOG00000003942	0	0	0	0	0	0	0	0	0	0	0	0	0	0	0	0
BGIBMGA005645	4.86991	5.40962	2.73983	3.92757	5.26972	3.36064	1.85316	5.49624	0.998589	2.24782	2.25085	2.14163	3.71694	3.06913	4.92215	2.2146
BGIBMGA014610	0	0	0	0	0	0	0	0	0	0	0	0	0	0	0	0
BGIBMGA002583	12.2218	19.2735	8.1547	11.7906	16.2878	16.2971	3.24333	18.4524	4.84255	10.0355	7.33799	10.2867	13.2815	6.23686	12.6654	7.47095
BGIBMGA004863	0	0	0	0	0	0	0	0	0	0	0	0	0	0	0	0
BGIBMGA004037	130.044	122.704	63.2548	85.5436	175.078	134.314	69.466	200.56	162.632	166.458	74.9204	105.418	362.896	314.847	283.33	346.283
BGIBMGA005123	0	0	0	0.0932817	0	0	0.250183	0	0.106726	0	0	0	0	0	0	0
EMBMOG00000002451	0.777923	0	0	0	0	0	0	0	1.05679	0	0	0	0	0	0	0
BGIBMGA014003	0	0	0	0	0	0	0	0	0	0	0	0	0	0	0	0
BGIBMGA009356	0.222459	0.233874	0	0	0.736054	0.452016	0	0.255898	0.302204	0	0.320554	0	0.947254	0.743052	1.13493	0.466232
BGIBMGA004165	2982.75	3929.02	2389.27	2927.27	3395.5	3215.12	2133.05	3094.41	3984.54	4921.01	4039.71	4494.55	5544.78	5315.23	5142.61	4931.52
EMBMOG00000002476	0	0	0	0	0	0	0	0	0	0	0	0	0	0	0	0
BGIBMGA007700	18.9256	27.1923	12.1922	13.4827	22.6126	16.6639	6.69643	23.5846	11.998	12.8607	9.99938	16.1741	32.2349	28.7979	20.5177	30.0789
EMBMOG00000005054	0	0	0	0	0	0	0	0	0	0	0	0	0	0	0	0
BGIBMGA012838	7.16097	7.1612	4.53284	5.70291	6.74209	4.25866	3.15175	9.04101	4.74536	4.39141	3.90096	5.15643	5.85673	5.93111	6.57158	7.41251
BGIBMGA013108	5.02775	3.40438	2.8233	2.83306	9.77448	7.87838	3.70869	12.2532	4.05173	2.31631	2.45586	2.51584	7.3479	7.02104	12.3904	11.2516
EMBMOG00000005198	0	0	0.448833	0	0	0	0	0	0.552104	0	0	0	0	0	0	0.425885
EMBMOG00000002446	0	0	0	0	0	0	0	0	0	0	0	0	0	0	0	0
EMBMOG00000000965	0	0	0	0	0	0	0	0	0	0	0	0	0	0	0	0
BGIBMGA004737	0	0	0	0.0822714	0	0.211188	0	0	0.0941293	0	0	0	0	0	0	0
BGIBMGA000889	0	0	0	0	0	0	0	0	0	0	0	0	0	0	0	0
EMBMOG00000005148	0	0	0	0	0	0	0	0	0	0	0	0	0	0	0	0
BGIBMGA013001	0.0296404	0.0623228	0	0.0351932	0.0326906	0	0	0	0.0805314	0	0.0854212	0.0460565	0.031553	0.0660027	0	0
BGIBMGA011661	0	0	0	0	0	0	0	0	0	0	0	0	0	0	0	0
EMBMOG00000003668	0	0	0	0	0	0	0	0	0	0	0	0	0	0	0	0
EMBMOG00000002804	0	0	0	0	0	0	0	0	0	0	0	0	0	0	0	0
BGIBMGA004956	29.6074	30.9121	13.3045	23.5169	28.9384	23.4415	7.8028	34.4102	22.8843	22.617	10.4451	17.9262	42.6035	36.6022	32.2935	41.8314
BGIBMGA013032	0.541521	0.779056	0.29902	0.456848	0.235756	0.144779	0.196648	0.213104	0.60013	0.522926	0.533897	0.620008	0.333742	0.349062	0.436218	0.388265
EMBMOG00000003276	0	0	0	0	0	0	0	0	0	0	0	0	0	0	0.528522	0
EMBMOG00000003840	25.9116	27.2413	8.52392	14.4011	21.2816	24.6447	9.94857	31.7091	17.9746	19.4811	11.1218	17.9897	28.7574	25.1668	14.7664	30.0416
BGIBMGA003487	0	0.176334	0	0.0995745	0.184987	0	0.17804	0	0	0	0	0	0	0.0933729	0	0.0878811
EMBMOG00000005634	0	0	0	0	0	0	0	0	0	0	0	0	0	0	0	0
BGIBMGA010977	10.074	11.8573	15.358	19.2421	8.21228	11.3472	11.972	8.43932	11.6028	9.52446	9.30936	12.9311	6.64427	7.55885	5.58645	6.31104
EMBMOG00000002378	0	0	0	0	0	0	0	0	0	0	0	0	0	0	0	0
EMBMOG00000003556	0	0	0	0	0	0	0	0	0	0	0	0	0	0	0	0
BGIBMGA004580	3.85101	2.76492	0.933572	3.45723	4.3509	4.67585	0.299107	3.13333	2.80714	4.08494	2.03018	5.10818	4.59944	6.90212	2.87516	6.20089
BGIBMGA008555	4.09599	5.6805	1.97301	3.77685	2.73934	0.885392	0.555044	2.00497	1.59826	3.13871	2.32319	1.62499	1.57713	1.94062	1.8896	1.9178
BGIBMGA013341	0.255501	0.460478	0.241858	0.216691	0.523331	0.111247	0.271211	0.25192	0	0.0496066	0	0	0	0	0	0
BGIBMGA013384	0	0	0	0	0	0	0	0	0	0	0	0	0	0	0	0
BGIBMGA001864	3.32766	1.84128	4.64207	3.53517	4.44276	1.95728	3.53228	4.63373	0.71377	0.238029	1.51422	0.272141	3.54239	0.974999	0.446762	0.367061
EMBMOG00000002791	0	0	0	0	0	0	0	0	0	0	0	0	0	0	0	0
BGIBMGA010750	0	0	0.245677	0	0	0	0	0	0	0	0	0	0	0	0	0
EMBMOG00000000700	0.720463	0	0	0	0	0	0	0	0	0	0	0	0	0	0	0
BGIBMGA004299	0	0	0	0	0	0	0	0.196051	0	0	0	0	0	0	0	0
EMBMOG00000005055	5.41887	5.69694	7.18132	10.9379	4.18356	8.80852	3.45124	4.98672	0	0.736467	0.780837	0.842007	2.30741	4.22333	2.07343	1.70354
EMBMOG00000004050	0	0	0	0	0	0	0	0	0	0	0	0	0	0	0	0
EMBMOG00000003905	0	0	0	0	0	0	0	0	1.13327	0	0	0	0	0.928814	0	0
BGIBMGA006465	38.7291	42.2892	24.6243	33.7766	33.8364	28.7805	16.4845	30.5927	18.8708	23.1391	16.9029	21.9537	32.2292	28.6325	30.2861	29.4617
BGIBMGA009051	26.2453	26.9504	13.8182	19.8387	26.5901	19.7655	5.18309	32.6477	8.39518	9.85057	4.83724	5.92749	15.0253	19.7924	11.6771	20.7869
BGIBMGA002152	0.236318	0.106476	0.130491	0.160337	0.0186169	0.120044	0.0358355	0.0776686	0.27517	0.458821	0.0486464	0.131143	0.341412	0.206733	0.236822	0.247639
BGIBMGA006383	0.107962	0	0	0	0	0	0.0286501	0	0.0366659	0	0.0388923	0	0	0.0601021	0	0
EMBMOG00000000741	0	0	0	0	0	0	0	0	0	0	0	0	0	0	0	0
EMBMOG00000000429	0	0	0	0	0	0	0	0	0	0	0	0	0	0	0	0
BGIBMGA005568	0	0	0	0	0.0327365	0	0	0	0	0.0403402	0	0	0	0	0.0378576	0
BGIBMGA009436	3.91363	3.56586	0.864419	1.85872	0.287758	0.530142	0	0.300127	0	0.354595	0	0.810822	0.833232	0.580987	0	0.546815
Novel00573	5.27351	6.4589	6.08598	4.80567	7.48834	7.42034	6.85726	5.74772	2.02381	2.25764	2.75461	2.72457	2.8911	3.09721	3.21169	2.29335
BGIBMGA000212	0	0	0	0	0	0	0	0	0	0	0	0	0	0	0	0
BGIBMGA004495	0.670907	0	0	0	0.369974	1.02242	0.35608	0	0	0	0	0	0.3571	0.746983	0.855702	0
BGIBMGA010347	0	0	0	0	0	0	0	0	0	0	0	0	0	0	0	0
EMBMOG00000001952	5.7637	5.30204	8.75224	8.55436	19.8651	30.7422	16.06	21.5478	3.91492	8.81249	6.22895	17.9118	23.0086	26.4712	16.5403	23.4043
BGIBMGA011250	19.824	18.8474	18.9507	19.7311	29.5837	27.8019	39.0661	27.0634	35.8868	38.3576	55.4394	48.5558	77.2022	84.5168	97.3361	78.0316
EMBMOG00000001824	0	0	0	0	0	0	0	0	0	0	0	0	0	0	0	0
BGIBMGA009322	56.9413	59.9371	42.8016	51.6028	71.4739	61.559	37.1151	72.204	51.8868	50.0969	51.6987	58.4762	86.8499	89.3513	87.2219	86.4504
BGIBMGA002845	18.1078	24.6612	15.8122	21.815	23.2568	21.3281	12.7479	19.825	17.7765	19.7346	13.4171	19.3152	20.8536	20.7863	19.2363	25.235
EMBMOG00000004931	0	1.77745	0.933572	2.00742	0	0	0.897322	0	0	0	0	0	0	0	1.07818	1.77168
BGIBMGA010655	5.01785	4.9673	2.10337	3.91395	8.24074	6.32587	1.04973	7.62593	1.34342	1.89158	0.897218	1.13824	6.08245	6.03542	4.67151	5.7572
EMBMOG00000003200	0	0	0	0	0	0	0	0	0	0	0	0	0	0	0	0
EMBMOG00000001028	0	0	0	0	0	0	0	0	0	0	0	0	0	0	0	0
BGIBMGA006485	0	0	0	0	0	0	0	0	0	0	0	0	0	0	0	0
BGIBMGA005775	10.0817	12.2842	7.3605	9.16563	10.4213	9.47113	4.65676	10.6752	6.87651	9.6314	7.65875	7.66882	11.9896	11.8824	9.8457	7.95666
BGIBMGA005657	4.4732	5.9984	2.2684	4.38988	2.81916	1.25207	1.11438	1.7327	2.60431	3.47396	2.23626	3.9718	2.76964	2.9476	2.91087	2.39158
BGIBMGA014465	3.28745	9.75126	3.5009	4.32153	6.73353	3.45918	0.124628	5.80746	0.797484	0.957407	0.169181	1.27704	1.6248	1.30722	2.54571	1.1073
EMBMOG00000001684	0	0	0	0	0	0	0	0	2.35968	0	0	1.34952	0	0	0	0
EMBMOG00000005816	0	0	0	0.648951	0	0	0	0	0	0	0	0	0	0	0	0
BGIBMGA001589	0	0	0	0	0	0	0	0	0	0	0	0	0	0	0	0
BGIBMGA004284	1.82525	1.93773	1.34384	1.38106	1.06575	0.963548	0.588844	1.39975	1.33702	1.84834	0.825135	1.47369	1.52395	1.5939	1.89436	1.40639
BGIBMGA001165	24.857	26.6037	9.78499	19.1573	24.373	20.455	7.86803	25.619	14.144	16.493	6.40847	13.3925	24.002	23.2997	13.6312	25.9033
EMBMOG00000005522	0	0	0	0	0	0	0	0	0	0	0	0	0	0	0	0
Novel00906	0.952461	1.00134	3.20134	1.22923	1.91826	2.22982	0.703322	1.57199	1.96897	0.562813	0.775737	1.09389	4.36427	2.48978	0.422541	0.9113
Novel00113	127.547	138.013	110.656	99.4855	183.999	151.558	89.7322	164.738	103.354	105.089	74.8777	92.7199	100.576	89.4139	97.3538	115.941
BGIBMGA012652	2.69489	1.0438	0.626558	3.19975	0.469296	1.00869	0.301115	0.978938	1.34877	1.92766	1.63504	1.54274	1.81186	1.42127	3.07536	0.891786
BGIBMGA014226	0.377385	0.0188929	0.0396927	0.448085	0	0.0365149	0	0.020672	0	0	0.0258951	0	0	0.0200085	0	0
Novel00297	5.62967	10.287	7.10541	5.25198	5.61766	4.76624	2.2765	6.93845	4.73432	9.8372	4.24921	5.83175	6.99175	6.5665	7.35126	8.14674
EMBMOG00000004096	0	0	0	0	0	0	0	0	0	0	0	0	0	0	0	0
BGIBMGA009086	0.163826	0.215291	0.0904624	0.145888	0.135514	0.20805	0.1739	0.188452	0	0.111326	0.0590168	0.0636401	0.392394	0.319205	0.365663	0.171675
BGIBMGA003886	0	0	0	0	0.842472	0	0	0	0	0	0	0	0	0	0	0.26682
EMBMOG00000003081	0	0	0	0	0	0	0	0	0	0	0	0	0	0	0	0
EMBMOG00000002697	0.422672	0.444361	0	0	0	0	0	0	0	0	0	0	0	0	0	0
BGIBMGA013286	0.0429544	0.0451587	0	0	0.236874	0	0.0455956	0	0.116705	0	0	0	0.137179	0	0	0
BGIBMGA000979	0.121632	0.255748	0.20149	0.108314	0.100612	0.154466	0.225944	0	0.0826171	0.123981	0	0.0944987	0.258961	0.372417	0.542971	0.191189
BGIBMGA014158	5.88351	6.43285	3.84657	4.47087	7.68294	5.11664	3.34747	6.06403	2.74946	4.34991	2.10252	2.70605	6.6139	5.13572	5.88319	5.96808
BGIBMGA000144	0.464679	0.273573	0.410542	0.595871	0.163999	0.188837	0.27622	0.106905	0.328252	0.328398	0.348183	0.664275	0.51445	0.289727	0.474136	0.311642
BGIBMGA010745	12.0117	8.16249	3.76812	6.61424	5.91349	5.37653	0.628273	9.45177	8.13513	8.42266	2.00676	3.57056	7.93149	6.43488	4.263	8.86571
BGIBMGA007657	0	0	0	0	0	0	0	0	0	0	0	0	0	0	0	0
BGIBMGA001938	12.8536	14.9226	6.53152	6.83497	8.61018	7.93136	2.84598	11.7923	14.6761	12.9679	5.4542	10.0475	13.4312	12.643	9.65539	11.8167
EMBMOG00000001137	0	0	0	0	0	0	0	0	0	0	0	0	0	0	0	0
EMBMOG00000003066	0	0	0	0	0	0	0	0	0	0	0	0	0	0	0	0
BGIBMGA003135	8.91175	10.529	5.90512	7.32293	8.51832	6.95572	3.84395	10.3164	5.07315	6.30581	3.34286	5.14335	8.70377	7.68583	7.93844	8.65681
EMBMOG00000005685	0	0	0	1.04553	0	0	0	0	0	0	0	0	0	0	0	0
EMBMOG00000006182	0	0	0	0	0	0	0	0	0	0	0	0	0	0	0	0
BGIBMGA000662	0.181016	0.0951523	0.0499771	0.0537319	0.748663	0.551711	0.480365	1.56169	0.122953	0	0	0.0703175	1.05983	0.403083	0.634905	1.0907
BGIBMGA008499	6.85915	2.82598	1.22838	3.19163	2.35128	0.84753	0.0983905	7.57031	1.25919	0.881822	0.534257	0.720138	2.17079	1.13522	0.945776	2.03977
EMBMOG00000006050	4.29836	3.3892	1.78012	2.55181	2.37034	4.36693	1.71099	12.9792	9.48871	22.637	13.936	15.8626	45.1852	20.3395	49.3407	44.4797
BGIBMGA014280	0	0.45343	0	0.256049	0.475681	0	0.228909	0.248064	0	0.293084	0	0	0	0	0	0.22598
BGIBMGA007757	0.537295	0.753155	0.296686	0.425301	1.28394	0.636845	0.380221	0	0.608251	0.243408	0.516147	0.278291	0.0953274	0.29911	3.42643	0
EMBMOG00000003164	0	0	0	0	0	0	0	0	0	0	0	0	0	0	0	0
BGIBMGA011045	0	0	0	0	0	0	0	0	0	0	0	0	0	0	0	0
BGIBMGA006226	1.09582	0.559566	0.726112	0.706315	0.172655	0.0318085	0.232639	0.936396	0.127597	0.212757	0.54138	0.583792	0.0999879	0.0348592	0.0399328	0.196854
BGIBMGA004646	40.1094	44.7697	20.746	30.5936	41.2971	27.7895	9.83551	40.9552	21.8123	28.6359	9.14494	19.4269	39.252	33.3518	26.6308	39.3707
BGIBMGA008408	37.7165	38.1924	20.2728	33.976	47.4249	37.7697	14.5733	48.3988	22.3703	35.169	16.949	27.0856	60.9233	52.3842	59.5658	54.5164
EMBMOG00000001686	0	0	0	0	0	0	0	0	0	0	0	0	0	0	0	0
EMBMOG00000003663	0	0	0	0	0	0	0	0	0	0	0	0	0	0	0	0
BGIBMGA009680	16.7158	15.1886	4.21953	11.9084	13.1686	7.64213	0.760442	20.6019	18.4908	24.5031	6.88195	15.2132	23.1328	16.7501	3.50258	18.7678
Novel01196	60.8725	57.8624	45.5331	53.3414	51.4786	53.3476	39.017	68.0091	21.6642	29.6033	22.9796	20.2469	32.5037	26.8501	30.51	34.0342
Novel00340	33.3586	24.5766	12.316	19.7654	13.9133	9.90958	6.10869	14.6236	23.1884	17.4101	10.4944	14.853	12.0101	12.0908	10.9063	11.1412
BGIBMGA001586	0.166406	0	0	0	0	0	0	0.19142	0	0	0	0	0	0	0	0
BGIBMGA004380	16.8794	21.4967	8.03236	14.0129	18.6164	17.1487	5.24409	19.7324	8.38912	13.0555	7.51429	10.6618	23.9581	25.6691	21.3537	26.7478
BGIBMGA005597	21.3984	20.8816	6.66837	9.74782	15.7726	12.7533	2.02403	22.2997	21.2982	22.1715	1.67909	6.99563	18.3812	14.3303	8.51199	23.2561
BGIBMGA013289	0	0	0	0	0	0	0	0	0	0.15442	0	0.17655	0.241906	0	0	0.238129
BGIBMGA011047	0.0501985	0	0	0	0.276822	0.0509994	0	0.0577441	0	0	0	0	0.106875	0.111781	0.256101	0.0526034
Novel00509	2.53041	1.9213	2.48401	3.17137	0.465134	1.71385	1.49222	0.323418	0.954859	3.05691	4.25392	4.58717	2.39439	2.66082	1.79299	0.883877
BGIBMGA008902	1.30171	2.09301	0.845627	1.18191	1.60456	1.63364	1.21919	1.32121	1.24824	0.728462	1.76537	0.832855	3.17896	2.72811	3.61348	0.722153
BGIBMGA003657	30.281	36.4774	6.27026	20.5986	43.1379	39.096	1.33929	50.7976	27.8524	40.7255	7.72679	15.684	52.0459	35.4705	31.7823	39.6645
EMBMOG00000006234	0	0	0	0	0	0	0	0	0	1.13377	0	0	0	0	1.064	0.874185
BGIBMGA004445	101.483	21.2648	78.9531	64.1812	18.6159	57.964	80.6257	146.744	0.947506	0.568756	1.20605	0	0	0	0.0889591	0
EMBMOG00000006436	0	0	0	0	0	0	0	0	0	0	0	0	0	0	0	0
BGIBMGA001950	125.982	127.275	47.584	91.7184	138.142	97.6364	14.7942	131.82	57.0476	74.5292	13.1261	39.9155	101.044	79.9207	40.0834	102.616
BGIBMGA009424	0	0.193201	0	0	0	0	0	0	0	0.249758	0	0.571101	0	0	0	0
BGIBMGA010504	0.112413	0	0	0	0.247961	0.685237	0.357974	0.12931	0.15271	0	0.485946	0	0.239333	0.750956	0.286751	0
BGIBMGA005735	56.0228	39.2651	23.0171	37.8124	154.148	49.4632	12.6988	113.256	29.2757	27.9857	22.5842	23.641	109.78	101.453	124.619	116.365
BGIBMGA007640	29.8521	33.6571	13.4028	21.6974	37.8473	26.7144	9.77281	38.5916	16.6761	24.5513	11.5579	16.7985	52.5679	33.1594	25.7982	35.3752
BGIBMGA003258	0.0976147	0.102624	0.215606	0.115902	0.10766	0.0495861	0.0518084	0.168432	0	0.066333	0.140659	0.303356	0.15587	0.434734	0.622509	0.102291
BGIBMGA001081	197.131	200.327	97.5659	144.798	236.141	209.428	233.892	280.166	217.439	202.939	95.3517	126.508	296.521	296.632	235.963	295.885
BGIBMGA004741	13.1801	15.2102	7.06871	10.208	16.2908	15.5067	7.7993	17.8624	11.8336	14.7214	8.13162	12.3585	18.9493	16.3613	14.8782	18.2169
BGIBMGA005967	1.81506	1.6759	0.923811	1.38676	1.23592	0.625362	0.737158	0.962244	0.943402	1.48008	1.2736	1.0055	1.57935	1.56398	1.87213	1.27352
EMBMOG00000000529	0	0	0	0	0	0	0	0	0	0	0	0	0.899891	0	0	0
BGIBMGA005155	0.141362	0	0.0780579	0	0	0	0	0.243916	0	0	0	0.109827	0	0	0	0
EMBMOG00000003324	9.21208	8.54541	8.37821	12.8681	8.96476	4.40426	2.30083	4.98672	7.36139	8.8376	3.12335	13.4721	3.46112	6.03332	7.60259	5.11062
Novel00367	2.26431	3.2732	1.5629	2.01638	1.24866	0.287555	0.600885	2.93026	0.769003	1.53869	0.815696	1.3194	1.80782	2.20593	2.166	1.48299
BGIBMGA003314	1.14039	1.32645	0.884267	1.46927	0.588731	0.616268	0.334822	0.641948	0.791075	0.989284	0.594368	1.69658	0.774877	0.351194	0.433255	0.711927
BGIBMGA005519	16.5515	16.7782	6.86754	12.6204	14.3357	11.3687	4.56602	16.7805	12.6821	16.5852	6.46782	11.6	21.3027	18.8621	15.5247	18.4877
BGIBMGA001401	3.13301	3.71299	1.19527	1.55562	2.57586	2.60427	0.665131	4.7179	3.32751	3.71608	1.64165	1.85877	3.69901	4.1225	3.41474	4.59635
EMBMOG00000005760	0	0	0	0	0	0	0	0	0	0	0	0	0	0	0	0
EMBMOG00000003413	0	0	0	0	0	0	0	0	0	0	0	0	0	0	0	0
EMBMOG00000000439	0	0	0	0	0	0	0	0	0	0	0	0	0	0.953918	0	0
EMBMOG00000000469	0.422672	0.888723	0	0	1.86467	0.429415	0.448661	0	0.574189	3.44666	0.609053	0	0.899891	1.4118	8.08639	0.442921
EMBMOG00000005065	5.81174	1.1109	0.583483	3.76392	2.91355	3.22061	0.560826	1.82327	2.15321	3.59028	3.04526	7.38862	3.93702	1.76475	8.08639	7.19746
EMBMOG00000000937	0	0	0	0	0	0	0	0	0	0	0	0	0	0	0	0
BGIBMGA004483	0.134609	0	0.148658	0.159827	0.445383	0	0	0	0	0.182944	0	0	0	0	0	0
BGIBMGA001747	0	0	0	0	0	0	0.0983905	0	0	0	0	0	0	0.206403	0	0
EMBMOG00000002536	0	0	0	0	0	0	0	0	0	0	0	0	0	0	0	0
BGIBMGA006331	0	0	0	0	0	0	0	0	0	0	0	0	0	0	0	0.291395
BGIBMGA010336	3.77543	4.89945	2.78508	3.74728	4.473	4.1653	2.36384	5.58136	3.58617	5.35159	2.67762	3.73527	7.75552	8.12794	8.25756	7.57261
BGIBMGA009593	0	0	0	0	0.182097	0	0	0	0	0	0	0	0	0	0	0.173016
BGIBMGA006160	183.606	265.589	55.9873	102.329	153.054	110.208	12.9022	97.1006	62.1484	84.0083	30.8927	48.3084	37.9073	32.3707	3.97308	33.155
EMBMOG00000004482	0	0	0	0	0	0	0	0	0	0	0	0	0	0	0	0
BGIBMGA000224	0	0	0.0722579	0	0	0	0	0	0	0	0	0	0	0	0	0
BGIBMGA011720	0	0	0	0	0.0557617	0	0	0	0	0	0	0	0	0	0	0
EMBMOG00000001151	0	0	0	0	0	0	0	0	0	0	0	0	0	0	0	0
BGIBMGA009399	0	0	0	0	0	0	1.34598	0	0.574189	0	0.609053	1.9703	1.34984	1.4118	3.23455	1.32876
BGIBMGA011658	7.15417	3.80387	2.36117	5.17478	9.2508	3.00758	2.44407	8.13496	2.90446	4.80566	2.84383	3.57771	11.4675	6.59205	12.4809	4.22239
BGIBMGA005934	11.7305	12.5297	7.44122	8.91395	10.3294	8.16118	4.84123	11.0325	8.49044	9.48904	4.81401	7.43674	11.7082	9.63349	8.56994	10.9747
BGIBMGA010621	34.9405	28.8362	13.2324	21.4498	24.3294	23.6743	2.16188	37.8498	12.8635	21.2091	3.58266	9.37063	30.1278	31.334	21.1184	31.8748
EMBMOG00000000964	0	0	0	0	0	0	0	0	0	0	0	0	0	0	0	0
EMBMOG00000004395	0	0	0	0	0	0	0	0	0	0	0	0	0	0	0	0
BGIBMGA005600	12.4143	12.8837	8.04399	10.6999	11.6395	11.235	5.55888	11.2531	8.41421	8.88762	7.08646	9.16994	14.2341	15.0355	14.0707	14.2905
EMBMOG00000004594	0	0	0	0	0	0	0	0	0	0	0	0	0	0	0	0
EMBMOG00000005763	0	0	0	0	0	0	0	0	0	0	0	0	0	0	0	0
EMBMOG00000000523	0	0	0	0	0	0	0	0	0	0	0	0	0	0	0	0
EMBMOG00000003652	0	0	0	0	0	0	0	0	0	0	0	0	0.468693	0	0	0
BGIBMGA013756	0	0	0	0	0	0.0560594	0	0	0	0	0.0795108	0	0.0587396	0	0.0703776	0
BGIBMGA007200	10.4629	9.25146	5.05047	7.15761	8.10062	7.25078	3.53045	10.7603	4.42408	8.38123	4.59286	4.84499	9.81029	11.0321	8.48408	9.36668
BGIBMGA004941	0	0	0	0	0	0	0	0	0	0	0	0	0	0	0	0
BGIBMGA006675	0	0	0.0567866	0	0.793959	0	0	0	0.0698526	0	0	0	0	0.0572505	0.065583	0.0538833
EMBMOG00000006531	0	0	0	0	0	0	0	0	0	0	0	0	0	0.603332	0	0
BGIBMGA005107	14.5254	19.662	14.8022	17.2467	25.8524	19.254	8.33795	28.0393	7.19853	17.1994	14.5526	18.2112	39.8182	31.8592	34.1902	33.3824
BGIBMGA001519	1.07459	2.25946	0	1.70121	1.97529	1.09173	0.380221	1.23612	0.973201	1.46045	0.516147	1.11316	0.76262	2.39288	7.30973	3.00285
BGIBMGA010668	115.886	110.358	47.7045	81.069	120.128	94.377	22.433	146.129	56.1569	71.3321	20.4133	47.2727	175.528	130.578	110.484	138.96
BGIBMGA010711	13.9159	15.1177	10.0201	11.6542	14.7545	13.5535	5.5541	12.6354	9.14971	10.8685	6.9247	9.83131	17.5593	21.1956	13.6785	17.013
BGIBMGA001279	19.0202	25.8538	13.1549	17.3368	27.7582	19.7141	7.13779	31.8244	12.0058	11.4889	5.81369	9.85149	19.2249	16.2571	16.1728	21.7434
BGIBMGA001285	0	0	0	0	0	0	0	0	0	0	0	0	0	0	0	0
EMBMOG00000000295	0	0	0	0	0	0	0	0	0	0	0	0	0	0	0	0
BGIBMGA000547	0	0	0	0	0	0	0	0	0	0	0	0	0	0	0	0
BGIBMGA001444	0	0.0692152	0	0.0781707	0	0	0	0	0.0894375	0	0	0	0.070085	0	0	0
BGIBMGA007362	27.2741	33.4078	14.2974	18.0449	19.4142	17.9876	3.47631	17.1879	8.48075	8.69316	8.9957	10.0185	14.4898	13.8445	17.0995	15.6577
EMBMOG00000000778	0	0	0	0	0	0	0	0	0	0	0	0	0	0	0	0
Novel00313	6.97769	6.57689	4.91587	4.99951	9.42065	8.18904	3.32026	9.41043	7.35441	7.19418	4.33387	5.98193	11.9103	8.84048	9.20651	10.7158
EMBMOG00000001307	0	0	0	0	0	0	0	0	0	0	0	0	0	0	0	0
BGIBMGA009721	0	0	0	0	0	0	0	0	0	0	0	0	0	0	0	0
EMBMOG00000000997	0	0	0	0	0	0	0	0	0	0	0	0	0	0	0	0
BGIBMGA007411	123.984	134.79	76.2417	76.9512	160.051	128.109	44.8661	168.551	52.634	89.0388	30.4526	41.5952	192.727	184.318	135.672	173.477
BGIBMGA009068	32.0023	33.6445	13.3367	17.7442	26.4717	22.3909	8.17204	40.112	19.8915	25.0293	8.26572	11.0243	39.0488	31.0932	19.6384	28.4735
BGIBMGA000771	13.0339	14.29	9.35628	11.9384	24.4379	17.6874	9.58593	20.0265	11.5091	11.0081	8.71992	9.25837	27.7499	21.3532	29.6857	21.268
Novel01255	50.2555	57.1929	30.1512	34.4576	56.7654	44.9961	21.6817	62.5786	44.9186	43.8392	18.6504	31.4242	47.3627	48.5235	43.2048	49.1663
EMBMOG00000000759	1.73701	0	0.959149	4.12484	1.91576	0	0	0	3.53952	0	0	0	0	1.93397	2.21545	0.910111
BGIBMGA009657	0.259946	0.327942	0.229661	0.185187	0.0573392	0.0528186	0.0827788	0.0598039	0.141252	0.141315	0.0374571	0.121175	0.0830158	0.115769	0.0994635	0.190679
BGIBMGA006874	0.418948	0.301787	0.265609	0.377681	0.213917	0.118231	0.107059	0.205263	0	0.0105441	0.0894351	0.0482207	0.090848	0.0431901	0.118743	0.0975596
BGIBMGA003291	0	0	0	0	0	0	0.128189	0	0	0	0	0	0	0	0	0
BGIBMGA012760	8.21862	12.0965	5.44584	7.38843	15.4094	7.87261	3.36496	12.9655	4.14692	7.49969	2.87608	3.83113	8.49897	6.14394	7.78689	7.25898
BGIBMGA010954	9.71003	11.7095	7.5695	8.47729	11.9692	7.83393	6.66928	9.19849	3.49169	7.37462	2.88066	7.54393	9.42453	11.765	10.9275	6.88322
EMBMOG00000006239	0	0	0	0	0	0	0	0	0	0	0	0	0	0	0	0
EMBMOG00000005844	0	0	0	0	0	0	0	0	0	0	0	0	0	0	0	0
BGIBMGA001001	0	0	0	0	0.120146	0	0	0	0	0	0	0	0	0.121288	0	0
BGIBMGA003236	13.502	22.3724	12.9663	12.1979	24.927	16.9977	10.7492	26.505	8.77233	7.97839	8.45907	9.34979	17.0292	14.3794	21.5263	16.4557
BGIBMGA009111	15.8852	18.5396	9.19661	14.6236	3.78182	9.88224	1.78276	20.3659	14.9251	13.2198	7.96609	9.02509	4.54415	11.0638	2.85612	18.4795
BGIBMGA009756	5.24306	6.02093	5.2558	7.75769	1.51238	1.31119	2.39742	0.927873	2.52029	5.15246	2.09217	4.01078	3.60643	3.77198	2.67489	2.62033
BGIBMGA010145	0	0	0	0	0	0	0	0	0	0	0	0	0	0	0	0
BGIBMGA002024	9.44571	11.8363	6.32216	13.3111	0.947067	0.969335	0.45575	1.48167	1.68498	4.08465	3.36835	9.8589	2.08214	1.80591	1.39945	2.64952
BGIBMGA013956	2.56165	1.00991	0.707252	1.52077	1.41263	0.975944	1.01968	2.21003	0.434991	0.87037	0.461404	1.9902	1.0226	0.713029	0.816807	0.335546
EMBMOG00000004016	0	0	0	0	0	0	0	0	0	0	0	0	0	0	0	0
BGIBMGA006754	26.6349	33.2126	20.2114	24.252	27.3934	30.048	21.3345	29.8866	25.2317	27.9079	20.5634	23.3592	43.1391	41.9658	46.3369	39.3263
EMBMOG00000003759	0	0	0	0	0	0	0	0	0	0	0	0	0	0	0	0
BGIBMGA007836	0	0	0	0	0	0	0	0	0	0	0	0	0	0	0	0
BGIBMGA006979	2.29049	3.08228	2.02364	2.21194	1.85254	1.58238	1.58847	1.51061	1.57653	2.28283	1.76027	3.70143	1.72306	2.00617	2.72662	1.82417
BGIBMGA011230	9.32476	10.3658	5.40223	6.89711	8.0083	5.94037	0.892454	13.1003	3.68602	6.59624	1.32163	2.73158	7.97372	5.06341	4.14312	7.60894
Novel00786	2.38066	1.449	9.13277	0.595086	2.21107	0.891079	2.92605	0.864793	0	0	0	0	0	0	0	0
EMBMOG00000002453	0	0	0	0	0	0	0	0	0	0	0	0	0	0	0	0
EMBMOG00000003970	0	0	0	0	0	0	0	0	0	0	0	0	0	0	0	0
BGIBMGA009177	0	0	0	0	0	0	0	0	0	0	0	0	0	0	0	0
EMBMOG00000005792	0	0	0	0	0	0	0	0	0	0	0	0	0	0	0	0
BGIBMGA000078	0	0	0.0761478	0.0409344	0	0	0	0	0	0.0468551	0	0.0535698	0.330303	0	0.131915	0.144509
EMBMOG00000001541	0	0	0.921288	0	0	0	0	0	0	0	0	0	0	0	0	0
EMBMOG00000000280	0	0	0	0	0	0	0	0	0	0	0	1.31353	0	0	0	1.77168
EMBMOG00000000713	0	0	0.642366	0	0	0	0	0	0	0	0	0	0	0	0	0
EMBMOG00000005706	0	0	0	0	0	0	0	0	0	0	0	0	0	0	0	0
BGIBMGA002552	20.6059	24.9775	19.3498	21.3337	23.1442	18.5017	14.4336	21.4466	18.7475	17.8548	14.8364	15.9777	18.5221	13.7685	14.2711	18.8426
BGIBMGA002450	0.0503181	0.0529002	0.11114	0	0	0	0	0.231527	0.273423	0	0	0	0	0	0.0641777	0
BGIBMGA012153	392.214	445.995	215.545	287.829	403.441	279.751	153.402	465.113	429.797	442.66	271.835	394.059	652.421	585.827	501.435	659.821
BGIBMGA006237	13.0313	12.7437	8.85445	10.4742	11.5492	9.65002	8.48818	11.7536	8.82262	10.1778	5.94421	9.53264	15.0432	13.5197	16.3239	13.8995
EMBMOG00000001879	1.73701	0.913071	0	0	0	1.76472	0	0	0	1.18036	2.50296	2.69904	0	2.90095	3.32317	0
EMBMOG00000006006	0.83422	0	0.921288	0	0.920068	0	0	1.91923	0	0	0	0	0	0	0	0
BGIBMGA011425	0	0	0	0.11103	0	0	0	0	0	0	0	0	0	0	0	0
BGIBMGA002771	0.077318	0.189666	0.0284626	0	0	0	0	0	0	0	0	0	0	0	0	0
EMBMOG00000000667	0	0	0	0	0	0	0	0	0	0	0	0	0	0	0	0
BGIBMGA007435	0.549573	0.4202	0.88281	0.949136	0.606128	0.710616	0.1591	1.03448	0.407226	0.271605	0.647929	0.155264	0.478665	0.333758	0.76467	0.575901
EMBMOG00000001596	0	0	0	0	0	0	0	0	0	0	0	0	0	0	0	0
BGIBMGA001928	73.0337	91.0424	55.0373	69.4428	84.9943	76.5957	56.0304	90.5699	68.7691	77.3496	71.3867	75.9099	112.486	118.635	134.397	115.159
BGIBMGA013501	5.27102	5.02118	2.37766	3.58468	3.27518	3.5198	1.81251	4.95315	3.73155	4.30497	2.31782	2.30714	5.13697	3.99513	3.8191	4.95303
BGIBMGA005506	29.6996	41.4781	20.1629	25.5382	40.2725	30.5545	15.9288	42.6509	17.6673	22.094	11.0819	13.5045	41.5334	33.0673	28.0711	34.9881
EMBMOG00000006333	0	0	0	0	0	0	0	0	0	0	0	0	0	0	0	0
EMBMOG00000004682	0	0	0	0	0	0	0	0	0	0	0	0	0	0	0	0
EMBMOG00000002379	0	0	0	0	0	0	0	0	0	0	0	0	0	0	0	0
BGIBMGA012201	12.1518	9.16495	3.79264	7.21418	14.5677	6.978	5.32785	12.459	8.25396	7.53958	5.32921	3.69431	8.43648	6.17662	7.41252	9.13524
EMBMOG00000006519	0	0	0	0	0	0	0	0	0	0	0	0	0	0	0	0
BGIBMGA001357	0.428383	0.975794	4.49439	0.847729	0.787445	1.5958	4.62303	0.0821293	0.290974	0	0.411522	0.332821	0.228013	0.476959	1.00169	0
Novel00890	6.91851	4.85896	0.955074	0.858496	0.922536	0.950628	0.556813	0.668641	0.962973	1.32949	0.122573	0.110146	0.196197	0.173633	0.0361645	0.148565
EMBMOG00000000909	2.5703	0.900733	0	0	3.77974	0	0	0	2.32779	1.16441	0	1.33128	3.64821	0.953918	4.37102	7.1825
BGIBMGA009740	6.21044	6.40235	3.69567	5.76311	7.88029	5.20689	2.91214	8.66986	5.85656	4.13829	2.34585	3.74759	8.50468	8.42514	5.92156	7.1714
EMBMOG00000003234	0	0	0	0	0	0	0	0	0	0	0	0	0	0	0	0
BGIBMGA000232	16.9878	27.746	12.9539	21.0107	34.7953	24.2445	22.9697	40.711	12.3629	15.5292	7.13962	13.5124	51.2378	42.1063	39.2067	50.12
BGIBMGA001719	2.93522	6.09454	3.48469	3.83362	6.47455	4.10032	0.778925	6.49962	3.48899	4.48784	2.00903	3.19261	7.96779	4.65697	6.64506	6.99753
EMBMOG00000004506	0	0	0	0	0	0	0	0	0	0	0	0	0	0	0	0
BGIBMGA010299	0	0	0	0	0	0	0	0	0	0	0	0	0	0	0	0
BGIBMGA000398	22.4417	23.5933	11.0151	17.133	42.8748	22.7582	12.5399	31.2225	12.3278	16.7222	12.4874	14.5454	32.8103	33.6337	43.8469	30.5846
BGIBMGA008422	0	0	0.123488	0.132766	0.24665	0.113602	0	0.257252	0	0	0	0	0	0	0.285234	0
BGIBMGA009759	0	0	0	0	0	0	0	0	0	0	0	0	0	0	0	0
Novel00585	0	0	0	0	0	0	0	0	0.0544771	0	0	0	0	0	0	0
BGIBMGA006821	3.86671	4.20531	3.38678	3.08712	2.86759	4.40252	1.76917	3.68105	5.3434	2.35576	1.05672	1.03591	2.98071	2.67217	2.63594	3.28348
BGIBMGA013848	0.640412	0.336637	0.530439	0.760387	1.35377	0.325315	0.0566491	1.65752	1.44997	1.52315	0.922807	0.82925	0.45449	0.118838	0	0.39147
Novel01144	10.598	13.4647	5.1283	7.02539	8.88004	7.0766	4.01489	5.12627	3.20501	4.52973	1.24113	1.74569	8.49129	6.33766	4.91966	5.29778
BGIBMGA005862	78.0795	39.8116	47.4707	68.3523	48.8316	57.4659	32.9898	140.087	24.8772	18.26	15.6397	17.5336	32.4734	25.4464	29.6379	33.4696
EMBMOG00000001374	0	0	0	0.855436	0	0	0	0	0	0	0	0	0	0	0	0
EMBMOG00000004278	0	0	0	0	0	0	0	0	1.14838	0	0	1.31353	1.79978	0	1.07818	4.42921
BGIBMGA003617	0	0	0	0	0	0	0	0	0	0	0	0	0	0	0	0
EMBMOG00000004716	0	0	0	0	0	0	0	0	0	0	0	0	0	0	0	0
BGIBMGA012223	5.65434	6.28177	2.48008	5.9518	1.76914	1.62966	1.40473	2.58326	3.75892	4.85062	2.54254	5.35881	2.43329	2.05385	2.60851	4.49644
EMBMOG00000000143	0.823386	1.73128	0.909323	0	0	0.836523	0	0.947154	0	0	0	0	2.62955	4.58376	5.2509	1.72566
BGIBMGA003570	1.80822	3.20796	1.3729	1.47605	1.37108	2.98524	2.03937	2.21003	1.99584	1.84314	1.30279	2.28288	1.56398	0.629143	1.009	0.947424
BGIBMGA004819	152.847	172.941	78.3444	111.358	108.352	104.22	38.6818	124.048	16.9153	22.0462	9.54732	18.8155	27.848	25.565	22.875	28.9694
BGIBMGA010069	11.1458	11.7177	1.11901	2.92176	14.8471	4.70592	0.768255	10.3235	0	0	0.20858	0	1.695	1.45048	0.184621	1.21348
BGIBMGA005586	15.6545	13.8395	6.28668	11.7438	16.2452	11.7113	1.66171	19.5628	8.89316	8.99382	3.48616	6.19173	13.4075	12.4384	8.98487	13.7201
EMBMOG00000005653	0	0	0	0	0	0	0	0	0	0	0	0	0	0	0	0
BGIBMGA003263	0.134609	0.212275	0.0557467	0.139848	0.0742305	0.119662	0.0714428	0.232264	0.274294	0.182944	0.266703	0.313742	0.394061	0.318479	0.30045	0.476069
BGIBMGA005611	0	0	0	0	0	0	0.195922	0	0	0	0	0	0	0	0	0
EMBMOG00000005515	4.33509	8.54541	2.39377	2.57362	7.76946	2.75266	0	7.48009	0	0	0.780837	0	0.576853	0	0.691144	0
BGIBMGA001882	23.3456	23.3272	25.5943	25.9413	20.4934	20.6064	15.1721	15.4239	2.5427	2.12757	1.52018	2.80262	5.10808	3.78904	1.82302	1.06986
EMBMOG00000000316	0	0	0	0	0	0	0	0	0	0	0	0	0.899891	0	0	0
BGIBMGA004982	16.7211	19.451	8.63469	13.6034	20.2347	14.3138	5.09468	21.7279	12.0937	12.3095	6.58134	10.1041	24.8047	19.6514	22.9065	21.6593
BGIBMGA004422	0.124315	0.392084	0.13729	0.295209	0.137108	0.126299	0.263918	0.286003	0.337758	0	0.179133	0	0.529348	1.38412	0.634226	0.651354
BGIBMGA007890	0	0	0	0	0	0	0	0	0	0	0	0	0	0	0	0
Novel00497	2.38048	1.79579	0.501705	1.40243	0.601248	0.830769	0.0192889	0.857026	0.765256	0.938473	0.235661	0.451774	0.638358	0.586732	0.208591	0.761686
EMBMOG00000000845	0	0	0	0	0	0	0	0	0	0	0	0	0	0	0	0
BGIBMGA006248	0	0.644002	0	0	0	0	0	0	0	0	0	0	0	0	0	0
BGIBMGA005994	149.914	168.012	80.3126	137.442	232.45	204.134	101.254	235.979	85.8681	90.0714	48.209	72.6212	223.274	226.556	265.8	203.663
EMBMOG00000004823	0	0	0	0	0	0	0	0	0	0	0	0	0	0	0	0
BGIBMGA008369	0	0	0	0	0	0	0	0	0	0	0	0	0	0	0	0
EMBMOG00000002968	0	0	0	0	0	0	0	0	0	0	0	0	0	0	0	0
BGIBMGA008777	0	0	0	0	0.161864	0.298205	0	0.675286	0	0	0.211477	0.228044	0.312462	0.326805	0.187185	0.153792
BGIBMGA001994	0.298123	0.325029	0.18291	0.235982	0.194845	0.235573	0.22269	0.152416	0.314994	0.420179	0.143194	0.308824	0.458408	0.405689	0.605564	0.451251
BGIBMGA001243	1932.83	2565.87	1697.7	1923.07	2334.53	2307.8	1220.76	2291.76	2728.37	3168.53	2116.03	2599.42	3375.1	3242.88	2882.01	3566.39
BGIBMGA012121	4.7314	4.58731	0.986985	2.62163	6.03003	3.84551	0.61384	7.92201	2.21391	1.78621	0.606023	0.980247	4.19725	2.92661	3.48667	4.84789
EMBMOG00000000577	0	0	0	0	0	0	0	0.959616	0	0	0	0	0	0	0	0.874185
BGIBMGA006058	0	0.0991878	0	0	0	0	0	0	0	0.128224	0	0.1466	0.100434	0.105044	0.120333	0
BGIBMGA000695	36.4815	39.7898	5.32456	17.1738	16.4843	19.838	12.1121	11.5543	14.8459	18.3473	4.86316	14.1092	11.9757	14.4937	10.5564	12.3782
BGIBMGA009741	0	0	0.0258464	0	0	0	0.0248428	0	0	0	0	0	0	0	0	0
EMBMOG00000002762	0	0	0	0	0	0	0	0	0	0	0	0	0	0	0	0
EMBMOG00000006524	0	0	0	0	0	0	0	0	0	0	0	0	0	0	0	0
BGIBMGA012477	10.2863	7.56987	5.47338	7.43901	12.3761	10.2604	6.1542	11.2946	6.47868	5.71902	4.58137	5.66678	9.05864	8.84977	13.4773	9.70114
BGIBMGA012737	701.011	117.844	23.8697	234.817	29.9963	70.9999	3.44143	791.189	2.03902	2.12153	1.81678	0	0.0639127	0	0	0
BGIBMGA009328	0	0.16277	0.170984	0.18383	0.426893	0	0	0	0.105163	0.210419	0.223096	0	0.0824076	0.258571	0.493674	0.567847
BGIBMGA005467	0.335454	0.211601	0.074093	0.238979	0.369974	0.136322	0	0.154351	0.729128	0	0.0966751	0.208497	0.3571	0.672285	1.02684	0.14061
BGIBMGA007923	16.0131	17.4221	8.94502	16.139	9.85729	13.6202	8.69651	15.8499	8.34723	9.48971	7.24424	6.94378	7.43302	12.3351	12.2305	9.6584
BGIBMGA001168	34.2392	35.1305	17.1256	28.1479	42.5681	31.509	8.48523	50.1597	20.1805	21.495	8.05809	12.7941	50.5823	37.243	27.2609	41.7395
BGIBMGA009168	0	0	0.0253964	0	0	0	0	0	0	0	0	0.0357326	0	0	0	0
BGIBMGA006456	0.754771	0.222181	0.400102	0.358468	1.53169	0.429415	1.37803	1.49335	0.0410135	0.533412	0.217519	0.281471	1.79978	1.1765	0.577599	0.189823
BGIBMGA006038	5.4865	6.45833	5.88706	6.19722	6.08792	4.49993	3.68568	4.89022	4.989	4.7946	4.97121	5.60274	7.75972	6.08384	9.18359	7.21874
BGIBMGA007916	0.501475	0.0753155	0.158233	0.425301	0.237034	0.509476	0.684398	0.164815	0.4866	0.0973634	0.103229	0.111316	0.457572	1.67501	0.822344	1.27621
BGIBMGA011093	5.45383	3.50392	4.30815	3.19281	4.42776	2.42412	0.643241	4.05171	0.463055	0.926523	0.982343	1.35355	8.82958	3.75299	2.85004	4.00851
BGIBMGA001093	10.7108	11.0182	5.97791	8.34147	13.2737	11.4667	5.44017	12.5195	8.44855	9.07841	5.97436	8.85829	10.1759	12.0535	10.7965	12.2497
BGIBMGA008325	0	0	0	0	0	0	0	0	0	0	0	0	0	0	0	0
EMBMOG00000000912	0	0	0	0	0	0	0	0	0	0	0	0	0	0	0	0
BGIBMGA000505	1053.01	1195.92	1018.25	1188.07	868.189	1040.71	380.991	502.479	2296.04	2025.98	1932.36	2645.52	1296.1	1198.67	572.062	1544.37
BGIBMGA006244	0.0794496	0.139211	0.0292472	0	0.0876255	0	0	0	0.0719535	0	0	0	0	0.0294862	0	0
EMBMOG00000002921	0	0	0	0	0	0	0	0	0	0	0	0	1.75303	0	1.05018	0
Novel00740	2.68008	2.20126	0.647457	1.69053	2.40166	0.935978	0.35561	2.11952	1.13776	2.39035	0.965474	1.43152	4.81448	1.86499	2.88418	1.40424
EMBMOG00000002553	0	0	0	0	0	0	0	0	0	0	0	0	0	0	0	0
BGIBMGA007166	0	0	0	0	0	0	0	0	0	0	0	0	0	0	0	0
BGIBMGA007971	324.941	408.792	155.814	262.119	263.396	288.394	188.943	202.129	285.477	342.509	156.838	299.091	263.736	295.947	263.598	323.873
BGIBMGA012975	12.572	13.075	10.6993	12.0381	25.346	15.8856	9.27934	22.0814	9.05969	14.8204	10.6487	11.903	32.7626	21.3726	29.4834	19.1712
BGIBMGA001140	0.312511	0.246411	0.129423	0.278293	0.258503	0.238123	0.0414659	0.494294	0.265337	0.265455	0.0562895	0.121398	0.207923	0.173974	0.0996474	0.0818707
BGIBMGA003068	13.0477	13.041	6.29146	7.63693	12.5663	10.1753	8.38801	12.7893	7.86389	7.24299	5.16371	6.42488	20.0519	14.9364	19.1026	15.6948
BGIBMGA013961	0.134731	0.0809401	0	0.0457063	0.10614	0.0782177	0.102154	0.154984	0.104588	0.0523173	0.0277346	0	0.368808	0.128579	0.245488	0.302541
BGIBMGA004570	0	0	0	0	0	0	0	0	0	0	0	0	0	0	0	0
BGIBMGA001540	24.4479	28.5845	12.5169	19.4572	14.9372	15.4847	6.81895	13.2024	17.0645	23.0501	8.13643	15.8946	20.3194	20.1588	12.4727	18.137
BGIBMGA009884	0	0.0503811	0	0	1.95558	0.876358	0.661292	1.81914	0	0.0651297	0.0690536	0	4.48925	4.42854	5.43982	4.36894
BGIBMGA007683	8.87377	12.8889	3.48155	7.90215	11.9761	10.2016	3.59424	14.1027	6.66186	8.41037	5.0474	9.07135	10.9379	15.73	7.44603	11.1342
BGIBMGA011587	0.0440283	0.0154292	0.0162078	0.0174255	0.0647455	0.119282	0.10905	0.135057	0	0	0	0	0	0.0326805	0.0561555	0
BGIBMGA012572	0	0	0	0	0	0	0	0	0	0	0	0	0	0	0	0
BGIBMGA008992	25.0761	26.9894	19.1372	17.3636	26.1398	25.5227	15.7664	37.3355	14.6972	14.7661	14.5988	14.6739	31.7695	26.1841	31.2814	30.1686
BGIBMGA005502	1.88319	1.75985	0.231082	0.496887	1.61543	0.850327	0.666328	0.722088	0.284252	1.70627	0.301511	0.325132	0.890981	0.93188	0	0.657803
BGIBMGA010503	2.11336	1.95366	0.482882	1.47096	1.8486	1.88795	0.154711	2.72443	0.544489	0.9409	0.262523	0.396324	1.6679	1.62276	1.25478	1.64186
BGIBMGA003016	0.0481403	0	0	0	0	0	0	0	0	0	0	0	0.102493	0	0	0
EMBMOG00000003461	0	0	0	0	0	0	0	0	0	0	0	0	0	0	0	0
BGIBMGA014511	0	0	0	0	0	0	0.389294	0	0	0	0	0	0	0	0	0
BGIBMGA000902	6.92307	11.6836	5.83483	5.40793	9.24298	6.84843	4.44793	7.96371	3.71243	10.3994	6.56307	9.62502	6.40009	6.08534	5.11208	9.92753
BGIBMGA000621	2.35983	1.98474	0.984536	0.311325	0.751883	1.54504	0.723647	1.50808	1.85222	1.49669	1.20904	1.38524	2.34463	1.51806	1.67212	1.31887
BGIBMGA002389	0	0.123434	0.129663	0	0	0	0	0	0	0	0	0.182435	0	0	0	0
Novel01523	0.79161	1.51315	0.635804	0.341786	0.793702	0.511789	0.305558	1.07616	0.97762	0.489027	0.51849	1.45368	0.995907	2.72424	3.94682	1.13118
BGIBMGA014584	6.78167	4.47678	6.96696	7.11586	5.91407	3.68528	1.17188	3.26556	4.49924	5.35862	2.27259	9.55741	7.89084	6.32148	9.65539	7.4371
BGIBMGA013262	0.301908	0.476101	0.11114	0.298724	0.166488	0	0.053412	0.115763	0.0683558	0.136772	0.0725063	0	0.160695	0	0.128355	0
BGIBMGA008125	0	0	0	0	0	0	0	0	0	0	0	0	0	0	0	0
BGIBMGA005767	0	0	0	0	0	0	0	0.12596	0	0	0	0	0	0	0	0
BGIBMGA000265	0.0848738	0.0892292	0.0937321	0.503871	0.655256	0.172456	0.180185	1.17158	2.76717	0.922802	1.223	2.37385	3.16227	3.49642	3.68055	4.09123
BGIBMGA008382	0	0.06554	0.413085	0.3701	0.137513	0.0633356	0	0.0717117	0	0	0	0	0	0	0	0
EMBMOG00000004315	0.880566	0	0	0	0	0	0	0	0	2.39352	0	0	0	0	0	0
EMBMOG00000000180	0	0	0	0	0	0	0	0	0	0	0	0	0	0	0	0
EMBMOG00000001162	2.47016	5.19383	2.72797	0.977641	5.44871	1.67305	0	3.78862	2.2371	5.59523	4.74587	6.39707	7.88866	8.25077	4.20072	2.5885
Novel01256	6.85085	8.22523	6.04374	5.39078	8.13707	6.69245	7.20755	10.2588	7.40681	10.1923	11.5366	9.07042	14.4779	16.0678	19.4146	16.036
EMBMOG00000001320	0	0	0	0	0	0	0	0	0	0	0	0	0	0	0	0
EMBMOG00000001342	0	0	0	0	0	0	0	0	0	0	0	0	0	0	0	0
BGIBMGA006253	2.62122	5.85593	23.3393	7.58619	13.7321	10.985	56.8652	1.31916	0	0	0.472134	0	0	0	0	0.171675
BGIBMGA002717	5.99214	6.29964	4.55401	4.81965	7.53259	5.95683	2.32538	5.85522	2.80092	3.32757	2.50677	2.4028	5.41855	4.73469	5.0129	5.46899
EMBMOG00000006447	0	0	0	0	0	0	0	0	0	0	0	0	0	0	0	0
BGIBMGA004735	0.23779	0.437487	0.32826	0.141169	0.229478	0.181188	0.252411	0.307725	0.0403789	0	0	0.0461861	0.0632835	0.0992826	0.227465	0.0622954
BGIBMGA009963	79.1155	83.7925	35.8069	52.652	87.257	62.7148	18.4066	103.475	59.5046	61.7405	14.5756	30.3123	105.372	78.7349	53.3333	86.1234
EMBMOG00000002235	0	0	0	0	0	0	0	0	0	0	0	0	0	0	0	0
BGIBMGA008669	0.0814396	0	0.269819	0.0483483	0.0898203	0.165478	0.561907	0.140522	0	0	0	0	0.0433474	0.0906742	0.0519357	0
BGIBMGA009248	6.77304	6.76006	3.78731	5.85329	2.6476	3.35345	3.13972	2.2683	3.08641	5.59296	3.21204	5.46195	3.74194	3.57961	4.48332	2.83002
EMBMOG00000004057	0	0	0	0	0	0	0	0	0	0	0	0	0	0	0	0
BGIBMGA004857	28.1781	27.6302	9.27588	31.2051	28.0896	21.1955	4.60165	26.1803	8.83367	24.6716	5.07544	10.9461	26.8237	38.0099	15.8963	19.5907
BGIBMGA001881	33.2099	29.7869	33.0854	30.0562	18.4418	19.3473	14.791	13.6244	1.89293	2.84066	0.334644	1.44344	4.45001	2.32714	2.07343	0.730089
BGIBMGA010322	0.175528	0.0738142	0.155078	0.125047	0.0387182	0.0356657	0	0	0.0476901	0.143134	0.151757	0.163646	0.149484	0.156345	0.223876	0.110362
BGIBMGA010842	0.0636554	0.0669219	0	0.0755807	0.35103	0.194013	0.135139	0.0732237	0	0.173025	0	0.0989105	0.542103	0.21262	0.243566	0.200115
BGIBMGA001501	3363.32	4222.13	2578.17	2986.93	3977.75	3721.71	1926.42	3855.09	5113.56	5794.31	3528.67	4287.59	5744.69	5318.05	4492.61	5837.05
BGIBMGA004421	17.685	5.01998	3.71085	14.3837	8.38712	1.34754	1.59566	25.124	0.240246	2.76406	7.26276	7.28213	72.2925	49.2259	39.9244	79.1327
Novel01313	12.1563	13.1438	6.43968	8.65437	13.4346	10.3672	2.78009	12.7899	5.80678	6.81677	3.34671	5.14458	7.7855	6.46478	4.91612	7.37913
BGIBMGA005094	3.1352	4.18115	0.897665	1.62	1.34471	2.53638	1.78725	0.300539	0.157744	0.276175	0.209153	0.0902151	0.43264	0.549463	0.629435	0.182522
BGIBMGA002581	0.0470681	0	1.3515	0.27943	0.571029	0.573829	0.249811	0.16243	0	0.0639693	0	0	0.150316	0.209621	0.180098	0.098646
Novel00096	21.4812	20.8294	12.2071	15.3528	20.2415	15.4674	9.29791	24.4702	9.63277	15.5894	5.70987	12.6384	30.6377	26.0068	27.398	25.1328
EMBMOG00000004600	0	0	0	0	0	0	0	0	0	0	0	0	0	0	0	0
Novel01376	15.8362	16.1213	12.8089	17.214	26.1989	14.9559	7.39876	21.937	28.6337	30.9199	10.4455	23.0475	28.7894	25.02	13.3706	34.5922
EMBMOG00000000297	0	0	0	0	0	0	0	0	0	0	0	0	0	0	1.13893	0
BGIBMGA006847	0	0	0	0	0	0	0	0	0	0	0	0	0	0	0	0
Novel01489	2.40294	2.91491	1.02067	1.75576	2.92204	1.75272	0.52322	3.33115	1.33922	2.26093	1.33175	1.81903	3.93538	2.67542	2.51472	2.84089
EMBMOG00000006151	0	0	0	0	0	0	0	0	0	0	0	0	0	0	0	0
BGIBMGA012942	0.306284	0	0	0	0.168901	0.155585	0	0.528484	1.87235	0.832528	6.84081	2.37959	3.09745	2.89862	7.03164	2.08622
BGIBMGA001502	8.64199	8.58989	7.89545	10.8207	10.5711	9.81749	5.7542	5.51274	6.72377	12.8129	3.50941	7.69075	13.7994	15.6575	14.4292	15.8892
EMBMOG00000000701	0	0	0	0	0	0	0	0	0	0	0	0	0	0	0	0
BGIBMGA013852	32.2917	32.5433	29.1883	24.4212	53.4788	38.919	23.743	46.6686	21.794	23.2713	26.3775	24.9283	80.9026	61.0291	68.4687	53.1289
EMBMOG00000003757	0	0	0	0	0	0	0	0	0	0	0	0	0	0	0	0
EMBMOG00000001860	0	0	0	0	0	0	0	0	0	0	0	0	0	0	0	0
BGIBMGA008244	0.0170707	0.0538402	0	0	0	0	0.0181204	0	0	0	0	0	0	0	0	0
EMBMOG00000001276	0	0	0	0	0	0	0	0	0	0	0	0	0	0	0	0
BGIBMGA000643	0.0323638	0	0	0.0384269	0.178472	0.0657604	0.0687076	0.223372	0	0	0.046635	0	0.275617	0.108101	0.330225	0
BGIBMGA002473	0	0	0	0	0	0	0	0.175526	0	0	0	0	0	0	0	0
EMBMOG00000004508	0	0	0	0	0	0	0	0	0	0	0	0	0	0	0	0
BGIBMGA014382	0	0.193201	0	0.436396	0	0.560107	0	1.26836	0	0	0.264806	0	0.391257	0.613825	0.234388	0.577722
BGIBMGA008776	0.0272691	0.057337	0.0301152	0.0647556	0	0	0.0289459	0.0627362	0.0370444	0	0	0.042372	0.203201	0	0.10434	0
EMBMOG00000002389	0	0	0	0	0	0	0	0	0	0	0	0	0	0	0.542711	0
EMBMOG00000006275	0	0	0	0	0	0	0	0	0	0	0	0	0	0	0	0
BGIBMGA006794	811.404	904.539	701.168	768.52	1270.01	1204.55	706.641	1149.48	699.123	669.495	820.931	857.413	1039.64	1250.48	1339.51	988.97
BGIBMGA004872	2.59275	2.64061	1.55098	2.22869	1.35531	1.34449	0.802716	1.2427	1.85281	2.78963	1.53723	2.53893	2.25692	1.9696	1.98069	2.13677
BGIBMGA005110	2.78073	3.65429	0.921288	2.14609	2.30017	2.96635	0.147586	3.03879	3.58868	3.77924	0	2.80854	3.10818	3.09605	1.596	3.93383
BGIBMGA014150	2.38261	3.38057	1.30495	3.08197	13.3526	4.13278	0.925286	4.94673	1.73678	2.21143	0.530339	1.86615	4.14478	3.79585	2.49534	3.79588
BGIBMGA006489	0	0	0	0	0	0	0	0	0	0	0	0	0	0	0	0
BGIBMGA009268	0.320206	1.00991	0.353626	0.380194	0	0.325315	0	0.736675	0	1.30555	0	0.9951	0	1.42606	0	1.00664
BGIBMGA013997	3.7823	5.18919	2.93438	4.41229	3.18079	3.30467	1.33494	2.95857	3.03151	4.88342	2.1528	5.01023	3.69418	3.71637	3.02712	3.8545
BGIBMGA007944	21.1994	23.1871	9.45205	14.6179	21.13	16.7887	6.49929	26.9609	17.3509	16.8217	8.44326	14.0151	22.0768	19.8649	15.1987	24.0088
EMBMOG00000005102	0	0	0	0	0	0	0	0	0	0	0	0	0	0	0	0
BGIBMGA010270	3.60817	4.87714	3.41551	3.97812	0.710621	1.17827	0.820721	1.03763	5.07667	6.30487	1.85687	8.20957	1.50896	3.15646	3.12279	3.51096
BGIBMGA013520	4.90601	2.97563	2.70903	3.80873	3.9541	4.98428	2.60384	4.77523	6.15202	11.2837	4.89417	6.74358	12.6547	10.7145	12.996	13.4458
BGIBMGA014365	0.239765	0.162044	0.0378271	0.101673	0.0944424	0.121795	0	0.0197004	0.069796	0.139654	0.074034	0.0798338	0.109387	0.0953402	0.109216	0.269198
EMBMOG00000006225	0	0	0	0	0	0	0	0	0	0	0	0	0.775768	0.811378	0	0
BGIBMGA011873	0.362808	0	0.100169	0.107694	0.100036	0	0	0	0	0	0	0	0	0	0	0
EMBMOG00000002707	0	0	0	0	0	0	0	0	0	0	0	0	0	0	0	0
BGIBMGA008682	641.106	847.848	325.147	542.272	683.416	637.075	259.093	667.512	433.271	535.636	195.036	300.558	835.834	803.072	671.602	788.466
BGIBMGA003531	0.790712	0	0.0793854	0	0.475681	0	0	1.57107	0	0	0	0	0	0	0	0
BGIBMGA009683	59.9362	52.4492	32.522	45.6606	70.6893	56.6687	38.2465	63.3661	24.003	19.7759	18.9705	20.995	34.2991	37.4165	40.6529	39.2094
EMBMOG00000000625	0	0	0	0	0	0	0	0	0	0	0	0	0	0	0	0
BGIBMGA003486	32.3526	33.4393	18.3623	24.614	26.3429	18.555	21.577	31.486	12.8886	20.3086	10.7661	12.4572	35.4755	23.6092	35.879	25.6009
BGIBMGA000216	0	0	0	0	0	0	0	0	0	0	0	0	0	0	0	0.132611
EMBMOG00000000058	0	0	0	0	0	0	0	0	0	0	0	0	0	0	0	0
BGIBMGA004103	18.5848	14.626	14.3085	34.5499	73.2047	4.63941	0.789102	86.4909	0.577074	1.29899	0.765142	0	19.3318	5.55733	4.60531	4.45146
EMBMOG00000005772	0	0	0	0	0	0	0	0	0	0	0	0	0	0	0	0
BGIBMGA002434	0	0	0.174174	0	0.521829	0	0	0	0	0.214345	0	0.245062	0	0	0	0
BGIBMGA012162	0.398747	0	0	0	0.439781	0	0	0	0.541687	1.08386	0	0	0.424477	0	0	0
BGIBMGA007986	1.10964	1.43171	1.61537	2.09606	0.3894	0.461186	0.374776	0.348119	1.16482	0.754043	1.01751	1.80258	1.28863	1.01083	1.35095	1.37422
BGIBMGA011118	0	0	0	0.0878907	0	0.0752041	0	0	0	0	0	0	0.0393998	0	0	0
BGIBMGA011107	1.35859	0.476101	0.500128	0.896171	0.832442	0	0.320472	0.173645	0	0.205159	1.30511	0.938237	1.60695	0.504214	1.34773	0.316372
EMBMOG00000004724	0	0	0	0	0	0	0	0	0	0	0	0	0	0	0	0
BGIBMGA008944	6.8145	7.61762	3.23892	5.63307	6.94495	5.95923	4.12036	8.1365	2.81235	2.93084	1.61585	3.61891	7.71335	4.51391	5.94102	5.42352
BGIBMGA014304	0	0	0.0909914	0	0.136306	0	0	0	0	0	0	0	0	0.0458674	0	0
Novel00516	0.0357994	0.075273	0.0790716	0.0425061	0.157934	0.145482	0.836014	0.0411806	0.0486326	0.0486542	0.0515855	0.111253	0.342985	0.199294	0.73056	0.150058
BGIBMGA000322	0.0899301	0.0472725	0	0.160167	0.0495923	0.0456825	0.0954598	0.362068	0.122168	0	0	0.0698687	0.0957331	0	0.229401	0
EMBMOG00000000151	0	0	0	0	0	0	0	0	0	0	0	0	0	0	0	0
BGIBMGA009670	0	0.0851267	0	0	0	0	0	0	0	0	0	0	0.0861965	0	0.103274	0
Novel00396	2.9686	4.23555	2.10756	2.2659	4.67727	6.03192	2.92605	7.31748	2.01638	4.03456	2.13881	1.64741	7.22321	8.7352	9.19522	8.88804
EMBMOG00000005045	0	0	0	0	0	0	0	0	0	0	0	0	0	0	0	0
BGIBMGA009716	0	0	0	0	0	0	0	0	0	0	0	0	0	0	0	0
BGIBMGA008114	0.232493	0.183317	0.115541	0.0966169	0.230776	0.0472404	0.061697	0.187208	0.0157918	0.0315976	0.0167506	0.0361257	0.049499	0.0905994	0.533755	0.0365446
Novel00794	3.2907	4.40308	2.35669	3.2915	6.37883	4.09288	3.53537	4.97829	1.21918	1.89735	1.00583	1.42551	5.13779	4.3744	3.02699	4.66049
EMBMOG00000004235	0	0	0	0	0	0	0	0	0	0	0	0	0	0	0	0
BGIBMGA011958	0	0	0	0	0	0	0	0.0818528	0	0	0	0	0	0.0792255	0	0
BGIBMGA014355	0	0	0	0	0	0	0	0	0	0	0	0	0	0	0	0
BGIBMGA010710	6.51412	6.84839	2.85563	4.66431	1.26139	1.36402	0.844538	0.514806	2.16165	4.59555	1.93464	2.85886	3.75837	4.98282	2.98086	4.11656
BGIBMGA004435	0.297656	0	0	0	0	0	0	0	0	0	0	0	0	0	0	0
EMBMOG00000006018	0	0	0	0	0	0	0	0	0	0	0	0	0	0	0	0
EMBMOG00000005846	0	0	0	0	0	0	0	0	0	0	0	0	0	0	0	0
EMBMOG00000000345	0	0	0	0	0	0	0	0	0	0	0	0	0	0	0	0
BGIBMGA009662	1.81145	1.587	1.33367	2.15081	1.33191	1.53363	1.92283	0.69458	0.820269	3.28254	0.870076	0.469118	2.89251	0.672285	0.770132	1.89823
EMBMOG00000001265	0	0	0	0	0	0	0	0	0	0	0	0	0	0	0	0
EMBMOG00000002376	0	0	0	0	0	0	0	0	0	0	0	0	0	0	0	0
BGIBMGA011515	0	0	0	0	0	0	0	0	0	0	0	0	0	0	0	0
BGIBMGA000095	0.918852	0.386401	0.608851	0	0.202682	0.373405	0.58521	1.05697	0.748942	4.24589	1.58883	3.71215	2.93443	1.84148	3.04704	1.15544
EMBMOG00000004646	0.845343	0.888723	0	1.00371	0	1.71766	0.897322	0.972411	8.03864	3.44666	0	2.62706	8.99891	2.8236	7.54729	3.54336
BGIBMGA012567	9.41555	8.55871	5.08561	7.27398	10.6566	6.64173	2.13856	8.8444	4.74767	5.86738	2.54759	4.53603	10.6359	8.97252	5.24409	5.51496
BGIBMGA012946	11.6963	11.5496	5.43242	7.89557	10.5691	7.45924	2.30132	13.7269	12.2758	10.9441	4.88292	5.60516	14.8172	11.0956	6.76189	13.2494
BGIBMGA006784	0.322104	0.31982	0.335959	0.467435	0.197361	0.290882	0.018995	0.370521	0.0729283	0.0729607	0.0257855	0.250249	0.476234	0.338704	0.0684707	0.206271
EMBMOG00000000243	1.44093	2.2723	0.795658	0	0	0	0	0	0	0.979166	0	1.11949	0	0	0	0
BGIBMGA005826	0.147272	0	0	0	0	0	0	0.16941	0	0	0	0	0	0	0	0
BGIBMGA003494	25.6204	20.5773	6.31956	14.052	25.7468	15.4589	7.93785	18.7002	6.89026	8.92598	3.93542	10.4072	23.1895	12.2356	11.0307	6.8823
EMBMOG00000000631	0	0	0	0	0	0	0	0	0	0	0	0	0	0	0	0
BGIBMGA008330	15.4601	15.0606	9.71166	14.9883	7.35231	7.78135	1.35502	7.8315	8.09259	16.7707	7.56207	16.5293	10.7202	8.05388	8.86427	10.7014
EMBMOG00000004677	0	0	0	0	0	0	0	0	0	0	0	0	0	0	0	0
BGIBMGA011588	0	0	0	0.238979	0	0	0	0	0	0	0	0	0.21426	0	0	0
BGIBMGA011493	134.182	170.316	108.057	135.351	155.575	162.024	116.183	126.123	136.605	168.818	88.3581	146.743	183.336	184.025	167.521	189.001
BGIBMGA002344	1.50954	1.587	0	0.448085	0.832442	0	0	0.434112	1.02534	0	0.543797	1.1728	0.401737	0.420178	0.481333	0.395465
BGIBMGA014161	0	0	0	0	0	0	0.0414659	0	0	0	0	0	0	0	0	0.0818707
BGIBMGA000222	14.0145	14.7729	26.9616	20.3132	33.2155	27.6431	37.151	28.4692	13.0129	14.741	9.82863	12.7415	29.8773	32.1618	60.2319	26.2471
EMBMOG00000001171	0.541887	0	0.598444	0	1.79295	0.550532	1.15041	0.623341	0	0	0	0	12.6908	5.42999	6.2203	1.70354
BGIBMGA014451	7.11292	10.426	3.70105	4.62877	7.99575	5.55877	2.75876	11.1717	7.24704	7.06436	2.66091	4.25091	5.89734	6.62494	6.62962	7.38201
EMBMOG00000002290	0	0	0	0	0	0	0	0	0	0	0	0	0	0	0	0
BGIBMGA006352	0.417454	0.438875	0.115256	0.185872	0.115103	0.3711	0.221561	0.0600254	1.55952	0.921947	0.225575	1.45948	0.222195	0.639085	0.332773	0.437452
BGIBMGA000248	0	0	0	0	0	0.155585	2.11326	0	0	0	0	0	0	0	0	0
BGIBMGA010178	203.159	206.774	87.2445	151.976	174.674	141.86	34.0502	207.144	224.634	209.091	69.6967	146.697	291.862	233.269	149.935	274.321
BGIBMGA000535	0	0	0	0	0	0	0	0	0	0	0	0.0756643	0	0	0.0621074	0.102055
BGIBMGA011649	0.730003	0.11512	0.120929	0.130014	0.523331	0.519155	0.154978	0.25192	0.495845	0.248033	0.157786	0.113431	0.582831	0.528307	0.232769	0.191244
BGIBMGA000269	0.0907021	0	0.100169	0	0	0	0.0962792	0	0	0	0	0	0	0	0	0
BGIBMGA012691	0	0	0.0904624	0.0486294	0	0.12483	4.47791	0.141339	0	0	0	0	0	0	0	0
BGIBMGA006556	0	0	0	0	0	0	0	0	0	0	0	0	0	0	0	0.388527
BGIBMGA002176	0	0	0	0	0	0	0	0	0	0	0	0	0	0	0.259179	0
BGIBMGA004131	5.29565	7.11391	5.57761	4.65759	7.46301	5.2307	4.268	6.31729	5.79517	4.26501	5.72312	5.79051	10.1264	9.60852	11.3822	8.47818
BGIBMGA013607	0	0	0	0	0	0.0504008	0	0	0	0	0	0	0.0264053	0	0	0
BGIBMGA008544	1.07005	1.26559	1.84646	1.66756	0.663846	0.679454	1.34882	0.769313	0.908526	1.63607	2.21649	1.87054	1.1391	1.5637	2.04719	0.280329
BGIBMGA003991	59.5038	73.4299	41.2162	60.3295	88.7702	71.5692	23.2285	82.9308	49.4779	51.9444	20.3018	45.8804	62.2265	61.5784	46.836	75.3907
BGIBMGA011860	0.250596	0	0	0.099181	0.276384	0.169729	0	0.0960881	0.226952	0.227053	0.601831	0.389387	0.355688	0.279011	1.49156	0.437669
BGIBMGA011577	114.679	127.618	109.251	123.193	100.026	127.738	54.8784	73.9003	90.1353	134.184	86.6873	107.933	78.3609	79.143	58.1261	77.8847
BGIBMGA000566	0	0	0	0	0	0	0	0	0	0	0	0	0	0	0	0
BGIBMGA004162	74.1097	72.134	46.3646	55.5867	70.6568	65.9528	32.3921	73.1489	53.4279	44.6933	25.6731	38.7286	54.4777	51.7026	52.4588	50.6479
BGIBMGA004554	1.04795	0.306034	0.385774	0.414757	0.706315	0.236592	0.185397	0.669705	1.18634	1.50337	0.587241	1.62834	2.16916	1.62052	2.30191	1.58622
EMBMOG00000003076	0	0	0	0	0	0	0	0	0	0	0	0	0	0	0	0
BGIBMGA012803	0.0374046	0	0.082617	0	0.288776	0	0	0.129081	0.101626	0.0508358	0	0	0	0	0.0954146	0
EMBMOG00000003286	0	0	0	0	0	0	0	0	0	0	0	0	0	0	0	0
BGIBMGA010924	0	0	0	0	0	0	0	0	0	0	0	0	0	0	0	0
BGIBMGA001505	0	0	0	0	0	0	0	0	0	0	0	0	0	0	0	0
EMBMOG00000004349	0	0	0	0	0	0	0	0	0	0	0	0	0	0	0	0
BGIBMGA009934	55.6262	59.8622	25.9997	39.2644	64.0075	45.7227	17.5512	63.4838	34.6596	48.5152	17.5142	31.6473	57.234	50.1079	37.0102	61.045
BGIBMGA013736	0	0	0	0	0.111346	0	0	0.0774213	0	0	0	0	0.0358237	0.112404	0.128764	0
Novel00187	1.86899	1.25347	1.53025	1.1287	2.77213	1.62054	0.855135	2.87275	1.53214	0.875899	0.766153	0.67596	2.5899	1.0584	1.47959	2.38063
BGIBMGA009452	0.0160956	0	0.0533267	0	0	0.0327049	0.0170853	0.0370301	0	0.0218752	0	0	0.0171343	0.0179208	0	0.0168667
BGIBMGA014072	0	0	0	0	0	0	0	0.0849268	0	0	0	0	0.392966	0.123301	0.117706	0.077366
BGIBMGA003747	2.61156	1.73183	0.843055	0.858688	1.24075	1.63276	1.10886	1.89491	0.272903	0.43684	0.347369	0.561872	1.49697	1.16308	0.717423	1.47359
EMBMOG00000001391	1.69069	2.66617	2.80072	1.00371	4.66168	0	0	3.88965	5.74189	6.89333	6.09053	1.31353	36.8955	0.941199	1.07818	13.2876
BGIBMGA001149	0	0	0.045319	0	0.045259	0	0	0	0.0557465	0.0557713	0.0591313	0	0.0873681	0	0	0
EMBMOG00000005456	0	1.51487	0.795658	0.855436	0.794604	0	0	0	0.97873	0	0	0	0	0	0	0.754978
EMBMOG00000003008	0	0	0	0	0	0	0	0	0	0	0	0	0	0	0	0
EMBMOG00000003551	0.728744	0	0	0	0.803737	1.48074	0.773553	0	0.98998	0.990421	0	0	0	0	0.92947	0.763656
BGIBMGA007687	22.1708	25.0124	16.0726	19.6663	11.118	21.2073	12.8336	26.2119	12.2411	13.8325	6.4455	11.3826	7.93616	15.3739	11.6169	17.3568
BGIBMGA007735	40.3311	46.9281	54.5916	42.5804	63.6191	49.7798	20.5508	50.3273	69.7334	65.8053	70.6825	79.5091	81.3022	87.1898	53.3554	90.7456
BGIBMGA011907	16.9296	18.2164	8.72087	11.7369	16.4788	11.6589	3.49763	20.0625	11.8079	10.7322	3.52006	6.44407	15.6634	11.0692	8.91242	17.1453
Novel00181	4.10987	5.65512	3.33736	3.51634	6.53257	4.91228	2.82284	4.65812	2.38105	3.03924	1.91599	2.16	4.88978	4.44131	5.24189	5.00344
EMBMOG00000003753	0	0	0	0	0	0	0	0	0	0	0	0	0	0	0	0
BGIBMGA013834	0	0	0	0	0	0.0209063	0	0.0236712	0.0279547	0	0	0	0	0	0	0
EMBMOG00000004791	0	0	0	0	0	0	0	0	0	0	0	0	0	0	0	0
EMBMOG00000002363	0	0	0	0	0	0	0	0	0	0	0	0	0	0	0	0
BGIBMGA013918	31.5487	30.9352	11.8372	19.0897	46.2822	18.0806	5.36676	57.3444	27.6105	33.9444	15.7363	22.4683	56.8352	26.1194	22.5697	65.9083
EMBMOG00000005106	0	0	0	0	0	0	0	0	0	0	0	0	0	0	0	0
BGIBMGA002599	0	0.119452	0.12548	0.269815	0	0.115434	0.120608	0	0.154352	0	0.163724	0.52965	0.120953	0.25301	0	0.119065
EMBMOG00000002975	0	0	0	0	0	0	0	0	0	0	0	0	0	0	0	0
BGIBMGA010820	0	0	0	0	0	0	0	0	0	0	0	0	0	0	0	0
EMBMOG00000000608	0	0	0	0	0	0	0	0	0	0	0	0	0	0	0	0
BGIBMGA007114	283.816	343.933	144.663	212.387	278.997	290.781	108.91	310.026	266.098	323.537	162.283	232.699	409.961	461.37	284.728	467.167
BGIBMGA008613	7.37998	5.64268	3.33419	5.17788	1.84987	3.06725	3.5608	5.78816	8.20269	5.9268	1.45013	4.16994	9.99879	11.9517	16.6862	13.0064
EMBMOG00000001996	0	0	0	0	0	0	0	0	0	0	0	0	0	0	0	0
BGIBMGA010698	21.0121	5.49067	3.35335	12.258	3.21495	3.94865	4.64132	11.736	2.47495	1.81577	1.57514	1.69853	4.52531	5.67965	5.73173	5.60014
BGIBMGA012856	0.0610797	0.102743	0	0.29009	0.242515	0.0496434	0.0518683	0.0843131	0.016595	0.149422	0	0.0949084	0.182059	0.0816068	0.186968	0.179216
BGIBMGA009329	27.5941	21.1244	14.3906	16.1218	19.8061	18.4671	9.00809	19.4608	12.1234	14.3611	6.86368	14.2072	21.4482	18.6533	16.061	20.0232
BGIBMGA014251	0	0	0	0	0	0	0	0	0	0	0	0	0	0	0	0
EMBMOG00000000696	0	0	0	0	0	0	0	0	0	0	0	0	0	0	0	0
EMBMOG00000004624	0	0	0	0	0	0	0	0	0	0	0	0	0	0	0	0
BGIBMGA000641	0	0	0	0	0	0	0	0	0	0	0	0	0	0	0	0
BGIBMGA010056	0.69064	0.217824	0	0	0.609369	0.210498	0.293242	0.635563	0.187643	0.28159	0	0.107315	0.147041	0.538267	0.264261	0.289491
EMBMOG00000001572	0	0	0	0	0	0	0	0	0	0	0	0	0	0	0	0
BGIBMGA012449	1.20955	1.34227	1.29869	1.07711	0.704069	1.43366	1.56924	1.15947	2.37343	1.41556	1.74292	2.71477	2.86134	2.31933	3.85678	2.32375
BGIBMGA001289	29.96	42.4757	13.0426	17.4173	19.7436	4.67305	1.58351	4.14705	1.68879	0.675817	2.32873	0.965832	1.85272	1.52253	1.74412	1.30271
EMBMOG00000002087	0	0	0	0	0	0	0	0	0	0	0	0	0	0	0	0
BGIBMGA008177	0	0	0	0	0	0	0	0	0	0	0	0	0	0	0	0
Novel00037	8.08971	6.1314	2.90876	2.45716	2.69741	2.29361	0.798803	3.89542	2.81131	2.0455	0.271092	2.33863	2.40327	2.30412	1.43971	2.36575
EMBMOG00000003000	1.44093	3.78717	3.18263	0.855436	3.17842	0.731958	0	0.82876	0	0	0	0	0	0	0	0
BGIBMGA004085	0	0	0	0	0	0	0	0.0741167	0	0	0	0	0	0	0	0
BGIBMGA012360	0	0	0	0	0	0	0	0	0	0	0	0	0	0	0	0
EMBMOG00000006325	0	0	0	0	0	0	0	0	0	0	0	0	0	0	0	0
BGIBMGA014050	0.798864	0.916209	0.401019	0	0.480585	0.516479	0	0.250621	0.197316	0.690912	0.313945	0.112846	0.618482	0.80859	0.277883	0.22831
BGIBMGA012126	173.981	205.007	92.3479	151.687	203.182	185.964	61.9637	194.657	174.171	193.344	62.277	124.016	225.054	227.965	136.279	251.028
BGIBMGA007982	0.195681	0	0	0	0	0	0	0	0	0	0	0	0	0	0	0
EMBMOG00000006464	0	0	0	0	0	0	0	0	0	0	0	0	0	0	0	0
BGIBMGA011393	0	0.0537968	0	0.0303787	0	0	0	0.088294	0.0695144	0	0	0	0.108946	0	0.0652654	0.0268112
BGIBMGA012988	0	0	0.201201	0.216317	0.401869	0.370186	0	0.419143	0	0.49521	0.262523	0	0.581826	0.202845	0.697102	0.381828
BGIBMGA000468	0.188861	0.198553	0.0417146	0.179394	0.166637	0.230249	0.180427	0.108625	0.102625	0.179674	0.0544283	0.146731	0.402096	0.294387	0.361322	0.415609
BGIBMGA000330	0.0788567	0	0	0	0	0	0	0	0	0	0	0	0	0	0	0
BGIBMGA010719	1.74555	3.6047	1.72119	2.07256	1.30637	1.9634	1.85288	2.58162	1.77846	3.89741	3.05425	2.90604	2.72091	2.29053	3.33951	2.22114
EMBMOG00000001079	0	0	0	0	0	0	0	0	0	0	0	0	0	0	0	0
BGIBMGA008641	15.6313	14.8559	10.4958	13.5115	16.5503	23.1224	6.23878	22.0087	11.8915	15.9757	6.84734	11.0756	16.2406	14.48	14.514	19.9183
BGIBMGA006825	72.6902	78.8131	44.5242	59.23	72.2304	59.3631	44.1265	83.6701	55.5259	55.1719	28.7794	53.3352	64.4263	62.8328	69.1934	82.8894
BGIBMGA002064	0	0	0	0.0442553	0.0822165	0	0	0	0	0.101313	0.32225	0.231663	0	0.207495	0.142617	0.156233
BGIBMGA009580	2.55461	2.6857	2.05181	2.4817	5.89113	4.71885	5.17686	6.14436	2.20842	0.946886	1.67322	1.08258	3.46112	4.39571	8.29373	6.08407
BGIBMGA006418	0.464474	0.244155	0	0	0.256136	0	0	0	0	0.315629	0.334644	0	0	0	0.296205	0
BGIBMGA013061	21.8045	21.2776	13.9542	15.9319	22.1985	15.7907	7.71507	23.7958	13.2155	11.2457	12.5678	7.47115	15.3553	16.8071	13.6912	15.7014
BGIBMGA007315	7.80395	8.97303	5.59542	7.48948	3.22529	3.59285	2.97784	3.36393	4.80415	7.92576	3.6014	9.35218	4.88678	5.56541	4.8141	4.16908
BGIBMGA004655	12.0253	12.9032	1.86276	9.20069	5.16505	2.87285	0.663513	4.08595	3.36965	3.96447	1.21525	4.48636	3.46437	4.24202	4.34058	3.11916
BGIBMGA001384	1.92123	5.3862	0.848702	3.95401	6.92188	1.30126	1.90341	5.74607	0.347993	5.39629	0.738246	3.78138	8.72622	2.28169	4.90084	7.51623
BGIBMGA005426	21.5249	22.3209	9.61666	16.7285	4.42428	6.46111	1.45399	4.33308	8.63941	14.9595	4.01806	9.12175	6.45755	8.27906	3.18214	6.20294
EMBMOG00000002714	0	0	0	1.04553	0	0	0	0	0	0	0	0	0	0	0	0
EMBMOG00000001083	0	0	0	0	0	0	0	0	0	0	0	0	0	0	0	0
EMBMOG00000006258	0	0	0	0	0	0	0	0	0	0	0	0	0	0	0	0
BGIBMGA013438	509.18	595.429	77.367	241.811	539.077	176.892	76.4586	377.861	2.58286	3.97539	5.90086	7.27215	4.51502	0.732767	0	0.15326
BGIBMGA011718	2.52341	7.6271	12.8889	8.98846	14.9591	20.8298	17.4107	14.5136	9.42698	0.857379	1.81807	0.980247	2.01468	3.51194	0.804616	1.32215
BGIBMGA001544	0	0	0	0	0	0	0	0	0	0	0	0	0	0	0	0
EMBMOG00000003473	0	0	0	0	0	0	0	0	0	0	0	0	0	0	0	0
BGIBMGA005106	16.5905	14.2224	9.66277	13.9848	14.6976	14.4278	8.53742	19.0069	18.332	16.0076	9.6498	16.21	27.7634	22.5558	16.0097	28.9873
EMBMOG00000004868	0	0	0	0	0	0.550532	0	0	0	0	0	0	0	0	0	0
BGIBMGA006370	0.120077	0.378717	0.0663048	0.142573	0.529736	0.548968	0.0637302	0.690633	0.0815609	0.244791	0.0865132	0.279872	1.08652	0.869004	0.995483	1.13247
BGIBMGA009334	0	0.25538	0.268268	0	0	0	0.515702	0	0	0	0	0	0	0	0	0.254552
BGIBMGA000390	65.1816	72.0555	37.5239	55.1442	76.1477	62.0427	29.3587	59.0988	44.1239	52.3254	26.7057	44.0293	103.897	108.947	88.9643	78.824
BGIBMGA008031	0	0	0	0	0	0	0	0	0	0	0	0	0	0	0	0
Novel01250	10.6877	11.757	7.42584	7.10133	11.9827	11.9908	5.67244	9.91273	5.79317	6.49316	6.04293	4.64667	6.63051	5.37847	6.7932	4.72836
EMBMOG00000005261	0	0	0	0	0	0	0	0	0	0	0	0	0	0	0	0
BGIBMGA003920	0	0	0	0	0	0	0	0.0706694	0	0	0	0	0	0	0	0
BGIBMGA002751	0.435744	0.601262	0.180459	0.323361	0.180219	0.055337	0.0289086	0.375932	0.0739934	0	0.0784862	0	0.173948	0.181933	0.173677	0.0570774
EMBMOG00000000390	0	0.803063	0	0	0	0	0	0	0	0	0	0	0.813155	0	2.92279	0
EMBMOG00000004415	0.541887	0	0.598444	0.643405	0	0	0	0	0	0	0	0	0	0.603332	0	0
BGIBMGA013841	37.4254	45.5367	16.3303	27.0349	45.2457	28.7828	16.2518	50.9538	15.9102	16.9843	10.1823	15.7583	29.3231	25.8611	22.6986	25.1628
BGIBMGA010726	1.44093	1.96372	1.56185	2.85145	1.79522	0.813286	0.453193	2.27142	0	0	0.153801	0	0.113623	0.0297096	0.0680672	0
EMBMOG00000003410	0	0	0	0	0	0	0	0	0	0	0	0	0	0	0	0
BGIBMGA006991	0.741529	0.584686	0	0	0.408919	0	0	0.213248	0.755511	0.503898	0	0.57611	1.57876	0.61921	0.236444	0.388527
BGIBMGA006463	375.761	435.176	170.894	286.534	390.86	340.493	142.577	375.791	365.845	457.683	161.563	298.724	503.277	501.14	270.5	500.121
BGIBMGA010172	9.33068	13.4147	5.54859	7.10173	18.4708	21.7948	7.53412	17.0631	8.12531	9.8631	5.1712	8.17859	24.8743	25.0394	21.6654	9.77768
EMBMOG00000003404	0	0	0	0	0	0	0	0	0	0	0	0	0	0	0	0
BGIBMGA000210	0.189539	0	0	0.225047	0	0.192563	0.502983	0.218029	0.128742	0.386397	0	0	0.201769	0	0	0.198619
BGIBMGA002902	0.158304	0	0.0437066	0	0	0.0402074	0	0	0.107526	0.161361	0.171082	0.0614949	0.0842595	0.0440636	0.100954	0
EMBMOG00000000124	0	0	0	0	0	0	0	0	0	0	0	0	0	0	0	0
BGIBMGA007169	51.0272	52.1491	26.4835	45.245	65.2152	45.1665	47.4232	73.3087	27.3706	36.312	20.0388	31.6473	79.3816	61.8119	101.953	70.11
EMBMOG00000005386	0.856767	0	0	0	0	0	0	0	0	0	0	0	0	0	0	0
BGIBMGA011816	0	0	0	0	0	0	0	0	0	0	0	0.377452	0	0	0.309823	0
BGIBMGA001762	0	0	0	0	7.2145	9.71296	3.07119	2.89408	0.170889	0	0	0.195466	15.8017	13.0255	8.3431	8.83205
BGIBMGA012857	273.991	282.562	171.613	227.902	319.188	309.937	107.151	370.946	285.743	283.505	170.177	241.458	426.39	475.859	351.044	476.791
EMBMOG00000003340	0	0	0	0	0	0	0	0	0	0	0	0	0	0	0	0
BGIBMGA001033	4.15598	2.60295	2.24604	3.67468	1.36534	2.42557	0.657035	1.62747	4.08419	5.40795	3.31284	7.41953	6.68329	5.02104	1.57893	7.59822
EMBMOG00000003022	0	0	0	0	0	0	0	0	0	0	0	0	0	0	0	0
BGIBMGA009512	0.815969	0.900733	0.720905	0.435975	1.21492	1.11913	0.346456	1.361	0.387965	0.665379	0.352733	0.570549	0.955483	0.726794	0.676467	0.855059
BGIBMGA004356	2364.14	2940.19	1981.09	2130.83	2510.73	2633.75	1358.18	2756.41	3442.63	3778.81	2548.96	3087.14	3578.68	3551.7	3095.77	3747.45
BGIBMGA001658	1.95079	1.87999	1.8851	1.64068	2.68943	1.48644	1.29421	1.30902	0.993788	0.66282	1.17126	0.631506	1.12486	0.995499	2.79913	1.78872
BGIBMGA003033	8.19466	8.7512	5.47759	5.68428	10.2271	8.41303	4.80708	15.628	7.32383	7.62018	3.41815	6.16556	18.1356	14.07	12.5972	16.6773
BGIBMGA001368	0	0.0460001	0	0	0	0	0	0.0503318	0	0	0	0	0	0	0	0
BGIBMGA000143	1.94849	1.8909	1.15869	2.31352	0	0.456825	2.06829	0.172413	1.6289	1.83333	1.29586	3.02764	0.478665	0.166879	1.52934	0.314128
BGIBMGA000213	0	0	0	0	0	0.461737	0	0	0	0	0	0	0	0	0	0.714388
BGIBMGA000550	1.5057	1.31914	0.4751	1.06416	0.810554	0.783073	0.266381	0.721679	0.949676	1.02318	0.594072	1.11411	0.839593	1.05775	0.731593	0.939187
BGIBMGA012436	0	0	0.156116	0	0.155909	0	0.150054	0	0.288054	0	0	0	0.150483	0.157391	0	0
BGIBMGA008679	0.527326	1.02348	0.403174	0.818766	3.80271	3.58533	0.516692	4.71274	0.110209	0.606419	0	0.252117	1.8136	1.40006	1.65556	2.08283
EMBMOG00000001575	0	0	0	0	0	0	0	0	0	0	0	0	0	0	0	0
BGIBMGA003186	777.826	990.314	591.41	718.869	877.691	801.456	467.204	907.565	653.293	822.847	547.063	634.224	970.589	907.217	879.835	938.813
EMBMOG00000004276	0	0	0	0	0	0	0	0	0	0	0	0	0	0	0.603462	0
EMBMOG00000000533	0	0	0	0	0	0	0	0	0	0	0	0	0	0	0	0
BGIBMGA001571	6.43196	7.72802	0.811802	2.40018	5.4724	2.42713	0.19507	4.01648	3.99436	2.9971	0.794417	1.7133	2.34754	2.65991	0.937552	1.54059
BGIBMGA008017	0	0.0236362	0	0	0.0247961	0	0.0238649	0	0	0	0	0	0	0	0	0
Novel01406	1.42912	1.91221	1.43479	1.43975	2.24486	1.23193	0.873418	1.89301	0.352985	0.706284	0.436821	0.942082	1.65964	1.3983	2.26463	1.81525
EMBMOG00000006525	0	0	0	0	0	0	0	0	0	0	0	0	0	0	0	0
BGIBMGA003806	7.5727	6.79306	4.34061	9.30901	6.37746	6.35551	3.05806	6.79362	6.68116	9.36898	6.22693	10.4238	15.0493	16.4274	16.0363	18.0705
BGIBMGA002841	10.6953	13.0822	8.34763	10.6232	15.6523	11.963	5.29442	14.5507	10.1286	12.4393	7.26121	12.8637	13.356	14.1981	11.4114	13.848
Novel00560	1.38015	1.36029	1.14315	1.43387	2.66381	2.01562	0.457817	0.992256	0.351544	0	0.124297	0	2.02016	1.44061	1.7603	1.98862
BGIBMGA007171	8.26627	11.232	3.35879	6.34264	5.63357	4.79329	0.703619	6.9522	5.08506	7.26004	1.74176	3.27171	7.18086	5.20959	3.48122	6.45585
EMBMOG00000003312	0	0	0	0	0	0	0	0	0	1.18036	0	0	0	0.966985	0	0
EMBMOG00000000488	0	0	0	0	0	0	0	0	0	0	0	0	0	0	0	0
EMBMOG00000002656	0	0	0	0	0	0	0	0	0	0	0	0	0	0	0	0
BGIBMGA006853	0	0	0.0369878	0	0.0738776	0.0340266	0.106655	0	0	0	0.0482609	0.0520417	0	0.0745799	0.0427173	0.0350967
BGIBMGA006880	0.0521817	0.109719	0.115256	0	0.115103	0	0.0553902	0.0600254	0	0.141838	0	0	0.222195	0.174296	0.266218	0.109363
BGIBMGA012638	0.0599534	0.25212	0.0993162	0.14237	0	0.0913649	0.0954598	0	0.0814452	0.162963	0.0863905	0.372633	0.0957331	0.300383	0.191168	0.0628256
EMBMOG00000001271	0	0	0	0	0	0	0	0	0	0	0	0	0	0	0	0
BGIBMGA010074	3.09959	2.19218	1.68043	1.80668	0.683712	0.343532	0.119643	0.713102	0.765585	3.14029	0.649656	2.36436	0.359956	0.501973	0.431274	0.649617
Novel00430	0.615541	0.550059	0.441861	0.5116	0.373387	0.719166	0.359364	0.53105	0.209049	0.0418284	0.221743	0.143468	0.262104	0.102801	0.235526	0.290263
BGIBMGA002858	84.2367	100.372	60.4028	86.0576	128.935	117.333	59.7951	122.065	77.5357	97.1903	61.6559	67.1797	171.819	155.679	147.396	167.031
Novel00749	5.50354	4.62876	1.70182	2.35245	2.91355	5.59134	0.233678	4.05171	2.69151	3.59028	3.48937	1.36826	5.15563	3.43145	4.21166	5.30582
BGIBMGA005959	0.893709	0.663226	0.696696	1.93502	0.173943	0.267049	0.279018	0.241893	0.142833	0.357241	0.227259	0.571811	0.447707	0.175597	0.335256	0.275448
BGIBMGA000891	0.0782725	0.0822891	0.129663	0.0929362	0.0863273	0.0795213	0	0.135057	0.106331	0	0.0563938	0	0.0833232	0.043574	0.0998319	0
EMBMOG00000004209	0	0	0	0	0	0	0	0	0	0	0	0	0	0	0	0
BGIBMGA011813	3.31507	2.61389	0.84989	1.54633	1.95869	0.601422	0.251351	3.60909	0.965023	2.09181	0.597111	1.37976	8.00323	4.87736	2.86912	5.45896
EMBMOG00000003130	0	0	0	0	0	0	0	0	0	0	0	0	0	0	0	0
BGIBMGA005682	3.36912	2.68334	1.74763	3.39419	0.844506	0.726064	0.921164	0.469764	0.554772	2.1507	0.5149	1.74503	0.86946	1.30722	0.520862	1.06986
BGIBMGA006992	0	0	0	0	0	0	0	0	0	0	0	0	0	0	0	0
BGIBMGA006633	0	0	0	0	0	0	0	0	0.039167	0	0	0	0	0	0	0
EMBMOG00000003949	0	0	0	0	0	0	0	0	0	0	0	0	0	0	0	0
EMBMOG00000001990	0	0	0	0	0	0	0	0	0	0	0	0	0	0	0	0
BGIBMGA008736	0.275177	0.231438	1.33715	0.849495	8.07295	1.45375	3.03781	0.443156	0.448585	0.972366	0.317215	0.342066	1.46467	0.857863	0.421166	0.461376
BGIBMGA011360	22.1475	21.885	5.03877	15.0105	9.2954	11.009	1.31168	11.5173	15.7536	15.5453	2.05453	7.87725	10.2536	11.0771	4.68776	10.824
EMBMOG00000005414	0	0	0	0.643405	0	1.10106	0.575206	0	0	0	0	0	0	0	0	0
BGIBMGA008023	0.0215539	0.0226599	0.0357052	0.127959	0	0.0218978	0	0	0.0146402	0.0585868	0.0155291	0.0502371	0.0114723	0.011999	0	0
BGIBMGA003533	2.47659	1.21505	0.364677	0	0.54629	1.00644	0	2.27909	2.46722	2.24392	1.42747	2.05239	1.58184	4.41187	1.47408	2.59524
BGIBMGA013706	0	0.076614	0	0	0.160747	0.0740371	0	0	0	0.198084	0	0	0	0	0	0
BGIBMGA013301	0	0	0	0	0	0	0	0	0	0	0	0	0	0	0	0
BGIBMGA010079	0	0	0.0536536	0.0576846	4.07227	1.57946	0.412562	2.29131	0	0	0	0	2.94792	1.3523	0.92947	3.05462
BGIBMGA012487	0.474912	0	0.157344	0.169165	0	0	0	0	0.129031	0	0.136866	0.590351	0	0	0	0.0497664
BGIBMGA003081	0	0	0	0	0	0.290145	0.303149	0	0	0	0	0	0.304017	0	0	0
BGIBMGA010731	2.65613	3.76372	1.65798	2.05679	5.6042	2.58118	2.20653	5.71225	2.51011	4.39465	4.65942	2.33277	7.00735	5.65748	8.10112	4.59863
BGIBMGA002940	0	0.244155	0	0	4.78121	0	0	0	0	0	0	0	0	0.861904	0.0987349	0
BGIBMGA011532	4.7252	5.13145	2.52317	3.45257	3.20705	4.74783	2.09449	5.25628	3.10372	2.96396	1.19716	2.17846	4.86428	2.77503	3.04647	5.55011
BGIBMGA006788	8.18688	8.74997	6.57826	7.49231	10.0493	8.6491	4.01312	12.5149	9.16337	9.35227	7.21144	10.0586	17.2566	14.1422	9.53992	16.0751
BGIBMGA011759	0	0	0	0	0	0	0	0	0	0	0	0	0	0	0	0
BGIBMGA002028	4.74807	5.38323	4.93518	3.64785	5.75008	6.2426	2.17413	6.31853	1.51768	2.53059	1.47568	1.44662	5.54999	5.80475	5.69966	5.95113
BGIBMGA006724	2.81781	3.33271	3.11191	5.43677	0	1.07354	0	0	1.91396	3.82963	0.507544	4.92574	0.374955	0.784332	0.449244	1.1073
EMBMOG00000000240	0	0	0	0	0	0	0	0	0	0	0	0	0	0	0	0
EMBMOG00000002495	0	0	0	0	0	0	0	0	0	0	0	0	0	0	0	0
BGIBMGA000995	30.857	31.1887	14.9021	25.4462	34.0324	30.8453	6.74045	45.4248	20.4875	19.8224	4.43207	10.0211	34.7493	28.0592	16.5777	33.479
EMBMOG00000001713	0	0	0	0	0	0	0	0	0	0	0	0	0	0	0	0
BGIBMGA008951	13.408	10.9412	7.05115	8.03576	14.3653	10.5083	2.91426	6.31627	5.11739	6.59483	3.77208	3.86916	11.2147	7.74854	5.2932	3.0777
EMBMOG00000006130	0	0	0	0	0	0	0	0	0	0	0	0	0	0	0	0
BGIBMGA008539	0.192123	0.100991	0	0.114058	0.423789	0.390377	0.101968	0.442005	0.260995	0	0.830527	0	0.204521	0.106954	0.245042	0.301991
BGIBMGA006174	0.1095	0	0	0	0	0	0	0	0	0	0	0	0	0.121917	0.139661	0
BGIBMGA013249	29.8356	37.4658	10.5256	16.7285	10.5116	6.73592	7.91755	6.19674	39.968	40.549	29.2584	53.4427	41.9067	44.7531	19.5553	38.647
BGIBMGA014101	16.2991	22.0729	9.76284	17.2205	27.7263	21.8918	4.98512	30.507	10.508	14.8304	5.17496	8.58517	23.6736	23.53	23.255	33.1467
BGIBMGA011126	0	0	0	0	0	0	0.0515702	0	0	0	0	0	0.0517179	0	0	0
BGIBMGA008830	38.1254	42.2032	111.888	64.119	63.0732	66.2465	89.1122	42.5125	130.563	94.4657	116.761	124.175	128.935	145.2	196.606	145.006
EMBMOG00000002572	0	0	0	0	0	0	0	0	0	0	0	0	0	0	0	0
EMBMOG00000000111	0	0	0	0	0	0	0	0	0	0	0	0	0	0	0	0
BGIBMGA012503	16.1693	16.0547	7.77977	11.2833	4.74511	4.5151	4.51672	4.40522	8.09259	7.13236	3.95135	6.90559	6.1402	7.58012	5.48741	7.72881
BGIBMGA005625	3.52226	3.02974	4.30245	2.78809	3.00184	2.11454	2.15267	1.71891	2.31995	4.78703	3.46053	3.6487	3.57911	4.21876	2.31429	3.691
BGIBMGA004375	2251.2	2854.12	1725.73	2000.92	2451.78	2432.4	1271.46	2495.23	3267.56	3804.63	2177.48	2980.01	3899.61	3616.12	3045.87	4009.58
BGIBMGA010359	0.161943	0.340507	0.0894226	0.192282	0.0893041	0.0822634	0.0859504	0	0	0.110047	0.116677	0.125817	0	0.0901531	0.206549	0
BGIBMGA002364	0	0	0	0	0	0	0	0.273149	0	0	0	0	0	0.264382	0	0
BGIBMGA012206	11.4929	10.6846	9.02103	9.24768	15.923	14.9572	8.36828	17.9186	15.8063	10.5207	5.8168	12.8401	23.1039	22.2609	23.8049	24.9827
Novel00409	13.6675	4.80564	5.1996	9.87791	5.74727	3.57588	1.69825	35.1246	0.0620968	0.0621244	0	0	0	0	0	0.143702
BGIBMGA001891	0.201753	0.265132	0.0557024	0.119775	0.0556286	0.307457	0	0.11604	0	0.137099	0	0	0.0536928	0.0561574	0.128662	0
BGIBMGA006714	0.0473847	0	0.0523303	0	0	0	0	0	0	0	0	0	0	0	0	0
BGIBMGA000676	0	0	0	0	0	0	0	0	0	0	0	0	0	0	0	0
BGIBMGA011792	96.4348	107.1	41.127	74.0603	168.59	77.2322	20.1462	140.669	39.4406	50.1941	64.0097	93.7326	228.686	146.891	73.4055	182.328
BGIBMGA012038	14.9958	12.7589	5.93111	9.44085	11.7696	9.07016	0.370182	17.7313	5.30603	7.01466	1.20605	2.81781	9.6523	8.15395	5.42651	11.9866
BGIBMGA001578	26.417	30.678	20.8258	22.7765	32.3628	29.3158	22.1742	33.0059	28.8198	26.9547	17.1003	24.8813	39.0241	40.9059	33.6933	35.8595
EMBMOG00000003466	0	0	0	0	0	0	0	0	0	0	0	0	0	0	0	0
BGIBMGA005848	0	0.37237	0	0.280366	1.30214	0.239897	1.37857	0.543247	0.320776	0.160459	0	0.366908	0	0.394357	0	0.123721
Novel01001	0.764888	1.25088	2.72188	1.41273	1.21853	1.03612	0.81192	0	0	0	0.489855	0.396172	0	0.0946245	0	0
BGIBMGA008119	0	0	0	0	0	0	0	0	0	0	0	0	0	0	0	0
EMBMOG00000003495	0	0	0	0	0	0	0	0	0	0	0	0	0	0	0	0
EMBMOG00000002263	0	0	0	0	0	0	0	0	0	1.18036	0	0	0	0	0	0
BGIBMGA011523	9.36346	11.1881	5.68947	10.4479	2.03223	2.25405	2.03574	1.68701	6.58989	10.8347	7.36932	10.8682	2.64203	3.68441	2.87772	2.7584
BGIBMGA001335	11.8162	10.8463	4.10015	5.80694	10.7093	7.83393	1.59153	16.2205	6.83789	7.56869	2.72633	3.82744	10.6026	6.12097	5.05399	9.16516
BGIBMGA012127	53.6176	52.8241	19.3533	38.2876	43.4741	38.5991	10.7376	51.4613	47.9996	55.5081	8.55411	30.6983	52.4262	39.34	26.894	59.4708
BGIBMGA008459	12.1869	14.0325	7.69075	11.0247	13.441	12.5778	4.92808	16.9671	9.06613	11.4363	4.45988	7.51448	14.3118	13.1919	10.7942	13.9363
EMBMOG00000000988	0	0	0	0	0	0	0	0	0	0	0	0	0	0	0	0
BGIBMGA003827	0.464474	0.244155	0.256476	0	0.512272	0.235942	0	0.267146	0	0	0	0	0	0	0	0
BGIBMGA013237	1.00828	0.720815	0.534488	0.670418	0.53378	0.286823	0.428112	0.88148	1.09578	0.383694	0.697389	0.0626685	0.214669	0.449045	0.0514401	0.169054
Novel01418	5.2834	4.48634	2.693	2.65404	4.48238	4.54189	1.29421	5.37631	4.69289	1.38088	2.0497	0.947258	4.54272	3.84624	4.9244	4.68474
EMBMOG00000000643	2.62348	0.919368	1.93153	3.63413	0	3.55378	0.928264	1.00594	1.18798	0	1.26011	1.35883	1.86184	0.486827	1.11536	0
BGIBMGA013999	0	0.231438	0.486235	0	0.121398	0.111827	0.467355	0.379848	1.34575	0.747974	0.475823	0.342066	2.34347	1.96083	2.80777	0.922751
BGIBMGA013909	10.0636	11.8785	8.94168	9.12465	22.0471	9.66649	4.80708	19.1009	14.7276	16.9722	16.4787	15.4951	25.9546	12.6817	8.80984	28.1859
EMBMOG00000004476	0	0	0	0	0	0	0	0	0	0	0	0	0	0.802158	0	0
BGIBMGA011712	0.126928	0	0	0	0.699951	0	0	0	0	0	0	0	0	0.211982	0	0
BGIBMGA009861	0.59253	0.622937	0	0.117256	0	0	0.209655	0	0	0.268432	0	0.3069	0.315382	0	0.629781	0.103486
BGIBMGA012048	0.059364	0.0624103	0.0655598	0	0.065473	0.180933	0.126028	0	0	0	0	0.0922424	0	0.0660954	0.0757152	0.124416
BGIBMGA000751	30.2373	39.9925	15.4398	28.1811	11.1163	8.5883	2.76099	7.48009	8.83367	15.9077	12.6496	15.6613	7.61446	10.86	9.1231	10.9027
BGIBMGA009141	0	0	0	0	0	0	0	0	0	0	0	0	0	0	0	0
BGIBMGA002483	2.40779	2.43505	2.13883	2.05093	1.58757	1.50229	2.40304	3.55246	1.67101	2.56099	1.09366	1.99266	3.97011	3.14704	5.40761	3.74357
BGIBMGA005132	0	0	0	0	0	0	0	0	0	0	0	0	0	0	0	0
EMBMOG00000004381	0	0	0	0	0	0	0	0	0	0	0	0	0	0	0	0
Novel00232	0.660425	0.595127	0.573063	0.336064	0.572304	0.623035	0.250369	0.488376	0.833086	0.32056	0.747721	0.879597	0.954126	0.787834	1.14316	1.18639
BGIBMGA011740	0	0	0	0	0	0	0	0	0	0	0	0	0	0	0	0
BGIBMGA012149	0.0146659	0	0	0	0.0161751	0.0148999	0	0	0	0	0	0	0	0	0.0187055	0
BGIBMGA007610	3.63589	4.53918	5.14468	7.15009	1.37845	2.30868	3.1358	1.56841	14.6634	18.6849	15.8812	17.4784	4.95908	6.45176	3.3331	4.88165
BGIBMGA001290	5.57692	6.6037	2.59326	5.29737	8.41691	5.30805	3.67653	6.41521	4.7849	5.4253	3.55281	4.37844	7.68657	5.94785	6.28941	6.64381
EMBMOG00000001192	0	0	0	0	0	0	0	0	0	0	0	0	0	0	0	0
BGIBMGA014395	0.179098	0.16139	0.113023	0.182272	0.0282184	0.181956	0	0.117725	0.2433	0.208636	0.0368676	0.0397558	0.0544728	0.0854599	0.0652654	0.321734
BGIBMGA003871	0	0.0372162	0	0.0420315	0.0390425	0	0.0375763	0.0814415	0	0	0	0	0	0	0.0451501	0
BGIBMGA013392	1.28206	1.24483	0.712444	1.18289	0.504354	0.564147	0.277379	0.432099	0.70997	1.17641	0.458908	1.07854	0.617197	0.636436	0.541592	0.470646
BGIBMGA011888	6.96712	8.42333	6.71112	8.36426	4.69583	4.24696	2.13648	4.45243	4.89007	5.36569	4.79657	6.91649	10.1773	9.69641	9.42918	10.1401
EMBMOG00000003615	0	0	0	0	0	0	0	0	0	0	0	0	0	0	0	0
BGIBMGA004128	0.484096	0.609057	0.455743	0.358064	0.735225	0.540196	0.12636	1.14111	0.592947	0.701068	0.320193	0.542578	0.996875	0.565497	0.475729	1.05616
BGIBMGA008495	4.19317	4.49651	2.13017	5.27745	2.21985	2.13004	1.60236	1.44704	1.25319	3.30533	3.62531	3.51839	2.32115	2.89456	2.78103	1.8455
BGIBMGA008588	0.12383	0.195276	0.250715	0.122523	0.136573	0.104838	0.0438145	0.0712215	0.140183	0.196343	0.178433	0.160343	0.24167	0.206806	0.289552	0.173016
BGIBMGA005523	19.7349	22.5656	13.1442	18.1477	11.1072	9.61146	5.72299	14.5979	13.8883	17.5928	7.76891	14.4236	12.9136	11.4677	11.5149	16.896
BGIBMGA011824	119.679	119.928	55.447	80.1305	111.777	97.2708	35.4467	126.924	71.2184	71.5675	29.2749	53.521	107.887	90.3499	66.8653	106.081
BGIBMGA011052	11.1064	13.5065	4.88318	9.25994	34.9818	6.82678	2.99354	31.7996	0.804053	1.51419	0.752537	2.27217	33.5421	0.969109	8.39279	13.0979
BGIBMGA014607	89.4655	96.0314	29.5631	54.9253	78.9895	65.3665	13.2106	118.85	93.7841	96.0598	18.6099	44.879	104.487	89.4139	65.2901	118.112
BGIBMGA009665	0.0973898	0.204775	0	0	0.107412	0.0989436	0.310134	0	0.132302	0	0	0	0.207348	0.108433	0	0.510277
BGIBMGA013934	0	0	0	0	0	0.0428558	0	0.0485235	0	0	0	0	0	0.046966	0	0
BGIBMGA006616	37.5346	44.0072	21.8975	32.8434	41.6671	34.2372	18.9685	47.7758	34.0301	28.944	22.2222	32.2043	42.4756	36.6123	35.6967	42.7529
BGIBMGA012402	7.4626	9.16413	6.68321	6.7758	11.0663	8.37806	4.49327	10.1714	6.17636	6.4348	7.59057	7.06462	9.98025	9.2514	11.3577	10.9416
BGIBMGA007052	7.57998	9.22235	4.83695	7.03313	6.4361	5.96693	2.26462	6.30855	4.04046	5.69668	2.54978	4.68004	6.39917	5.44934	5.93834	6.44392
BGIBMGA004038	235.239	250.792	91.9608	175.792	139.917	171.888	43.5879	167.263	97.6611	113.825	44.9415	78.1196	119.152	145.47	92.3829	109.468
BGIBMGA006856	4.37118	4.79334	4.08568	3.87885	5.43995	4.42261	1.1567	4.33992	3.75363	4.18719	3.09495	4.05357	5.61292	5.27335	2.54685	5.52647
BGIBMGA003027	81.1048	89.9442	40.2296	61.6314	42.4253	33.6187	9.3471	46.5947	51.8784	50.3898	23.2402	39.3195	33.3512	26.626	23.7626	33.3162
BGIBMGA003367	179.307	176.362	79.4574	120.668	175.59	159.456	85.5447	171.036	81.79	86.1666	27.6104	61.0062	162.08	170.775	95.9585	150.888
BGIBMGA004642	27.1475	32.6841	20.0748	21.5427	32.1895	29.5827	14.8953	30.3292	16.0164	17.9167	11.6523	18.1614	27.3801	21.8276	19.0676	23.4278
BGIBMGA005294	0	0	0	0	0	0	0	0	0	0	0	0	0	0	0	0
BGIBMGA006726	5.71073	6.20799	4.76225	5.07391	8.01226	7.73579	3.38145	8.31197	3.9581	5.59661	3.63864	3.98406	7.98157	7.30986	8.52242	5.86218
EMBMOG00000004602	0	0.709087	0	0	0	0.685237	0	0	0	0	0	0	0	0	0	1.41358
BGIBMGA014436	0	0.0782326	0.246542	0	0.246215	0.0756013	1.10585	0.171199	0	0	0.107228	0	1.42588	0.579964	0.0949106	0.311916
BGIBMGA008505	19.0931	21.5285	14.1645	17.2188	20.0934	20.5823	10.2883	19.9512	13.0677	10.4985	9.03078	11.4368	22.8076	21.177	16.6375	18.0223
EMBMOG00000003613	0	0	0	0	0	0	0	0	0	0	0	0	0	0	0	0
BGIBMGA001661	25.4884	30.7013	30.5533	26.6136	19.2118	29.4084	17.6745	19.0062	28.5354	27.3296	30.8218	21.2951	25.4969	30.375	34.1425	25.5015
BGIBMGA006586	0.0484715	0	0	0.0575523	0	0	0	0.111515	0.0658473	0.0658766	0	0.0753172	0	0.161903	0	0.101587
BGIBMGA014152	0	0	0	0	0	0	0	0	0.284252	0	0	0	0	0	0	0
BGIBMGA000700	0	0	0	0	0	0	0.109966	0	0	0	0	0	0	0	0.13213	0.108559
Novel01392	0	0	0	0	1.18317	0.435955	0	0.617012	0	0	0	0	0	0.119441	0	0.112416
BGIBMGA010414	0.322158	0.406428	0.213469	0.382512	0.0710621	0.327298	0.20518	0.592934	0.0875287	0.700542	0.464217	0.700817	0.89166	0.358689	0.164357	0.472629
EMBMOG00000006417	0	0	0	0	0	0	0	0	0	0	0	0	0	0	0	0
BGIBMGA014286	0	0	0	0	0	0	0	0	0	0	0	0	0	0	0	0
BGIBMGA012308	0.798051	0.341816	0.13057	0.456232	0.74978	0.660639	0.282374	0.85001	0.481837	0.361538	0.425911	0.367421	0.660759	0.427818	0.188494	0.247788
BGIBMGA006249	0.824725	0.975427	2.16315	0.734423	0.454798	0.733148	0.656577	0.35576	0.980322	0.700542	0.742747	0.320374	0	0.229561	0.262972	0
EMBMOG00000000113	0	0	0	0	0	0	0	0	0	0	0	0	0	0	0	0
BGIBMGA004769	0	0	0	0	0	0	0	0	0	0.208132	0.441343	0.475917	0.163024	0.682028	0.781293	0.160478
BGIBMGA010956	1.00269	0.973054	0.51108	1.00737	0.510402	0.626884	0.491235	1.33085	1.15257	0.94343	0.111141	0.479391	0.985282	1.28814	1.67237	1.05072
EMBMOG00000003936	0	0	0	0	0	0	0	0	0	0	0	0	0	0	0	0
BGIBMGA007106	2.10168	2.33228	1.6763	1.80224	0.515102	0.355869	0.123939	0	0.793078	0.158686	0.336493	0.544281	0.248589	0	0	0.367061
Novel00650	1.07358	1.22273	1.31736	1.31011	0.361795	0.69684	0.316553	0.857606	1.25587	2.10756	3.30882	4.30945	1.42857	1.39453	1.33125	1.03126
BGIBMGA007904	84.6811	95.2754	41.7352	75.1041	124.959	109.665	59.9772	133.707	61.6056	61.8325	35.1051	57.9231	139.592	153.353	167.998	131.646
EMBMOG00000001132	0	0	0	0	0	0	0	0	0	0	0	0	0	0	0	0
BGIBMGA014429	0.0741529	0	0	0	0.0817838	0	0	0	0	0	0	0	0	0	0	0
BGIBMGA013256	0	0	0	0	0	0	0	0	0	0	0	0	0	0	0	0
Novel01296	0	0	0	0	2.55824	0	0	0.254114	0	0	0	0	0	0.122979	0	0.231492
BGIBMGA001976	10.5836	10.4535	18.0535	13.4068	27.3976	24.6897	36.5297	11.0889	0.595251	0.687134	0.679963	0.418989	4.70039	4.01548	2.32145	1.90731
EMBMOG00000002884	0	0	0	0	0	0	0	0	0	0	0	0	0	0	0	0
BGIBMGA008460	9.7515	11.462	4.06054	8.23772	19.7116	15.3641	7.26274	23.4276	8.2089	9.77685	3.36315	13.9103	35.4307	29.6883	27.1585	36.4857
BGIBMGA001561	8.87711	9.54476	5.01321	6.22828	6.6198	8.04513	4.39024	10.0374	9.72969	11.7219	4.28808	9.09127	13.101	11.1192	14.2814	14.4293
BGIBMGA002039	18.1145	23.0726	15.0038	18.0613	7.81215	24.0071	7.95017	5.87721	11.8308	17.833	14.3897	21.5614	9.82711	18.3585	8.44183	10.0996
EMBMOG00000002863	0	0	0	0	0	0	0	0	0	0	0	0	0	0	0	0
BGIBMGA012409	0	0	0	0	0	0	0	0	0	0	0	0	0	0	0	0
BGIBMGA002498	0	0	0	0	0.171385	0.157873	0	0.178752	0	0.211193	0.223917	0.241458	0	0	0	0
EMBMOG00000003596	0	0	0	0	0	0	0	0	0	0	0	0	0	0	0	0
BGIBMGA003811	0	0	0	0	0	0	0	0	0	0	0	0	0	0	0.280777	0
BGIBMGA009905	0	0	0	0	0	0	0	0	0	0	0	0	0	0	0	0
BGIBMGA014033	0	0.367241	0.192887	0.207378	0.192631	0.177444	1.11238	0.200911	0.949072	0.474747	0	0	0.185928	0.388925	0.668296	0.183025
BGIBMGA011102	5.2005	6.07282	3.58473	5.11802	2.15569	2.74812	1.38933	2.52939	4.40954	5.12304	3.34451	4.98947	2.76804	2.62308	3.07162	2.72482
BGIBMGA010027	0.35466	0.263195	0.138239	0.297249	0.575231	0.0423904	0.0221452	0.743947	0.141705	0.0283536	0	0	0.222086	0.069684	0	0.109309
EMBMOG00000002439	0	0	0	0	0	0	0	0	0	0	0	0	0	0	0	0
EMBMOG00000003777	0	0	0	0	0	0	0	0	0	0	0	0	0	0	0	0
BGIBMGA006470	0	0	0	0	0	0	0	0	0	0	0	0	0	0.0715197	0	0
BGIBMGA001022	0	0	0.244391	0	9.39657	0.112412	0	0	0	0.150378	0	0	0	0.615968	0	0
Novel00995	4563.83	4560.03	10966.6	7285.65	11946.3	8352.69	1959.24	8610.76	72.2574	65.9427	284.681	143.652	49.2918	11.1922	7.57152	1.24416
BGIBMGA010341	0.133757	0.421862	0	0.158815	1.32769	0.543564	0.709906	2.15408	0.545116	1.45429	0.192738	0.623512	0.427163	0.595695	0.852994	0.840988
BGIBMGA000867	4098.38	5153.32	2930.42	3557.05	4531.7	4240.48	1973.17	4764.72	6673.63	7271.87	4528.96	5387.23	7793.16	7474.99	6005.84	7554.67
BGIBMGA003169	21.6297	21.3836	9.09466	15.4327	21.8858	18.5475	5.89789	22.5983	18.0613	14.024	5.14693	12.4878	17.85	16.6809	11.0096	19.4428
BGIBMGA003240	0	0	0	0	0	0	0	0	0	0	0	0	0	0	0	0
BGIBMGA013003	0.0339223	0.142652	0	0	0.0748263	0	0	0	0.0921651	0.0922061	0	0.0527099	0.144445	0.0377688	0	0.14219
BGIBMGA005315	78.1044	83.2027	43.7516	78.3431	129.149	97.9647	46.5541	124.945	51.2512	48.4237	24.94	43.8321	141.289	130.711	151.616	134.47
EMBMOG00000001314	0	0	0	0	0	0	0	0.612864	0	0	1.53543	0	0	0	1.35906	0
BGIBMGA013469	1.26171	0	0.174174	0.0936298	0.173943	0.0801148	0	0.54426	0.749873	0	0	0	0.16789	0.0877984	0	0.330538
BGIBMGA013963	48.7405	60.249	34.6936	48.6031	67.6153	71.7626	43.4514	45.7734	27.9335	32.0861	16.1865	31.0632	46.2106	55.9632	40.7962	47.2848
EMBMOG00000005919	0	0	0	0	0	0	0	0	0	0	0	0	0	0	0	0
BGIBMGA002754	5.44158	5.36604	1.11805	2.50427	4.00104	2.99991	0.761201	6.5992	4.29782	4.8157	1.27646	1.83527	6.96023	4.50874	3.60471	5.56966
BGIBMGA007009	0	0.010723	0.0337924	0	0	0	0.0324803	0.0117328	0	0.0138621	0	0	0.0108578	0	0	0
BGIBMGA001934	7.35369	5.43263	2.34125	3.93304	0.657603	1.0096	0.281292	1.60036	2.42995	4.2318	2.00472	4.52942	7.96925	8.04002	12.4211	7.22002
BGIBMGA013364	26.9044	25.1695	11.196	16.1112	26.4907	18.9355	6.20841	33.1912	11.2295	14.7321	4.38248	6.54342	22.3312	17.8862	18.1024	14.4644
EMBMOG00000001158	0	0	0	0	0	0	0	0	0	0	0	0	0	0	0	0
EMBMOG00000001296	0	0	0	0	0	0	0	0	0	0	0	0	0	0	0	0
BGIBMGA001481	29.0918	35.6047	25.1947	32.1272	23.9911	26.0524	23.5594	17.0884	1.08111	3.48512	2.54834	2.74797	3.85937	3.34736	3.60899	1.76056
BGIBMGA009540	3.22377	5.11069	3.56023	4.07074	1.6931	1.03975	1.68384	1.05953	2.78057	4.03363	3.7605	5.24777	3.54073	5.1276	3.72013	2.78836
BGIBMGA004594	4.99286	5.79208	4.23055	4.95723	5.22184	4.50405	4.34041	5.84239	3.50828	4.09481	2.72895	3.00962	6.00233	4.74433	7.85033	4.96143
BGIBMGA009392	0	0	0	0	0.168494	0.0517368	0.0540555	0.117158	0.484255	0.13842	0.733799	0.158257	2.60209	4.5926	3.4424	1.01391
BGIBMGA012056	0	0	0	0	0	0	0	0	0	0	0	0	0	0	0	0
EMBMOG00000005162	0	0	0	0	0	0	0	0.959616	0	0	0	0	0	0	0	0
BGIBMGA001393	0	0	0	0	0	0	0	0	0	0	0	0	0	0	0	0
EMBMOG00000002146	0	0	0	0	0	0	0	0	0	0	0	0	0	0	0	0
EMBMOG00000003669	0	0	0	0	0	0	0	0	0	0	0	0	0	0	0	0
EMBMOG00000002939	0	0	0	0	0	0	0	0	0	0	0	0	0	0	0	0
EMBMOG00000003104	0	0	0	0	0	0	0	0	2.10069	0	0	0	0	0	0	0
BGIBMGA012039	8.17061	7.18577	4.51169	8.39535	9.7046	8.38078	3.91953	9.66989	5.12287	4.27096	2.03772	3.41811	10.036	8.04742	7.91604	9.46763
EMBMOG00000004234	0	0	0	0	0	0	0	0	0	0	0	0	0	0	0	0
EMBMOG00000003761	0	0	0	0	0	0	0	0	0	0	0	0	0	0	0	0
BGIBMGA007945	27.1247	34.8152	24.5026	23.6075	26.7211	27.3568	15.6542	32.1865	26.2946	26.0379	22.0094	20.1531	31.328	32.9859	28.5501	33.7365
BGIBMGA008150	1.78015	2.08744	1.33583	1.3549	0.604105	0.81153	1.09016	1.02387	1.05413	0.86849	0.493293	1.27665	1.16617	1.09264	1.07702	1.29145
EMBMOG00000001475	0	0	0	0	0	0	0	0	0	0	0	0	0.899891	0	1.07818	0
BGIBMGA006950	0	0.25538	0	0.288423	0	0	0	0	0	0	0	0	0	0	0	0
BGIBMGA013022	0	0	0	0	0	0	0	0	0	0	0	0	0	0	0	0
EMBMOG00000004122	0	0	0	0	0	0	0	0	0	0	0	0	0	0	0	0
BGIBMGA000747	0	0	0	0	0	0	0	0	0	0	0	0	0	0	0	0
BGIBMGA008421	0.765331	0.6766	0.422605	0.764142	0.920825	0.618499	0.0738536	1.36058	0.5671	0.425514	0.150383	0.162164	0.370326	0.580987	0.288403	0.437452
BGIBMGA000848	0.0934288	0.0392892	0.020636	0.0887455	0.0206086	0	0.0396694	0.0214945	0.0761523	0.101582	0.0269254	0.0871042	0	0.0624137	0.0238326	0.117486
BGIBMGA006559	14.7606	11.5845	14.3487	16.3542	10.2938	13.4506	6.98305	6.10122	3.9657	4.19098	4.26574	7.09154	6.60912	6.45472	6.45023	4.99794
BGIBMGA010864	6.86636	10.9794	13.0773	8.88499	7.16483	10.2759	13.0496	7.28363	5.30622	8.04669	8.35374	7.73041	7.17812	8.92674	13.0053	6.24742
EMBMOG00000000546	0	0	0	0	0	0	0	0	0	0	0	0	0	0	0	0
EMBMOG00000002338	0	0	0	0	0	0	0	0	0	0	0	0	0	0	0	0
EMBMOG00000004573	0	0	0	0	0	0	0	0	0	0	0	0	0	0.802158	0	0
BGIBMGA012235	0	0	0.050192	0.161889	0.0501255	0.0461737	0	0.313681	0.185222	0	0.0654896	0.07062	0.193525	0.101204	0.115934	0.0952517
BGIBMGA002967	87.3804	107.621	41.9305	61.4737	93.5341	71.3949	28.5395	75.5082	39.8559	55.7984	29.8418	43.0944	69.9414	65.5333	47.4602	67.1678
EMBMOG00000001484	0	0	0	0	0	0	0	0	0	0	0	0	0	0.613825	0	0
BGIBMGA000606	0	0	0	0	0	0	0	0	0	0	0	0	0	0	0	0
EMBMOG00000004236	0	0	0	0	0	0	0	0	0	0	0	0	0	0	0	0
BGIBMGA012069	48.3822	43.819	17.7746	27.8228	37.6603	31.4109	11.0088	49.8586	46.7193	41.6206	7.33119	20.752	55.5141	41.4498	22.7742	55.5189
EMBMOG00000001364	0	0.757434	0	0	0.794604	0	0	0	0	0	2.07632	1.11949	0	0	0	0
EMBMOG00000002069	0	0	0	0	0	0	0	0	0	0	0	0	0	0	0	0
BGIBMGA002722	0	0	0	0	0	0	0.0705442	0	0.0902812	0.0903214	0	0	0.141492	0.147987	0	0
EMBMOG00000004933	0	0	0	0	0	0	0	0	0	0	0	0	0	0	0	0
BGIBMGA004869	50.0404	11.2367	4.82882	9.51795	3.75077	7.40371	5.93058	39.3994	0	0.660281	8.75076	2.64216	0.775768	14.8753	31.602	4.32738
EMBMOG00000003822	0	0	0	0	0	0	0	0	0	0	0	0	0	0	0	0
Novel00100	15.4776	18.2003	23.0439	12.1153	10.2422	14.9092	91.6388	557.202	28.0345	35.2146	41.4663	50.9498	19.5275	32.1675	48.4013	42.7703
BGIBMGA005218	0	0	0	0	0	0	0	0	0	0	0	0	0	0	0	0
BGIBMGA000982	0	0	0	0	0	0	0	0	0	0	0	0	0	0	0	0
BGIBMGA013710	42.4323	52.7679	85.0304	56.5895	109.197	77.8315	127.646	54.3183	1.19623	0.972366	2.29981	0.769647	1.40608	0.735311	2.17602	0.173016
EMBMOG00000005719	2.60551	0.913071	0	1.03121	1.91576	0.88236	0	3.99621	0	1.18036	3.75444	1.34952	0	0.966985	4.4309	0.910111
EMBMOG00000002098	0	0	0	0	0	0	0	0	0	0	0	0	0	0	0	0
EMBMOG00000005068	0	0	0	0	0	0	0	0	0	3.44666	2.43621	1.31353	0	0	1.07818	0.885841
BGIBMGA006839	26.9766	29.5528	20.0968	27.0947	40.1084	31.453	42.8604	46.982	19.3897	33.1076	13.6974	17.4806	55.3612	40.781	118.534	57.7259
BGIBMGA012139	0	0	0	0	0	0	0	0	0	0	0	0	0.267825	0	0.320888	0
BGIBMGA010647	0	0	0	0.104991	0	0	0	0	0	0	0	0	0	0	0	0
BGIBMGA014519	25.2093	16.8223	7.50192	18.4611	7.99144	6.1345	2.72401	9.20318	6.15202	7.38571	2.61023	7.03678	8.35613	8.40356	8.27892	9.49115
BGIBMGA011800	0.272106	0.381426	0	0.107694	0.400144	0.276448	0.288837	0.104336	0.123216	0.123271	0.522792	0.140937	0.675884	0.302961	0	0.380189
EMBMOG00000002063	17.5186	16.6636	8.29159	4.95252	10.1207	11.8654	6.1986	3.83847	20.3988	18.1403	9.61662	5.18499	1.7761	8.35933	24.472	8.74185
BGIBMGA014388	2.30302	1.85151	0.748054	1.76936	2.83884	2.33976	1.29421	3.42837	2.39245	1.47293	1.36646	1.89452	2.45163	2.2625	2.59179	4.11689
BGIBMGA009102	0.736559	0.595659	1.75201	0.605456	3.3744	1.95712	2.22526	24.571	2.2321	6.23726	4.89855	3.34546	80.7007	62.8307	75.0104	93.512
BGIBMGA014173	0	0.191535	0	0.216317	0.200934	0.185093	0	0	0	0	0	0.283089	0	0	0	0
BGIBMGA013822	0	0	0	0	0	0	0	0.0444429	0.0524852	0	0	0	0	0	0	0.0404863
BGIBMGA003873	2.83672	3.28052	0.939838	1.85249	1.09502	2.16149	0	2.93681	1.73413	3.66256	3.0657	3.52626	2.26483	2.36879	0.723614	5.49935
EMBMOG00000003260	0	0	0	0	0	0	0	0	0	0	0	0	0	0	0	0
EMBMOG00000004655	0	0	0	0	0	0	0	0	0	0	0	0	0	0	0	0
BGIBMGA002437	0.38659	0.812856	2.56163	2.60108	0.710621	0.916435	0.136787	0.296467	4.90161	5.25406	9.09866	10.8126	1.23461	3.44341	2.301	2.29562
BGIBMGA009417	0.694243	1.05187	0.1353	0.80006	1.19357	0.601596	0.0650233	2.11394	0.804419	1.55405	0.382497	0.983562	2.36928	1.18218	1.45841	1.90434
BGIBMGA007598	0	0	0	0	0	0	0	0	0	0.0811362	0.0860244	0	0	0	0.076143	0
BGIBMGA001240	0	0	0.154055	0	0.0769253	0.0708606	0	0	0	0	0.100504	0	0.0742484	0.155313	0.0889591	0
BGIBMGA011524	20.9698	24.0552	19.6605	22.5641	34.3904	24.966	14.4916	27.828	30.3415	38.4447	28.4067	35.893	45.1689	39.2774	41.5812	42.232
BGIBMGA002413	12.4923	14.9108	7.39942	10.6319	17.9906	10.4332	4.78572	16.0988	12.2068	12.1272	6.49656	10.1191	19.6976	15.6866	14.6154	19.2916
EMBMOG00000002876	0	0	0	0	0	0	0	0	0	0	0	0	0	0	0	0
EMBMOG00000001523	0	0	0	0	0	0	0	0	0	0	0	0	0	0	0	0
BGIBMGA007621	7.19635	8.49139	5.23122	6.48951	9.61136	10.4269	3.54545	11.6312	4.70241	7.30435	5.38172	5.80332	12.1537	11.5959	10.96	10.6275
EMBMOG00000002803	0	0	0	0	0	0	0	0	0	0	0	0	0	0	0	0
BGIBMGA001630	6.75403	5.72631	2.69485	2.7421	3.3641	1.81505	0.693806	3.35833	3.43329	4.32314	1.19299	1.28645	3.06148	2.61983	1.8896	5.43377
BGIBMGA006951	5.99534	5.12119	2.56567	5.42787	6.19904	3.19777	1.98875	4.05171	3.86865	5.7037	1.94379	4.30857	7.25976	4.75606	3.91893	5.81137
BGIBMGA003354	0.906618	1.80768	0.932191	1.29918	0.827516	2.19154	0.929179	0.970973	0.637044	1.4871	0.225241	0.291464	1.06496	2.05365	1.15634	1.96562
BGIBMGA009955	32.4336	38.2695	19.243	31.1355	36.2469	33.8274	11.3539	36.515	50.2708	59.3201	36.1703	47.8501	50.2286	53.7828	46.0979	62.6416
BGIBMGA011041	1.24315	0.490104	0.171613	0.553517	0.34277	0.157873	0	0.178752	1.26659	0.844771	0.223917	0.482916	0.992527	0.519043	0.198196	0.488515
BGIBMGA013824	1.51843	2.14591	0.742239	1.59601	0.356901	0.733395	0.607727	1.03082	0.946836	1.38706	0.502164	1.74055	1.43092	1.60747	1.68268	2.68674
BGIBMGA012867	0	0	0	0	0.291355	4.83092	0	0.607757	0	0	0	0	0.281216	0.294125	0	0.553651
BGIBMGA009859	10.7156	8.44912	2.79414	7.42181	8.69961	5.29209	2.21171	11.2991	2.22397	3.43857	1.9301	1.15628	4.91138	3.81119	2.27786	5.9264
BGIBMGA004396	0.0822318	0.259355	27.1535	0.292912	0.181388	0	0.349152	0.0945925	1.22881	1.22935	0.118493	1.40553	0.700304	7.3245	229.796	26.7993
Novel01498	1.56981	1.73992	0.873544	0.85248	2.04004	1.55776	0.310015	1.41382	0.628191	0.62847	0.192886	0.32145	1.25657	1.11101	0.69844	0.892642
EMBMOG00000004879	0	0	0	0	0	0	0	0	0	0	0	0	0	0	0	0
BGIBMGA005534	7.36473	8.48326	4.80931	5.47479	6.35683	5.20503	1.63149	7.36675	3.39293	3.56852	2.76842	2.78628	5.38571	6.06075	4.08403	5.70428
BGIBMGA011263	5.05368	7.40602	3.88988	5.63678	5.74264	2.95612	3.9014	9.1604	4.99294	6.24396	4.85477	4.0453	6.03188	8.52535	9.37552	8.1844
EMBMOG00000005552	0	0	0	0	0	0	0	0	0	0	0	0	0	0	0	0
BGIBMGA012533	0	0	0	0	0.0879561	0	0	0	0	0	0	0	0	0	0	0
BGIBMGA003609	51.5131	46.5822	13.6588	19.9602	41.7167	27.2044	5.22588	62.5714	107.497	95.7951	17.9947	56.3475	87.5604	72.0605	53.9092	97.3922
BGIBMGA002869	18.7735	27.6316	13.7429	22.8	12.8965	16.7298	10.5902	10.8594	8.08819	9.11237	8.34743	13.002	13.2471	12.8997	13.5457	11.9161
BGIBMGA001490	413.18	376.108	73.6665	211.825	247.196	185.352	9.01775	454.295	320.505	335.615	15.4908	97.3741	422.815	306.006	103.337	443.965
BGIBMGA013730	0.123899	0.124054	0.0716729	0.105079	0.0910992	0.0719288	0.0250509	0.122162	0.264492	0.432998	0.170032	0.330033	0.257507	0.216775	0.240801	0.346225
EMBMOG00000004563	0	0	0	0	0	0	0	0	0	0	0	0	0	0	0	0
EMBMOG00000003723	0	0	0	0	0	0	0	0	0	0	0	0	0	0	0	0
BGIBMGA005961	6.81729	8.12273	3.01152	6.74537	3.50879	6.46431	6.2716	8.62623	8.335	11.736	8.18619	19.4205	19.3525	13.9156	11.0137	15.9547
BGIBMGA004899	0	0	0	0	0	0	0	0	0	0	0	0	0	0	0	0
BGIBMGA011790	16.4192	16.3217	11.4901	14.1871	16.9434	13.6257	7.16132	17.3912	9.60662	15.6867	7.84741	11.3671	17.9978	15.8375	21.771	17.0354
BGIBMGA003823	1.9624	3.49141	0.666837	1.25464	0.832442	1.68699	0.480708	2.08374	0.820269	1.43611	0	0.234559	1.12486	2.18493	0.385066	1.58186
BGIBMGA003000	3.38842	3.37698	2.35772	2.67439	2.3978	2.28836	2.05827	3.31197	3.2195	3.40727	2.79408	3.53034	3.71132	3.40192	4.32173	3.756
BGIBMGA000752	1.17409	0.940447	0.432209	0.862979	1.29491	0.965616	0.118693	1.54351	1.06331	0.759847	0.483375	0.868738	2.32115	1.12047	0.713085	1.46468
EMBMOG00000003296	1.15274	2.01982	1.6974	0	2.11894	1.17113	0.407874	0.88401	0	0	0	0.59706	0.409041	1.28345	0	1.20797
BGIBMGA009971	1.77035	1.97752	1.34415	1.18238	1.34237	0.562062	0.587252	0.763674	0.450933	1.05265	0.637752	0.515785	1.29565	0.985548	0.282247	1.39137
BGIBMGA004922	0.933612	0.535375	0.187464	0.604645	4.49318	0.603596	0.36037	2.05026	0	0	0	0	0	0	0	0.0889399
EMBMOG00000002635	0	0	0	0	0	0	0	0	0	0	0	0	0	0	0	0
BGIBMGA001818	5.21311	4.82787	2.63926	4.31195	3.50142	3.24918	1.06942	3.47675	3.16695	4.74458	2.16072	4.93302	4.15277	4.21296	3.39174	4.6158
EMBMOG00000002202	0	0	0	0	0	0	0	0	0	0	0	0	0	0	0	0
BGIBMGA012368	0.0618544	0	0	0.0244808	0.0227399	0	0.0218859	0.0948694	0	0	0	0	0	0.0459121	0.0525944	0.108029
BGIBMGA012067	0.1081	0	0.358148	0	0.0596122	0.0549124	0.172121	0.0621746	0.146851	0.367292	0.077884	0	0	0.0601789	0.0689377	0.113279
BGIBMGA009589	1.23932	0.925753	0.360174	0.968086	0.647455	0.563276	0.0692378	1.83828	0.575961	0.398919	0.0939896	0.202705	0.659642	0.726234	0.665546	1.09363
BGIBMGA004514	0.281204	0.181929	0.0716662	0.205468	0.214714	0.109881	0	0.199061	0.264468	0.235187	0.0935086	0.168057	0.207242	0.240839	0.110357	0.0680021
BGIBMGA007485	2.06863	1.23434	0.432209	1.19489	0.924936	0.340806	0.118693	0.45019	0.607607	0.455908	0.563938	0.608116	0.416616	0.497989	0.142617	0.410112
EMBMOG00000002085	0.845343	0	0	3.01113	0	0	0	0.972411	11.4838	2.29778	2.43621	0	3.59956	1.8824	0	0.885841
BGIBMGA000131	3.97055	3.50103	1.39093	1.74889	2.75463	1.97357	0.113298	4.19905	1.97196	2.20494	0.553684	0.86242	2.36335	1.49736	1.27966	2.68437
BGIBMGA000374	21.2275	22.9422	12.0673	15.6505	20.5804	18.8307	8.80705	25.8589	15.3117	16.127	8.61697	10.9461	21.5641	19.312	17.3708	21.6867
BGIBMGA001319	665.567	849.915	382.765	576.465	1001.02	613.205	229.714	817.474	522.894	611.208	200.581	358.594	970.982	833.275	666.318	1046.47
EMBMOG00000004367	0	0	0	0	0	0	0	0	0	0	0	0	0	0	0	0
EMBMOG00000001900	0	0	0	0	0	0	0	0	0	0	0	0	0	0	0	0
Novel00237	0.469635	0.493735	0.0768372	0.16522	0.460412	0.494799	0.0184634	0.620262	0.212662	0.425514	0.200511	0.0810822	0.907298	0.71655	0.510252	0.856678
BGIBMGA006163	0	0	0	0	0	0.128567	0	0	0	0	0	0	0	0	0	0
EMBMOG00000005331	0	0	0	0	0	0	0	0	1.19623	0	0	1.36826	0	0	0	0
BGIBMGA013616	0	0.0396751	0	0	0	0	0	0	0	0	0	0	0	0	0	0
EMBMOG00000004575	0	0	0	0	0	0	0	0	0	0	0	0	0	0	0	0
EMBMOG00000003866	0	0	0	0	0	0.85883	0	0	1.14838	0	0	0	0	2.8236	0	1.77168
BGIBMGA011623	0.139037	0.2558	0.038387	0	0.0766723	0.0706275	0	0.039984	0	0.188962	0.100173	0.0540103	0.0370021	0.0387006	0	0.145698
BGIBMGA014209	0	0.0768791	0	0.173652	3.38738	0.297173	4.50213	0	0	0	0	0.113627	0	0.162837	0.186537	0
BGIBMGA002374	6.10526	6.98282	2.22279	5.09822	5.91959	4.70312	2.49256	7.79473	5.83303	5.28853	2.3202	2.71046	5.78501	3.58552	4.19294	6.32744
BGIBMGA007356	0.411693	0.721366	0.454662	0.16294	1.81624	0.836523	0.437007	0.473577	0.559275	0	0	1.06618	0.438259	0.152792	0.87515	0.143805
BGIBMGA013252	10.5854	12.5343	5.61948	8.42306	9.74937	8.8298	4.9676	10.8948	9.58663	10.1462	5.83363	7.67573	13.6012	11.703	12.6957	11.9098
EMBMOG00000003683	0	0	0	0	0	0	0	0	0	0	0	0	0	0	0	0
BGIBMGA000129	558.742	547.851	305.049	397.082	671.854	475.558	253.848	744.876	535.657	572.932	270.067	517.923	1170.25	975.049	994.011	1087.49
EMBMOG00000003487	0	0	0	0	0	0	0	0.82876	0	0	0	0	0	0	0.918908	0
BGIBMGA008077	2.16139	2.3228	1.37914	1.88196	2.06597	1.31752	1.01968	1.87852	1.43547	1.69722	1.38421	1.34338	1.53391	2.03213	0.857647	1.20797
BGIBMGA008734	3.49847	3.52787	1.34043	2.2041	1.73238	1.66834	1.43996	1.88897	3.20071	3.00807	0.823044	4.21573	3.42019	3.4182	3.09614	3.89052
BGIBMGA003725	64.9712	66.4655	26.9566	47.7882	67.7972	61.5404	18.0512	81.1891	40.9003	47.3215	17.5862	31.4439	58.7031	54.7034	33.0208	59.9024
BGIBMGA011974	6.4161	7.60849	4.86935	6.1378	10.0947	8.06312	5.5195	10.2488	3.80038	4.87658	2.93572	4.06344	9.29024	9.14114	10.6267	9.90995
EMBMOG00000006109	0	0	0	0	0	0	0	0	0	0	0	0	0	0	0	0
EMBMOG00000002627	0	0	0	0	0	0	0	0	0	0	0	0	0	0	0	0
EMBMOG00000005072	0	0	0	0	0	0	0	0	0	0	0	0	0	0	0	0
EMBMOG00000003371	0	0	0	0	0	0	0	0	0	0	0	0	0	0	0	0
EMBMOG00000003863	0	0	0	0	0	0	0	0	0	0	0	0	0	0	0	0
Novel00488	137.282	144.869	129.769	114.66	176.574	135.418	83.1262	161.236	136.469	134.745	165.09	154.255	196.335	203.512	213.59	209.812
BGIBMGA010002	0.0535706	0.225278	0.236647	0.0954098	0.088625	0.0272126	0.0284322	0.061623	0.109161	0	0.077193	0.208101	0.142568	0.059645	0.034163	0.0842054
BGIBMGA002156	0.0697478	0	0	0	0.230776	0	0	0	0	0.189585	0	0	0.296994	0.0776567	0.177918	0.146178
BGIBMGA001535	0.105142	0.110538	0	0.12484	0.463848	0.213639	0	0.241893	0	0	0	0	0	0	0	0
BGIBMGA009286	13.0474	10.4314	4.48667	5.42672	10.9864	9.36617	2.23916	15.2332	15.0181	13.5913	4.95348	4.73454	17.9646	14.2224	8.66932	16.4969
EMBMOG00000001837	0	0	0	0	0.597651	1.10106	0	0	0	0	0	0	0.576853	0	0	0
EMBMOG00000004227	0	0	0	0	0	0	0	0	0	0	0	0	0	0	0	0
BGIBMGA004862	0	0	0	0	0	0	0.0324177	0	0	0	0	0	0	0	0	0
Novel00218	1.1753	0.823739	0.504763	0.775266	1.15222	1.06138	0.901018	1.80262	0.709605	1.3311	0.752692	1.21749	2.57178	1.89015	2.74821	1.91583
EMBMOG00000001693	0	0	0	0	0	0	0	0	0	0	0	0	0	0	0	0
BGIBMGA001715	5.50779	7.46321	6.30792	6.34586	8.50441	5.63711	3.0748	7.36817	8.25812	6.04386	5.23221	5.19834	7.07926	4.90586	6.60857	7.86654
BGIBMGA012225	0	0	0	0	0	0	0	0	0	0	0	0	0	0	0	0
BGIBMGA014407	0.41908	0.125881	0.595053	0.355422	0.330147	0.304118	0.699047	0.550941	0	0.569562	0.431341	0.372105	0.573585	0.666571	1.14538	0.0627366
Novel00815	4.75056	4.45441	2.69409	4.39047	4.10658	4.90462	1.19934	6.32126	3.27908	3.21074	1.40608	2.23444	3.96368	3.28791	2.94765	3.57888
EMBMOG00000003781	0	0	0	0	0	0	0	0	0	0	0	0	0	0	0	0
BGIBMGA013789	0	0	0	0.107234	0	0	0.0958677	0	0	0	0	0	0	0	0	0
BGIBMGA006850	62.3356	61.906	32.8915	46.4419	58.13	55.0621	27.7247	65.1868	47.9262	56.1704	36.1011	47.205	84.8637	79.1764	60.4305	74.4749
BGIBMGA014183	6.44986	5.04956	2.57642	2.28116	1.51353	2.37015	1.8937	1.57859	2.79637	5.40873	2.17519	5.54413	4.09041	4.73655	2.97551	2.87611
EMBMOG00000000749	0	0	0	0	0	0	0	0	0	0	0	0	0	0	0	0
EMBMOG00000004408	0	0	0	0	0	0	0	0	0	0	0	0	0	0	0	0
Novel00281	2.08878	1.87303	1.22124	1.75066	2.10046	1.99728	1.43467	2.5441	1.41878	1.75339	1.94755	0.954601	2.28897	2.25724	2.03727	2.38199
BGIBMGA000912	0.0825531	0	0	0.0980187	0.0910484	0	0	0	0	0.336588	0	0	0	0.0919139	0	0.0865079
BGIBMGA012609	0	0	0	0	0.0535825	0	0	0	0	0	0	0	0.103436	0.108184	0	0
BGIBMGA012744	0.106021	0.111462	0.234174	0.0419612	0.0779544	0.107713	0	0.0813053	0	0	0.0509242	0.0549135	0.0752417	0.118043	0.0901492	0.222201
BGIBMGA012619	0	0.0991878	0	0	0	0	0	0	0	0	0	0	0	0	0	0
BGIBMGA001646	4.49089	4.35104	3.82181	4.35987	3.00095	3.40848	1.87877	2.0765	4.16287	4.27243	3.7812	5.70565	3.7308	3.14713	3.47041	3.19272
BGIBMGA009187	187.382	74.8377	54.8598	116.847	69.303	72.3588	49.2968	181.505	27.0747	23.6115	32.7827	26.4693	32.1047	35.2949	39.137	31.9581
BGIBMGA005229	0.265275	0.185925	0.097654	0.104991	0.0975246	0	0.0938621	0.101717	0	0.120177	0	0	0.282393	0.196903	0.112781	0.0926612
BGIBMGA006231	0	0	0	0.432634	0	0	0	0	0	0	0	0	0	0	0	0
BGIBMGA007748	14.1511	14.8773	10.4873	12.6017	16.0181	12.6744	8.30121	16.7066	14.418	15.057	14.7568	13.8876	25.1732	25.0848	29.092	25.5606
BGIBMGA005830	11.3796	10.4099	1.3873	2.01795	6.84582	2.92783	0.470623	5.18506	0.100383	0.100427	0.106478	0.344458	0.0786618	0	0.0942469	0
BGIBMGA013698	0	0	0	0	0	0	0	0	0	0	0	0	0	0.2353	0	0
Novel00759	28.5883	31.8604	18.4407	21.0494	31.1041	28.87	17.6791	24.5901	22.2756	25.1441	14.5975	18.6758	28.8337	26.9551	23.7062	23.2106
BGIBMGA000923	212.609	228.605	124.851	162.65	226.625	190.391	81.8941	246.91	264.265	276.148	145.659	282.488	454.282	404.262	321.182	416.239
BGIBMGA013468	0	0	0	0	0	0	0	0	0	0	0	0	0.0287322	0	0	0
BGIBMGA004213	0.110454	0.0774149	0.0813216	0.131147	0.203035	0.074811	0	0.211762	0.0500164	0.0500387	0	0	0	0.122979	0.0939185	0.0385819
BGIBMGA009924	9.59114	11.3003	8.98508	8.99256	6.82107	8.33294	1.57979	4.75553	1.07829	1.12372	0.476567	0.411121	1.09142	0.368231	0.16873	0.450545
BGIBMGA005684	1756.04	2005.78	1241.65	1175.89	1523.29	1589.17	733.733	1456	1773.36	2023.81	1006.81	1795.5	3357.63	2795.72	2560.27	3195.16
EMBMOG00000006468	0	0	0	0	0	0	0	0	0	0	0	0	0	0	0	0
BGIBMGA009118	60.0576	65.0224	31.5146	51.0362	76.5094	87.46	28.5166	85.1547	33.8998	40.8926	22.3663	32.4672	84.6508	90.2647	50.1021	84.5803
Novel00173	0.389145	0.472055	0.495877	0.888555	1.05647	1.00359	0.857921	1.10188	0.650639	0.610245	0.690145	0.325592	0.987841	1.33314	1.45082	0.878313
BGIBMGA009312	39.2574	34.5997	33.9973	32.978	37.3078	38.654	13.057	36.3902	75.7733	113.066	112.053	127.541	122.934	116.812	83.0753	163.661
Novel00352	2.47659	1.49712	1.36754	1.17622	1.02429	0.314513	0.197165	0.498551	0.672877	0.504882	0.446084	0.865853	1.3182	0.827225	0.631749	0.908333
EMBMOG00000002518	0	0	0.921288	0	0	0	0	0	0	0	0	0	0.88805	0	0	0
BGIBMGA003864	4.00908	2.82994	1.58125	3.2641	1.38966	0	0	4.80935	0.155607	0.233514	0	0.0889927	0.121936	0.127534	0	0.120033
BGIBMGA012214	3.99825	6.30513	1.89238	4.40819	10.7093	5.80291	2.72834	4.59924	1.93983	3.49324	1.23457	2.2188	8.51248	12.083	4.73527	6.58395
BGIBMGA009929	2.77733	2.52216	2.06679	2.47027	2.21775	2.01257	1.25743	1.75199	1.55515	2.27288	1.07581	1.37664	2.0664	2.01717	1.8029	1.96112
EMBMOG00000001555	0.546558	0	0	0	0	0	0	0	0	0	0	0	0	0	1.3942	0
BGIBMGA005485	29.2555	48.357	32.675	29.7177	41.3152	42.0995	22.609	35.6551	20.1529	27.2579	21.6154	18.6728	26.1145	25.0986	32.6627	29.4412
EMBMOG00000003523	83.689	97.7595	68.1508	67.2487	84.8425	79.0124	74.4777	114.745	96.4637	76.9755	84.0493	63.0495	117.886	129.885	127.226	139.963
EMBMOG00000002698	0	0	0	0	0	0	0	0	0	0	0	0	0	0	0	0
BGIBMGA014094	4767.28	5764.92	4015.34	3989.45	4744.94	4872.7	2581.69	4663.47	6651.25	8196.9	4881.78	6105.94	7830.95	7422.85	6495.9	7939.48
BGIBMGA005284	0.374046	0.19662	0.206542	0.88824	0	0.380013	0.595568	0	0.254066	0.254179	0	0	0.199091	0	0.238536	0
EMBMOG00000003163	0	0	0	0	0	0	0	0	0	0	0	0	0	0	0	0
BGIBMGA002422	9.11855	10.4887	3.55421	4.58548	9.58365	7.6292	4.66881	22.9529	4.95493	4.22814	1.85498	3.33384	11.6483	10.5108	13.1352	15.401
Novel01438	130.608	164.266	119.683	112.739	214.967	273.727	119.501	167.752	8.16382	14.9737	8.94817	8.71538	58.4289	75.1621	46.8832	25.5047
EMBMOG00000006142	0	0	0	0	0	0	0	0	0	0	0	0	0	0	0	0
BGIBMGA001142	13.9927	14.624	7.52145	10.9781	8.1033	6.91929	7.8428	6.55238	4.20548	6.45128	3.80658	5.57994	7.42586	7.44503	6.10691	6.14206
BGIBMGA000153	0	0	0	0	0	0	0	0	0.184627	0	0	0	0	0	0	0
BGIBMGA010824	0	0	0	0	0	0	0	0	0	0	0	0	0	0	0	0
BGIBMGA002903	0.772324	0.590513	0.387696	0.416824	0.696928	0.427989	0.223585	0.242295	0.381521	0.572536	0.607029	0.327292	0.224225	0.469036	0.358201	0.882898
EMBMOG00000000870	0	0	0.959149	0	0	0	0	0	0	0	0	0	0	0.966985	0	0
EMBMOG00000006372	0	0	0	0	0	0	0	0	0	0	0	0	0	0	0	0
BGIBMGA005065	0	0	0	0	0	0	0	0	0	0	0	0	0	0.379516	0	0
EMBMOG00000004923	0	0	0	0	0	0	0	0	0	0	0	0	0	0	0	0
BGIBMGA007135	5.45646	5.69365	1.88873	5.31832	2.55988	1.73752	0.778025	1.68626	5.86358	5.58948	1.46689	4.5556	2.64419	3.98967	1.97356	3.66967
BGIBMGA008804	0	0	0	0	0	0	0	0	0	0	0	0	0	0	0	0
BGIBMGA006498	7.18542	4.22143	3.73429	8.78247	3.49626	3.00591	0.448661	6.56378	1.14838	5.17	2.74074	5.25413	6.52421	4.94129	3.77365	5.75797
BGIBMGA007092	431.004	442.584	325.016	447.655	579.513	484.626	291.245	528.158	200.966	251.442	218.041	248.82	428.091	390.194	391.227	380.152
EMBMOG00000006347	0	0	0	0	0	0	0.570332	0	0	0	0	0	0.571965	0	0	0.563035
BGIBMGA002584	1.55109	1.42685	2.99771	2.07188	8.3397	0.984897	2.05808	4.68363	0.263389	1.58104	2.23506	0.301269	0.825588	0.215871	2.22561	0.406349
EMBMOG00000006324	0	0	0	0	0	0	0	0	0	0	0	0	0	0	0	0
BGIBMGA010584	0	0	0	0	0	0	0	0	0	0	0	0	0	0	0	0
BGIBMGA005503	65.675	67.2374	42.8193	63.3576	50.3485	45.9283	32.6781	43.7075	82.436	102.45	82.406	109.806	86.5053	88.6234	78.034	92.8854
BGIBMGA012084	0.32265	0	0	0	0	0	0	0	0	0	0	0	0	0	0	0
BGIBMGA002576	87.6963	91.6199	38.7682	57.1962	125.082	63.8878	69.9706	65.3965	0.525974	0.701611	2.41761	2.10566	0.961716	0.39516	0.123456	0.0338107
EMBMOG00000002454	0	0	0	0	0	0	0	0	0	0	0	0	0	0	0	0
BGIBMGA011196	0	15.3228	4.82882	10.9601	31.3458	13.5735	2.06281	34.0903	0.329993	12.2152	1.75015	6.79413	23.5316	10.5479	8.67505	24.1824
BGIBMGA010880	0	0	0	0	0	0.0171492	0	0	0	0	0	0	0	0	0	0
BGIBMGA013389	0.379645	0.266085	0	0.601025	0.837427	0.257135	0	0.145571	0	0	0	0	0.808285	0.281796	0	0
BGIBMGA013976	0.104106	0.218897	0	0.24722	0.11482	0.423069	0.110508	0.359265	0.848555	0.282977	0.450039	0.161765	0.110824	0.579556	0.398344	0.436375
BGIBMGA004264	0	0.558945	0.146788	0.157816	0.439781	1.21533	0.141088	1.37605	0	0	0	0.20653	0.141492	0.739936	0.84763	0.974982
BGIBMGA000924	62.1576	65.7829	22.8817	32.104	51.4155	40.2051	11.6564	81.6301	57.8411	58.2892	14.7785	28.814	77.3068	63.3233	33.0326	71.866
BGIBMGA013407	0.320206	0.100991	0.106088	0.190097	0.0353157	0.0650629	0.135958	0.110501	0.130497	0.174074	0.138421	0.09951	0.0681736	0.0356515	0.204202	0.268437
Novel00968	6.35995	4.17895	1.31695	2.12384	2.19201	2.22111	0.421938	2.51486	1.07998	1.08046	1.14555	0.617648	0.634719	0.88514	0.253492	1.24962
BGIBMGA012850	9.94838	10.2327	4.751	7.47037	11.3873	8.63201	4.05279	14.7841	10.0081	13.813	4.72675	7.60378	20.093	14.7287	18.0383	18.5959
BGIBMGA004878	1.0193	1.5717	0.37523	1.533	1.1242	1.10461	0.649188	1.40703	1.20007	1.0159	0.587511	0.422357	1.01274	1.2862	0.780037	1.85144
BGIBMGA005955	3.29355	6.7087	4.62239	5.70291	6.58386	5.57682	16.0236	6.63008	4.4742	5.875	3.36166	4.47795	24.2503	24.2175	116.57	12.7987
BGIBMGA014254	0	0	0	0	0	0	0	0	0	0	0	0	0	0	0	0
EMBMOG00000001989	0	0	0	0	0	0	0	0	0	0	0	0	0	1.96083	0	0
BGIBMGA005170	0.424369	0.565118	0.249952	0.436688	0.343229	0.229941	0.150154	0.58579	0.499629	0.1538	0.652265	0.395642	0.963739	0.598486	0.866012	0.296466
BGIBMGA006782	11.87	12.3681	6.30161	9.11704	7.53638	7.6579	4.59877	7.29308	8.56498	11.0102	5.48148	13.1353	12.3735	14.3925	10.6022	10.8885
BGIBMGA008839	0.0866131	0.956105	0.191306	0.102839	0.0955261	0.0439975	0.0459694	0.547978	2.52972	9.82911	0.124806	1.00937	0	0.289303	0.165705	2.13292
EMBMOG00000003681	0	0	0	0	0	0	0	0	0	0	0	0	0	0	0	0
BGIBMGA003406	0	0	0	0	0	0	0	0	0	0	0	0	0	0	0	0
EMBMOG00000001382	0	0	0	0	0	0	0	0	0	0	0	0	0.576853	0	0	0
BGIBMGA011011	1.48909	1.74614	0.253001	1.49605	0.505331	0.523677	0.182382	0.395289	1.71167	2.2573	0.66022	0.889927	1.21936	0.573902	0.584382	0.66018
EMBMOG00000001134	0	0	0	0	0	0	0	0	0	0	0	0	0	0	0	0
EMBMOG00000000201	0	0	0	0	0	0	0	0	0	0	0	0	0	0	0	0
Novel00603	1.74991	1.55668	1.63524	1.91792	1.92999	1.91459	1.71463	2.32264	1.28004	2.9271	1.35776	1.46413	1.00306	2.09821	2.23191	1.69269
BGIBMGA007852	0.947944	1.17246	0.307906	1.19174	0	0.113302	0.11838	0.0641432	0.454503	0.757842	0.24105	1.47296	0.0593596	0.372506	0.142241	0.116866
EMBMOG00000004527	0	0	0	0	0	0	0	0	0	0	0	0	0	0	0	0
BGIBMGA000027	0	0	0	0.0331039	0.0614997	0	0	0	0	0	0	0	0	0	0	0.0584328
EMBMOG00000006106	0	0	0	0	0	0	0	0	0	0	0	0	0	0	0	0.425885
EMBMOG00000001731	0	0	0	0	0	0	0	0	0	0	0	0	0	0	0	0
EMBMOG00000000563	0	0	0	0	0	0	0	0	0	0	0	0	0	0	0	0
EMBMOG00000002606	0	0	0	0	0	0	0	0	0	0	0	0	0	0	0	0
EMBMOG00000002015	0	0	0	0	0	0	0	0	0	0	0	0	0	0	0	0
BGIBMGA005828	62.8724	60.1971	102.037	85.3155	236.143	77.5631	379.609	144.95	71.0558	54.0336	107.441	91.5367	851.452	882.006	1015.18	335.858
BGIBMGA000855	0.842185	1.38344	1.19167	0.999961	1.03045	0.802145	1.66222	0.514664	0.78656	1.93151	1.82033	2.61725	2.04521	2.19769	3.7092	2.28907
BGIBMGA014092	1.72726	1.8159	5.27378	2.65404	1.68089	2.89029	8.8438	0.935011	0	0	0	0.157876	0.5408	1.01812	0.259179	0.212943
BGIBMGA002481	14.8385	14.0636	7.10731	11.9124	14.6917	11.3921	4.83265	15.3556	10.7279	12.2222	5.14293	7.9039	15.4669	14.2369	12.1869	15.7555
BGIBMGA001771	18.8186	23.8668	13.7727	19.2408	20.0139	18.8154	8.24395	18.2971	16.5358	18.979	9.79219	12.5319	19.238	17.3773	16.6681	20.2679
EMBMOG00000003257	0	0	0	0	0	0	0	0	0	0	0	0	0	0	0	0
BGIBMGA010088	40.7927	43.3166	16.5848	25.3521	43.6053	33.0938	7.53565	46.3906	31.4172	31.6538	7.75087	17.3101	51.0403	42.6823	29.5317	50.5582
BGIBMGA011131	80.7989	97.0494	48.8826	70.9038	93.7979	67.4795	27.9734	87.2345	103.715	105.987	66.288	101.616	123.218	108.135	98.0939	136.683
EMBMOG00000005281	0	0	0	0	0	0	0	0	0	0	0	0	0	0	0	0
EMBMOG00000006155	0	0	0	0	0	0	0	0	0	0	0	0	0	0	0	0
EMBMOG00000002198	0	0	0	0	0	0	0	0	0	0	0	0	0	0	0	0
EMBMOG00000006076	0	0	0	0	0	0	0	0	0	0	0	0	0	0	0	0
BGIBMGA002365	0.0173939	0.036573	0.0192093	0	0.0191839	0	0	0	0	0.0472793	0	0	0.0185163	0	0.0221849	0
EMBMOG00000005682	0	0	0	0	0	0	0	0	0	0	0	0	0	0	0	0
BGIBMGA007572	0.0465497	0	0	0	0	0	0	0	0	0.0632648	0	0.072331	0	0	0.0593714	0
BGIBMGA004462	0	0	0	0	0	0	0	0	0	0	0	0	0	0	0	0
BGIBMGA010568	3.12143	1.31802	1.7236	1.67083	2.08816	1.81956	1.43941	2.20735	4.3794	0.799771	2.98628	2.70339	2.96877	2.02255	2.64325	2.97604
BGIBMGA012657	0.121457	0.63845	0.402402	0.432634	0.267912	0	0	0	0	0.660281	0	0.566177	0.129295	0.540919	0.309823	0.127276
BGIBMGA010335	0.0864713	0.199999	0.0190993	0.0410684	0.0953698	0.158132	0	0.0795754	0.0469876	0.0470085	0.0249203	0.10749	0.202512	0.211808	0.39704	0.271842
BGIBMGA005842	43.2779	60.3752	35.5163	49.531	44.2859	45.7421	35.2101	35.5142	62.0373	91.7862	53.3583	71.3876	53.1131	59.3364	50.0418	63.742
EMBMOG00000001361	0	0	0	0	0	0	0	0	0	0	1.26886	0	0	0	0	0
BGIBMGA014520	10.2649	8.50635	6.93511	18.2102	2.26424	0.24538	1.1537	1.66699	2.62486	5.25206	3.13227	6.94295	3.2139	1.07566	2.46442	1.01239
BGIBMGA001823	3.20206	4.88124	1.59132	1.90097	3.17842	2.60252	1.35958	3.13087	1.08748	3.69907	2.30702	1.49265	3.91998	3.7434	3.47143	1.67773
EMBMOG00000002555	0	0	0	0	0	0	0	0	0	0	0	0	0	0	1.10772	0
BGIBMGA001644	1.47411	1.65406	0.751366	1.54831	1.31315	1.35362	0.58678	1.07611	1.38637	1.9649	0.408486	0.902998	1.41834	1.59391	0.958146	1.39619
BGIBMGA014497	0	0	0	0	1.79295	2.12348	0.246517	0.801438	0	0	0	0	3.46112	1.55143	1.48102	1.9469
Novel01342	0.0880566	0.0925753	0	0.31366	2.62219	0.0894615	0	0.101293	0.119623	0	0	0	2.06225	0	0.112311	0.0922751
EMBMOG00000000682	0	0	0	0	0	0	0	0	0	0	0	0	0	0	0	0
BGIBMGA000840	0	0.0810878	0	0.274739	0	0.0783604	0	0.0887237	0.523895	0.524128	0.444564	0	0.492641	1.03051	0.786996	0.565774
BGIBMGA005153	11.4393	13.4531	6.8519	10.1292	10.6919	9.45501	1.64646	14.497	3.16067	6.85117	1.39691	3.01269	12.3838	10.3618	9.8916	10.5651
BGIBMGA005102	0.390377	0.727544	0.568295	0.758472	2.36802	1.38812	0.546229	2.16364	0.482106	0.578785	0.357966	0.827161	1.54893	1.56076	1.35792	1.41318
Novel00011	12.6802	9.33159	7.23518	11.5427	9.55644	9.44713	5.38393	6.56378	4.01932	4.88277	6.39506	3.94059	7.4241	7.76489	4.85183	7.08673
BGIBMGA007922	27.7353	38.3337	16.1614	19.7054	29.5074	16.6741	7.72356	24.4984	3.22079	12.4444	8.27582	3.33464	7.83271	5.98489	9.90595	5.5258
BGIBMGA012247	0.744796	1.30503	0.376993	0.921174	0.20536	0.0630566	0.164707	0.0356979	0	0.12653	0.0447175	0.0964414	0.165178	0.138208	0.0395809	0
EMBMOG00000000796	0	0	0	0	0	0	0	0	0	0	0	0	0	0	0	0
BGIBMGA005782	0	0	0	0	0	0	0	0	0	0	0	0	0	0	0	0
Novel00470	3.7639	4.48465	2.86353	4.46903	4.05898	5.94836	2.13084	6.73504	5.34041	4.3197	0.72315	2.46937	2.58214	1.7694	2.98706	4.20716
BGIBMGA011878	0	0.0520329	0	0	1.63759	0	0	0	0	0.0672651	0.0713177	0	0	0.220421	0	0
BGIBMGA000151	0	0	0	0	0	0	0	0	0	0	0	0	0	0	0	0
BGIBMGA013626	0.355186	0.709485	0.313806	0.716937	0.62678	1.11864	1.65891	0.85801	1.35103	1.30336	2.50786	2.98028	1.85272	1.46321	2.80872	1.71213
BGIBMGA009092	0	0	0.943002	0	0.235438	0	0.906386	0	0	0	0	0	0	0	0	0
EMBMOG00000002382	0	0	0	0	0	0	0	0	0	0	0	0	0	0	0	0
BGIBMGA004791	0.466182	0.490104	0.343225	0.369012	0.428463	0.157873	0.412372	0.44688	1.47769	1.58394	2.23917	2.77677	1.90234	2.16268	2.47745	2.68683
BGIBMGA013493	98.507	112.743	46.8715	64.0799	120.395	93.5131	29.1073	124.967	64.5369	65.7525	30.956	55.6351	112.672	92.5642	69.9484	107.985
BGIBMGA001662	12.5327	16.7066	12.2124	11.4765	14.9065	14.0642	6.08649	12.4378	7.45555	11.0213	7.31808	6.61857	14.9982	14.8658	16.8205	13.9915
EMBMOG00000005367	0	0	0	0	0	0	0	0	0	0	0	0	0	0	0	0
BGIBMGA008406	1.85382	1.16937	1.63785	2.20112	0.408919	1.8834	0.393562	0.852992	1.00735	1.51169	1.06851	0	1.18407	3.71526	3.7831	3.10821
EMBMOG00000005671	7.29389	2.9493	3.09814	3.3309	2.47523	2.8501	1.19114	8.39027	3.04879	8.3879	8.08477	0.871813	3.58364	6.24689	7.8717	7.05537
Novel01178	4.88742	4.42458	3.74828	2.09554	4.64171	7.03432	4.32328	3.74805	8.11487	9.77908	7.23821	9.91477	19.9441	17.0806	19.7398	14.9379
EMBMOG00000004860	0	0	0	0	0	0	0	0	0	0	0	0	0	0	0	0
EMBMOG00000002104	0	0	0	0	0	0	0	0	0	0	0	0	0	0	0	0
BGIBMGA009103	141.56	171.456	72.0606	120.184	280.569	150.855	76.8656	245.638	65.4917	69.9067	40.8871	60.2953	94.0529	93.7693	76.7479	105.534
BGIBMGA007187	34.2379	35.4374	19.8259	26.7117	34.9208	29.9359	16.3223	31.978	19.9628	27.6927	19.5377	21.3037	37.4148	38.2889	34.6835	36.5925
BGIBMGA011336	3.93763	2.51525	1.10091	1.95298	2.08896	1.92427	0.317449	3.44013	2.30217	2.23545	0.143645	2.01367	3.82029	1.99783	0.890011	3.65618
BGIBMGA010941	130.581	151.785	64.4262	97.6702	118.889	104.595	60.3667	106.611	129.342	125.161	48.7454	106.268	109.088	115.648	85.6839	130.223
Novel00780	7.39675	7.59117	2.13944	0.836426	12.0427	12.8825	2.99107	15.1939	3.82792	4.06898	0.253772	0.273652	13.8733	10.3924	5.61555	11.2576
BGIBMGA007795	2538.81	3235.65	1857.73	2232.16	2713.59	2835.27	1231.06	2879.06	3506.08	4023.88	2305.59	3166.59	4040.63	3993.49	3156.29	4040.87
BGIBMGA010128	0	0	0	0.17609	0	0	0.0787124	0.0852992	0.100735	0.201559	0	0.115222	0.0789378	0.165123	0	0.233116
BGIBMGA002228	0	0	0	0	0	0	0	0	0	0	0	0	0	0	0	0
EMBMOG00000004364	0	0	0	0	0	0	0	0	0	0	0	0	0	0	0	0
Novel00471	9.8053	10.0926	7.65378	7.49736	20.0999	10.3268	5.34034	15.1176	9.20561	7.25614	2.36717	4.3873	14.7006	8.05925	8.51199	12.0503
BGIBMGA011391	1.48419	0.780176	0.498855	0.881121	0.960803	0.360578	0.102747	0.593839	0.438312	0.175403	0.278956	0.451213	0.206082	0.143694	0.20576	0.270486
EMBMOG00000002985	0	0	0	0	0	0	0	0	0	0	0	0	0	0	0	0
EMBMOG00000005716	0	0	0	0	0	0	0	0	0	0	0	0	0	0	0	0
BGIBMGA003809	13.4845	15.8345	4.44143	8.61394	12.176	9.37343	4.01786	14.8764	7.60586	11.8961	5.34058	6.86173	11.6684	10.7992	5.63231	10.0814
EMBMOG00000001636	0	0	0	0	0	0	0	0	0	0	0	0	0	0	0	0
Novel01502	0.611762	0.40928	0.122838	0.330168	0.85873	0.56502	0.236137	2.36705	0	0	0.320554	0.172833	2.66415	1.98147	2.83733	1.22386
BGIBMGA007506	17.6342	17.6735	7.19881	11.6502	13.3191	11.0839	2.62204	20.127	6.33845	10.4444	2.76842	5.33089	13.6591	9.01473	9.8892	11.7201
BGIBMGA009515	143.127	175.078	62.0242	108.087	178.484	101.235	15.4788	143.795	147.854	186.694	60.0678	131.435	159.449	156.533	65.5671	194.442
BGIBMGA001373	12.885	14.3964	10.1216	12.2263	8.44334	7.33949	4.29204	9.6745	9.44775	11.5035	8.54538	13.9898	18.3077	15.6666	11.6895	16.0446
EMBMOG00000006159	0	0	0	0	0	0	0	0	0	0	0	0	0	0	0	0
BGIBMGA005627	0	0	0	0	0	0	0	0	0	0	0	0	0	0	0	0
BGIBMGA002613	0	0	0	0	0	0	0	0	0	0	0	0	0	0	0	0
Novel00689	14.8744	15.5356	10.4437	11.2514	14.5204	12.6654	8.49226	14.4075	10.3934	11.2953	9.98921	11.7675	16.0823	17.8367	18.5504	14.9969
BGIBMGA005618	0.384247	0.80793	0.212175	0.684349	1.05947	1.17113	0.61181	1.98902	1.04398	0.783333	0.553684	0.89559	1.43164	1.06954	0.245042	0.201328
EMBMOG00000000095	0	0	0	0	0	0	0	0	0	0	0	0	0	0	0	0
BGIBMGA008260	0	0.0427271	0	0.0482554	0	0	0	0	0	0	0	0	0	0	0	0
Novel00737	2.90986	2.86124	1.07749	1.60556	2.171	2.52154	0.708603	3.50478	2.02299	2.90789	0.838599	1.27665	4.46423	4.23082	3.99516	3.94611
BGIBMGA014328	5.73474	7.14551	3.87034	4.4133	5.62212	5.71834	4.62188	8.06271	3.46244	6.06197	3.97874	4.45545	6.33089	5.91205	8.39792	5.7869
BGIBMGA005553	4.05302	1.97832	1.75844	2.06242	2.87364	1.02942	0.768255	2.99716	1.57312	2.75418	0.20858	1.57444	2.92773	4.0291	2.21545	2.42696
BGIBMGA006104	8.72909	5.15202	10.1475	7.63693	16.0456	17.5811	53.3191	22.5487	1.0402	2.49758	0.441343	1.66571	45.1576	24.894	25.5874	20.3808
BGIBMGA005128	0	0	0	0	0	0	0	0	0	0	0	0	0	0	0	0
EMBMOG00000005114	0	0	0	0	0	0	0	0	0	0	0	0	0	0	0	0
EMBMOG00000001872	0	0	0	0	0	0	0	0	0	0	0	0	0	0	0	0
BGIBMGA000211	0	0	0	0	0	0	0	0.194482	0	0	0	0	0	0	0	0.177168
BGIBMGA012031	31.9934	26.4892	9.79302	22.3562	23.653	11.3108	2.19769	36.4879	2.22883	3.29164	1.57611	2.48867	3.49311	2.21817	2.29189	2.29238
Novel00089	1.2287	2.0668	1.89971	2.62599	1.89719	1.2483	2.60849	0.848033	1.66915	1.6699	0.708201	0.381841	1.30798	0.820813	0.313426	1.80258
EMBMOG00000003975	0	0.877029	0	0	0	0	0	0	0	0	0	0	0	0	0	0
EMBMOG00000000850	0	0	0	0	0	0	0	0	0	0	0	0	0	0	0	0
BGIBMGA007219	4.59249	5.04179	3.36625	5.30809	0.851652	1.03225	0.690248	1.40252	2.31884	4.36357	2.10826	3.72588	0.951808	1.7195	0.829373	1.36283
BGIBMGA010118	16.9546	14.6865	5.53814	6.52129	11.1933	9.8256	1.52088	12.3612	10.3808	10.71	0.688195	4.8237	12.2019	7.97626	4.72087	10.1346
EMBMOG00000000975	0	0	0	0.855436	0	0	0	0	0	0	0	0	0	0	0	0
BGIBMGA004854	0	0	0	0	0	0.20645	0	0	0	0	0	0	0	0	0	0
BGIBMGA004654	0.148828	0	0	0	0	0	0	0	0	0	0	0	0.158432	0	0	0
BGIBMGA008922	35.2226	40.2862	17.5045	28.4096	31.3458	24.7407	7.8	39.2597	21.6146	21.5417	8.13821	20.9486	32.0651	29.7505	20.6807	36.2737
BGIBMGA010649	0	0	0.0418267	0	0.0417713	0	0	0	0.0514506	0	0.0545746	0	0.120953	0.126505	0.144917	0.119065
EMBMOG00000001019	0	0	0	0	0	0	0	0	0	0	0	0	0	0	0	0
BGIBMGA008865	2932	3668.47	2621.4	2698.76	3166.3	3159.55	1810.18	3379.49	4464.95	5243.13	3231.99	4160.53	5761.83	5354.39	5219.99	5708.17
BGIBMGA010206	0	0	0	0.0495905	0.184256	0	0.133002	0.432396	0	0	0.0601831	0	0.044461	0.0465019	0.10654	0.175067
BGIBMGA003046	0.242566	0.223137	0	0.0720022	0.133764	0.0924136	0.0643703	0.0697569	0.24714	0.123625	0	0	0.0322773	0.0337589	0.0773447	0.0317734
BGIBMGA012918	0.177593	0.0933532	0.294193	0	0.0979344	0.0451066	0	0.102144	0	0.663748	0	0.620892	0.236316	0.593192	0.0566274	0.604828
BGIBMGA011517	0	0	0	0	0	0	0	0	0	0	0	0	0	0	0	0
EMBMOG00000004779	0	0	0	0	0	0	0	0	0	0	0	0	0	0	0	0
BGIBMGA001044	9.3381	10.7215	4.61358	9.04507	4.60747	5.36769	1.95637	5.79489	5.5082	6.3456	6.55086	12.7917	12.6874	8.20813	5.32824	6.69531
BGIBMGA008434	7.71441	9.95042	3.65124	6.92746	6.36333	5.2689	1.16982	7.08428	4.57942	7.57702	3.54969	5.43947	5.72783	4.61938	3.72073	5.43461
BGIBMGA010004	18.7685	19.892	7.83594	11.9576	33.8266	21.1607	10.6901	29.8393	8.39518	17.3163	9.78442	11.0251	33.0556	26.0783	26.6627	27.3427
EMBMOG00000004063	0	0	0	0	0	0	0	0	1.1639	1.16441	0	0	0	1.90784	0	0
EMBMOG00000000865	0	0	0	0	0	0	0	0	0	0	0	0	0	0	0	0
EMBMOG00000000202	0	0	0	0	0	0	0	0	0	0	0	0	0	0	0	0
BGIBMGA009061	0	0	0	0	0.0396401	0	0	0.041344	0	0	0	0.111695	0	0.0800339	0	0
EMBMOG00000001428	0	0	0	0	0	0	0	0	0	0	0	0	0	0	0	0
EMBMOG00000001299	0	0	0	0	0	0	0	0	0	0	1.21811	0	0.899891	0	1.07818	0
EMBMOG00000001869	0	0	0	0	0	0	0	0	0	0	0	0	0	0	0	0
BGIBMGA008800	0.41711	0.292343	0.230322	0.247626	0.306689	0.141255	0.0737929	0.239904	0.0944389	0.188962	0.100173	0	0.148008	0.232204	0.443333	0.364244
BGIBMGA003193	0	0.854541	0	0	1.34471	0.412899	0	0	0	0.55235	0	0	0.43264	0	0	0.425885
BGIBMGA000973	0.660425	1.80522	1.02109	2.19562	0.291355	1.20773	0.140207	0.455818	1.43547	1.2566	0.951645	2.46287	0.984256	0.147062	0.505399	0.138413
BGIBMGA008011	194.429	227.335	179.059	214.192	313.078	240.301	225.048	242.908	235.188	215.072	127.901	173.912	345.018	355.773	307.067	350.97
BGIBMGA009285	28.7116	26.6479	5.87992	11.2859	20.3183	17.6545	2.60043	34.4928	26.402	27.5236	2.77698	8.01924	39.292	24.2937	12.4983	37.6517
BGIBMGA014551	0.160103	0.168319	1.94494	1.33068	0.176579	0.325315	4.07874	0.184169	0	0	0	0	0	0	1.02101	0.335546
BGIBMGA007996	0	0	0.294193	0.105432	0	0	0	0	0	0	0	0	0.0945264	0	0	0
BGIBMGA005293	0	0	0	0	0	0.0351404	0	0.0397877	0	0	0	0	0	0	0	0
EMBMOG00000004290	0	0	0	0	0	0	0	0	0	0	0	0	0	0	0	0
BGIBMGA006994	4.22672	6.48027	1.94494	3.3457	3.30202	5.18877	2.43025	4.86206	0.47849	2.15417	0.253772	1.36826	3.74955	3.33341	1.34773	2.5837
BGIBMGA013628	0	0	0	0	0	0	0	0	0	0	0	0	0	0	0	0
BGIBMGA013583	16.6607	18.6373	7.06977	12.0348	15.2523	10.7145	7.18729	14.0669	33.5036	33.6301	13.7185	32.0094	58.7113	43.222	46.4771	64.761
BGIBMGA007042	2.70023	3.10134	2.46493	2.94664	5.28484	2.61645	0.298224	4.8836	0.233238	0.169703	0.292381	0.509309	1.06339	0.503965	0.338426	1.06314
BGIBMGA002984	156.01	181.607	59.453	111.255	135.437	122.247	32.5105	160.13	103.374	101.343	20.4415	53.5247	125.962	106.715	57.1568	112.827
BGIBMGA001506	0	0.0755717	0.0793854	0	0	0	0	0	0	0	0	0	0	0	0	0
EMBMOG00000000099	0	1.13939	0	0	0	0	0	0	1.47228	0	0	0	0	0	0	0
EMBMOG00000000717	0	0	0	0	0	0	0	0	0	0	0	0	0	0	0	0
Novel00781	14.8095	15.1066	5.08337	10.7405	5.65052	6.18098	2.63418	5.06464	7.5036	10.7164	5.76755	8.83151	8.26604	9.75959	7.04496	7.54978
Novel00106	2.5926	3.22121	1.04116	3.91783	2.85939	3.83121	2.25164	7.3202	2.56144	2.24225	0.339621	0.732453	4.26528	2.62416	4.20853	1.97585
BGIBMGA006042	0	0	0	0	0	0	0	0	0	0	0	0	0	0	0	0
BGIBMGA014405	6.5978	9.32075	5.80636	6.12019	11.9384	7.22674	4.26775	15.6535	3.78124	4.76368	6.23908	4.8056	12.5107	9.41199	12.0967	8.96644
BGIBMGA006769	0.249806	0.10505	0.0551757	0	0	0.203033	0	0	0	0.0679012	0.0719921	0.0776319	0	0.111253	0	0.157064
BGIBMGA013335	0.340864	0	0	0	1.12782	0	0	0	0.463055	0	0.982343	0.52965	0	0	1.73901	0
BGIBMGA002589	0	0	0	0	0	0	0	0	0	0	0	0	0	0	0	0
BGIBMGA009258	0.0634642	0	0	0	0	0	0	0	0	0	0.0914494	0	0.0675594	0	0	0
BGIBMGA007307	0.299767	0.6303	3.47607	1.24574	0.330615	0.30455	0.1591	0.862067	0	0.203704	0	0	0	0	0	0
BGIBMGA002319	0	0	0.348348	0.374519	0.347886	0.961377	0	0	0	0	0	0	1.6789	1.05358	0	0
BGIBMGA005797	59.9665	64.8027	56.4033	59.909	75.8493	66.112	48.6049	52.0645	57.1796	67.1381	50.3737	60.8877	81.0839	82.3549	75.2483	76.4038
BGIBMGA001688	0	0	0	0	0	0	0	0	0	0	0	0	0.0783877	0.163972	0.187837	0
EMBMOG00000000175	0	0	0	0	0	0	0	0	0	0	0	0	0	0	0	0
BGIBMGA005946	0.221792	0.199863	0.104974	0.112861	0.419341	0.16095	0.0336328	0.437366	0.0430426	0.129185	0.136968	0	0.303561	0.38805	0.202059	0.13281
EMBMOG00000001099	0	0	0	0	0	0	0	0	0	0	0	0	0	0	0	0
BGIBMGA013582	0	0.805837	0.483716	0.520058	0.241538	0	0.116233	0.37788	0	0.14882	0.315571	0.170147	0.116566	0.243834	0	0.344239
BGIBMGA010245	54.3354	57.6598	26.4053	42.0455	62.8014	43.805	22.7338	71.497	39.1772	42.3518	23.0232	33.1904	75.6343	66.1741	57.4502	69.3473
BGIBMGA005528	5.17702	5.74091	2.58455	2.77873	8.91663	3.31428	1.50557	7.42361	2.02315	3.75895	0.61314	1.76313	3.32175	3.15838	2.71355	4.75619
EMBMOG00000001393	0.406415	2.13635	1.3465	0.482554	0.448238	0	0.862809	1.40252	0	0	0	0	2.1632	0.452499	0.518358	0.85177
BGIBMGA000488	4.667	7.40602	2.43118	0.940979	4.2732	1.96815	0.654297	1.92456	0.837358	1.79514	1.26886	2.73652	1.40608	1.37258	2.0216	2.5837
EMBMOG00000004993	0	0	0	0	0	0	0	0.681597	0	0	0	0	0	0	0	0
EMBMOG00000005151	0	0	0	0	0	0	0	0	0	0	0	0	0	0	0	0
BGIBMGA001118	16.1384	17.2897	7.38371	13.2307	12.5441	9.83751	4.24188	10.4313	7.62105	13.5778	6.75495	11.7024	15.4618	13.8613	11.664	12.2407
BGIBMGA010764	0.196135	0.36085	0.270758	0.2911	0.216319	0.0498161	0.364342	0.169213	0.0666112	0.133282	0	0.0761909	0.208791	0.109188	0.187619	0.154149
EMBMOG00000004801	0	0	0	0	0	0	0	0	0	0	0	0	0	0	0	0
BGIBMGA011953	0	0	0	0	0	0	0	0	0	0	0	0	0	0	0	0
BGIBMGA006542	0	0	0	0	0.147211	0	0.236137	0.102359	0	0	0	0.0691332	0.0473627	0	0.283733	0
EMBMOG00000002109	0	0	0	0	0	0	0	0	0	0	0	0	0	0	0	0
BGIBMGA007884	0	0.913071	0.639433	0.343737	0.319293	0	0	0	0.78656	0	0	0	0.616364	0	0.369241	0
BGIBMGA008535	0	0	0	0.298724	0	0	0	1.44704	0.341779	1.36772	0.362531	1.56373	2.1426	0.840356	0.962665	2.10915
EMBMOG00000000767	0	0	0	0	0	0	0	0	0	0	0	0	0	0	0	0.754978
BGIBMGA012339	0.0210599	0.0332109	0.0465158	0.0500105	0	0.0106979	0	0	0.0143046	0.042933	0.0151732	0.0818094	0.0784658	0.0351718	0.0268606	0.055172
EMBMOG00000005568	0	0	0	0	0	0	0	0	0	0	0	0	0	0	0	0
BGIBMGA010454	0.661458	0.417241	0.69397	0.549764	8.60842	2.65444	0.210639	9.01649	1.07829	3.95548	1.71564	1.90143	48.7617	28.4643	5.23063	31.4342
Novel01299	14.1424	15.317	7.66189	8.87119	14.0086	8.94615	2.66251	14.7949	9.7873	10.8796	2.99912	6.21937	14.7141	10.5172	7.21513	10.2901
EMBMOG00000003788	0	0	0	0	0	0	0	0	0	0	0	0	0	0	0	0
BGIBMGA011986	12.1568	17.7745	13.1589	12.2835	17.67	13.0051	8.67411	11.2985	13.9993	13.2943	11.891	11.7592	14.9125	13.5353	12.8869	14.5531
BGIBMGA007385	0	0	0	0.109575	0	0	0	0.106158	0	0	0	0	0	0	0	0
BGIBMGA013304	14823.4	16922.8	5270.24	10770.2	28662.4	8238.13	1773.81	26408.8	137.053	116.598	813.158	606.726	281.216	34.1745	10.2684	4.48193
BGIBMGA009440	0.263347	0.346076	0	0.0781707	0.0726118	0.133774	0	0	0.268312	0.178955	0	0.3069	0	0	0.0839708	0.206972
BGIBMGA014160	0	0	0	0	0	0	0	0	0	0	0	0	0	0.164545	0	0
BGIBMGA009582	1.96177	1.5937	0.689346	1.58815	1.77026	1.5401	0.851888	2.0515	1.45364	1.3331	2.05587	1.10847	1.61373	1.88637	1.70599	3.08362
BGIBMGA004834	31.6165	25.8329	8.5207	15.5336	17.4813	16.9551	3.91688	30.5808	25.9752	22.5674	3.14194	13.1614	31.6033	22.9697	12.3007	30.4068
BGIBMGA001332	3.50456	2.45627	2.11109	2.52189	1.40553	2.15787	1.69093	2.19892	2.45256	0.865996	1.68331	1.65017	3.2785	2.83778	11.9196	3.89503
BGIBMGA006070	0	0	0	0	0.0744677	0	0	0	0	0	0	0	0	0	0	0.0707541
BGIBMGA011071	3.07771	5.28488	4.41861	5.116	16.6327	2.86624	1.85127	10.444	2.92669	5.9257	6.43053	6.37637	21.842	10.3943	8.04713	16.3408
BGIBMGA008134	0.845343	0.888723	0	0.250928	1.3985	0	0.22433	0	0	0	0	0.656766	0.674918	0.705899	0.269546	0.442921
BGIBMGA001817	1.69611	1.71183	1.3112	1.28887	1.23463	0.620343	0.360081	1.24868	1.0599	0.737649	0.293284	1.00149	1.19167	1.58629	1.03838	1.49299
EMBMOG00000005363	0	0	0	0	0	0	0	0	0	0	0	0	0	0	0	0
BGIBMGA005370	0.878901	2.26801	0.352957	0.806384	0.837163	0.811749	0.296846	1.3327	0.271356	0.814429	0.345399	0.869066	0.765503	0.667201	0.560493	0.544231
BGIBMGA013497	16.2005	15.8532	5.75744	9.25172	11.4996	10.7639	1.4281	16.5723	12.7174	14.5516	2.66562	5.40046	11.2785	10.2983	5.43382	13.2171
BGIBMGA012075	29.8134	28.3016	6.94622	16.5792	24.1408	19.5537	5.47473	29.3749	25.4625	17.4385	4.89417	11.5325	23.7025	24.5104	12.0333	22.6733
EMBMOG00000000077	0	0	0	0	0	0	0	0	0	0	0	0	0	0	0	0
BGIBMGA008282	0	0	0	0	0	0	0	0	0	0	0	0	0	0	0	0
BGIBMGA014342	1678.7	433.174	113.717	701.174	133.238	375.51	8.43228	3049.65	6.10839	5.29629	5.3994	0	0.159555	0.166879	0	0
BGIBMGA008493	65.1299	72.3097	29.4924	47.6763	67.5943	54.6528	22.637	97.6831	46.4571	48.8277	16.3337	39.1074	94.8976	80.6436	61.5055	88.1815
BGIBMGA002723	0	0.107855	0.0566488	0	0.0565737	0.104227	0.163347	0	0.209049	0.34857	0.0739142	0.159409	0.163815	0.114223	0.130848	0.107505
BGIBMGA002535	0	0	0	0	0	0	0	0	0	0	0	0	0	0	0.0673866	0
Novel01389	42.2672	59.8843	43.5762	43.3607	62.1557	51.5474	39.9574	68.4566	31.1166	41.1156	31.7604	35.6588	59.9467	50.4282	75.6273	61.1846
BGIBMGA011831	0.0525058	0	0.0289929	0.0311712	0.0289545	0.0533435	0	0.0905973	0	0	0	0	0	0.0876893	0.066968	0.0275106
EMBMOG00000005349	0	0	0	0	0	0	0	0	0	0	0	0	0	0	0	0
BGIBMGA000472	1.3946	1.72933	1.42168	1.10391	3.27343	2.10711	1.25261	2.13898	1.84595	2.57576	2.06109	1.72248	4.41571	4.77766	4.37842	4.12193
BGIBMGA000680	0.899301	0.577775	2.37255	2.01691	0.881641	0.456825	0.318199	0.114942	0.271484	0.0679012	0.287968	0.155264	0.10637	0.445011	0.828393	0.157064
BGIBMGA000480	0	0.0562483	0	0	0	0	0	0.061545	0	0	0	0.0831349	0	0	0.0682395	0.168198
BGIBMGA003449	0.0723753	0.152179	0	0	0.159646	0.14706	0.0768255	0	0	0	0	0	0.0770455	0	0	0
EMBMOG00000002718	0	0	0	0	0	0	0	0	0	0	0	0	0	0	0	0
EMBMOG00000000641	0	0	0	0	0	0	0	0	0	0	0	0	0	0	0	0
EMBMOG00000005307	0	0	0	0	0	0	0	0	0	0	0	0	0	0	0	0
EMBMOG00000003180	0	0	0	0	0	0	0	0	0	0	0	0	0	0	0	0
BGIBMGA000453	13.3063	7.13173	11.5256	10.5328	116.254	33.1339	14.6784	72.3306	0.354437	1.06379	4.13554	0.810822	8.61007	3.48592	11.9798	5.46815
BGIBMGA012658	2.36426	3.34793	1.49201	2.29158	2.12862	1.27452	0.921906	3.99621	2.03195	2.4263	1.18195	1.79936	3.28727	3.06212	2.95393	3.38763
BGIBMGA013503	26.3625	21.989	6.73712	13.4518	18.2622	13.9449	2.19705	25.1875	26.0457	22.3559	2.19761	9.30982	29.3392	20.3765	8.0586	23.63
BGIBMGA008628	0.174658	0	0	0	0.192631	0	0	0	0	0	0	0	0	0.388925	0	0
EMBMOG00000002708	0	0	0	0	0	0	0	0	0	0	0	0	0	0	0	0
BGIBMGA012207	5.03987	4.63062	1.30962	2.36345	2.56906	2.9689	0.359648	3.21539	1.55342	2.53262	0.183082	1.71101	3.38135	2.97072	1.8906	3.06228
BGIBMGA011438	57.0607	66.9875	29.1741	54.8277	122.952	97.1552	56.5313	128.48	39.3319	53.2797	27.5596	44.8243	140.945	138.356	185.448	134.426
EMBMOG00000005143	0	0	0	0	0	0	0	0	0	0	0	0	0	0	0	0
BGIBMGA005604	2.1031	3.01993	1.18962	1.2181	4.92191	7.76491	0.816737	4.42542	1.53303	1.95199	0.369571	1.11586	5.13287	5.71116	3.40204	3.49391
BGIBMGA009472	16.056	20.7753	10.1541	15.8052	9.83795	7.94697	5.24409	7.73509	15.1004	20.3294	9.88722	14.9265	9.4956	6.41726	8.40144	12.5111
EMBMOG00000004793	8.1283	10.8242	8.37821	7.07745	18.5272	8.80852	2.30083	24.9336	13.2505	5.15527	7.02753	12.6301	17.3056	12.0666	11.7495	15.8997
EMBMOG00000004031	1.08377	1.13939	0	0	0	0	0.575206	0	0	0	0	0.842007	0	0	0	1.13569
BGIBMGA004134	8.85017	11.0689	6.48782	7.97171	10.6024	8.37127	6.8028	13.8665	7.66967	7.05094	6.92605	6.52024	15.9999	14.6956	18.2941	13.6714
EMBMOG00000005444	0	0	0	0	0	0	0	0	0	0	0	0	0	0	0	0
EMBMOG00000005173	0.561069	0	0	0	0	0	0.595568	0	0	0	0	0	0	0	0	0
Novel00760	1.88133	2.47234	1.45438	1.67533	2.69741	2.67588	0.698952	2.59694	0.255574	1.66197	0.271092	0.292329	2.80381	2.72305	2.39952	1.97146
BGIBMGA005817	0	0	0	0	0	0	0	0	0	0	0	0	0	0	0	0
BGIBMGA004883	0	0	0	0	0	0	0	0	0	0	0	0	0	0	0.269546	0
BGIBMGA004482	28.7696	34.2034	17.7569	27.3275	25.0876	22.8912	10.4459	24.434	13.1494	16.444	9.76344	12.283	21.9821	19.758	18.4499	21.5825
BGIBMGA009888	113.261	102.049	46.4765	72.7799	105.846	72.9634	6.1181	119.762	43.7477	51.3518	8.70076	19.7598	101.579	63.8671	36.873	78.4219
BGIBMGA011786	4.51327	5.79929	4.35139	5.01856	15.1702	6.11371	4.10639	7.82874	2.9196	3.31036	0.825834	0.89053	7.0161	5.34409	4.02035	5.10485
BGIBMGA001865	4.67637	6.14542	2.78085	4.27111	7.24048	5.4819	3.24563	9.41377	9.89559	8.31111	4.5355	8.24451	11.3922	10.9139	9.97895	10.272
BGIBMGA014594	13.8281	20.298	5.18651	9.9132	11.7981	14.7114	4.56969	9.454	8.15206	16.3114	4.69948	9.52716	13.054	14.6699	7.82017	10.3895
BGIBMGA014294	0.484437	0.636621	0.0668748	0.0718991	1.00179	0.430646	0	0.278628	0	0	0	0	0.322311	0.134842	0.0772339	0.190367
BGIBMGA006080	0.496426	0.745573	0.704878	0.673632	1.32967	0.720495	0.0752787	0.978938	0.578042	0.385533	0.20438	0.330587	0.377471	0.315838	0.271355	0.371578
BGIBMGA007842	31.4241	29.733	10.9451	19.8446	30.24	28.7329	2.89577	42.0663	17.4039	21.0723	2.53772	8.0486	29.2612	25.4908	12.3762	26.6331
BGIBMGA005237	0	0	0	0	0	0	0	0	0.0926111	0.0926523	0	0	0	0	0	0
BGIBMGA006678	14.275	15.5939	7.66569	15.3304	8.36185	10.6829	7.36804	8.3173	4.32185	7.10334	1.60747	4.4619	10.1821	7.10729	5.87574	8.0098
EMBMOG00000003598	0	0	0	0	0	0	0	0	0	0	0	0	0	0	0	0
BGIBMGA003608	11859.2	14982.9	9756.83	11620.4	14162.1	13931	8750.39	13724.6	13816.2	16956.9	11738.3	13075.9	20558.1	20338.7	18745	20520.5
BGIBMGA007755	28.5726	27.4615	23.1526	23.6876	33.0047	30.2308	23.6893	26.6441	15.1586	14.2462	11.6938	17.864	24.1171	22.4946	23.8279	21.3488
BGIBMGA010769	4.26845	2.41327	2.01129	2.38764	2.61539	2.77539	1.06728	1.15659	31.9051	20.1365	13.2034	23.0811	3.89764	2.13333	1.98409	2.7434
BGIBMGA004154	18.8693	14.6798	4.79289	14.3387	17.0651	16.1031	9.61416	23.8762	8.20269	18.2078	8.15696	8.20957	18.4799	15.7567	19.0126	12.8526
BGIBMGA009914	0	0.385284	0.134909	0	0.134731	0.372325	0.778025	0.281044	0.16595	0.830121	0.528081	0.189817	0.780252	2.31219	5.76486	1.02409
BGIBMGA012717	0	0	0	0.0460418	0	0	0	0	0	0.0527013	0	0.0602537	0	0.0431742	0.049458	0.0406349
EMBMOG00000006226	14.7826	13.1236	5.07902	10.1411	9.41997	9.34479	2.0922	10.2028	6.69391	7.5898	7.10036	10.7192	9.79156	14.63	9.21764	11.7041
EMBMOG00000005158	0	0	0	0	0	0	0	0	0	0	0	0	0	0	0	0
EMBMOG00000002878	0	0	0	0	0	0	0	0	0	0	0	0	0	0	0	0
EMBMOG00000002205	0	0	0	0	0	0	0	0	0	0	0	0	0	0	0	0
EMBMOG00000001159	0	0	0	0	0	0	0	0	0	0	0	0	0	0	0	0
EMBMOG00000000849	0	0	0	0	0	0	0	0	0	0	0	0	0	0	0	0
BGIBMGA008018	0	0	0	0	0	0	0	0	0.0293253	0	0	0	0	0	0	0
BGIBMGA011424	7.14282	6.95822	2.20728	1.71176	1.98754	1.56454	1.84334	2.63833	0.756683	0.578897	0.755414	0.814593	0.558072	0.729611	7.85654	1.09872
BGIBMGA003478	0.0664578	0.0698681	0.073394	0.157816	0.0732968	0.270072	0	0.152895	0	0	0	0.103265	0	0.0739936	0	0
BGIBMGA009765	1.17409	2.46867	2.2691	2.43958	1.61864	2.68384	2.18099	4.38936	1.59497	0	0.845907	0.912175	1.87477	1.30722	2.62059	1.8455
EMBMOG00000003672	0	0	0	0	0	0	0	0.82876	0	0	0	0	0	0	0	0
EMBMOG00000005245	0	0	0	0	0	0	0	0	0	0	0	0	0	0	0	0
BGIBMGA012278	0	0.341816	0	0	0.35859	0.660639	0	0	0.441683	0	0	1.51561	0	0	0	0.681416
BGIBMGA001693	15.6732	12.7036	5.75107	10.6854	11.1523	9.29715	3.48839	16.0518	10.3711	12.712	3.56981	4.71363	17.6534	17.4505	13.6063	20.9804
BGIBMGA012312	0.222459	0	0	0	0	0	0	0	0	0	0	0	0	0	0	0
BGIBMGA003188	0.470288	0.494422	0.324608	0.593293	0.0972533	0.029862	0.249603	0.0338112	0.279508	0.239685	0.0847083	0.867771	0.093869	0.196356	0.487358	0.338813
BGIBMGA003119	7.31713	5.97309	2.80452	4.29286	6.78839	4.72269	1.78185	7.9714	6.19796	6.20072	1.67459	4.01283	9.57623	5.7507	5.05056	6.40476
EMBMOG00000000788	0	0	0	0	0	0	0	0	0	0	0	0	0	0	0	0
BGIBMGA005843	35.3244	59.1145	35.4724	42.7574	35.3412	40.4611	29.4788	31.7701	59.0772	88.1367	47.2731	63.6612	64.9741	71.2695	64.8079	66.2782
BGIBMGA012903	40.6112	46.4258	27.084	39.1373	52.6178	42.3006	30.8036	61.5014	33.53	33.9736	26.9301	33.0834	67.6597	64.3562	80.5621	61.8932
BGIBMGA002700	0.712368	0.166427	0	0.0939805	0.174595	0	0	0.273149	0	0	0	0	0	0.264382	0.302861	0.0829439
EMBMOG00000006134	0	0	0	0	0	0	0	0	0	0	0	0	0	0	0	0
EMBMOG00000002557	0	0	0	0	11.953	5.50532	1.72562	9.97345	0	0	0	0	5.76853	7.23999	1.38229	6.81416
BGIBMGA011215	3.39282	2.64296	1.71546	2.20836	0.788968	0.934414	0.976293	0.681816	3.05419	2.83333	1.11915	2.63596	1.76236	1.63845	1.87692	2.01328
Novel00911	117.681	110.266	64.6569	86.6312	134.821	93.4053	78.2294	128.602	30.3747	41.5839	27.9797	32.6859	110.242	91.2264	97.1867	80.1573
BGIBMGA001430	10.3532	11.0166	5.38386	7.28019	10.7812	9.16528	5.06811	11.3024	7.27123	10.7239	5.32288	8.51218	15.3549	14.5768	11.6023	14.2725
BGIBMGA005440	16.8498	23.1188	19.8699	28.3707	18.5837	22.4379	10.8123	11.1696	16.2945	25.6171	26.7489	24.9985	34.8606	37.9447	21.4908	39.3042
BGIBMGA001110	0	0	0	0	0	0	0	0	0	0	0	0	0	0	0	0
BGIBMGA003938	0.0686155	0.144273	0.0757769	0.0814701	0.22703	0.209131	0.364173	0.157859	0	0	0.197744	0.106618	0.657388	0.916752	0.17503	0.143805
BGIBMGA013394	2.07192	2.94063	1.65892	2.46008	0.799797	0.420995	0.714778	0.29792	3.37758	5.7022	1.3435	4.50722	2.37104	2.36453	1.18917	1.03131
BGIBMGA011446	1664.23	1945.52	1232.71	1341.41	1786.56	1696.52	918.385	2001.05	1922.22	2134.87	1345.5	1785.55	2645.75	2420.89	2254.11	2602.58
BGIBMGA002606	0	0	0	0.0510016	0	0	0	0.0494111	0	0	0.185687	0.0667445	0	0	0	0
EMBMOG00000001729	0	0	0	0	0	0	0	0	0	0	0	0	0	0	0	0
Novel00303	0	0.28006	3.82451	1.26518	1.46902	2.16512	4.24154	0.306432	0.361884	0.724089	0	0	0.283579	2.07617	2.71811	1.11661
BGIBMGA014024	0	0.0782326	1.80797	0.795194	0.492431	1.73883	5.76624	0	0	0	0.107228	0	0	0	0	0
BGIBMGA006093	20.3823	24.3472	19.227	21.3308	34.0079	27.6432	20.4914	30.4348	19.3911	21.2642	17.0384	18.0179	35.1889	31.7491	35.8701	32.5516
BGIBMGA004895	0	0	0	0	0	0	0	0	0	0	0	0	0	0	0	0
EMBMOG00000000331	0	0	0	0	0	0	0	0	0	0.736467	0.780837	0.842007	0.576853	0	0	0
EMBMOG00000000010	0	0	0	0	0	0	0	0	0	0	0	0	0	0	0	0
EMBMOG00000001982	0	0	0	0	0	0	0	0	0	0	0	0	0	0	0	0
BGIBMGA003383	0.0695184	0.109629	0.307096	0.041271	0.0766723	0	0.0368965	0.119952	0	0.0472405	0	0	0.0370021	0.116102	0.133	0.182122
BGIBMGA011999	8.77243	10.2706	7.04583	7.10173	14.5128	12.1533	7.61877	15.8246	6.2294	5.14832	4.30934	5.57631	17.1913	14.8727	11.9516	14.8337
BGIBMGA010379	0	0.0825951	0	0.0932817	0	0	0	0	0.213453	1.06774	0	0	0.501798	0.174944	0.400812	0.164654
BGIBMGA012792	0.130858	0	0	0	0	0	0	0	0	0	0	0	0.069651	0	0	0.0685635
EMBMOG00000003831	0	0	0.959149	1.03121	0	0	0	1.99811	0	1.18036	0	0	0	4.83492	0	0
EMBMOG00000004844	0	0	0.933572	0	0	0	0	0	0	1.14889	2.43621	0	0	0	0	0
BGIBMGA008487	0	0	0	0	0	0	0	0	0	0	0	0	0	0	0	0
BGIBMGA012424	0	0	0.560143	0.200742	0.372934	0	0	0	0	0.229778	0	0	0	0	0	0
BGIBMGA013487	0	0	0	0	0	0	0	0	0	0	0	0	0	0	0	0
BGIBMGA013377	0.0838634	0	0.0926163	0.0995745	0	0	0	0	0	0	0	0.130311	0	0	0	0
BGIBMGA008491	0.245027	0.193201	0.1353	0.436396	0.540484	0.186702	0.130047	0.91604	0.499294	0.166506	0.0882685	0.190367	1.30419	0.954839	1.25007	1.15544
BGIBMGA005719	0.806625	0.848018	1.24714	1.72393	1.06756	0.819495	0.171245	0.927873	0.219156	0.877014	1.16231	2.00539	3.26296	4.84969	4.11521	3.38107
BGIBMGA002883	0	0	0	0	0	0.0342983	0.0358355	0	0	0	0.0486464	0	0	0.112763	0	0
BGIBMGA012747	1.5993	0.960781	2.14469	2.84837	1.25991	1.62481	2.78897	0.788442	0.155186	0	0	0	0.121607	0	0	0
EMBMOG00000002822	0	0	0	0	0	0	0	0	0	0	0	0	0	0	0	0
BGIBMGA001923	0	0	0	0	0	0	0	0	0	0	0	0	0	0	0	0
BGIBMGA010918	0	0.174945	0	0	0	0	0	0.0957098	0	0.11308	0	0	0.088572	0	0	0
EMBMOG00000005181	0	0	0	0	0	0	0	0	0	0	0	0	0	0	0	0
Novel00316	1.15125	1.21032	0.454072	0.683461	0.362776	0.835438	0	1.3243	0.670259	0.335279	0.118493	0.383326	0.612766	1.19023	0.524409	0.0861713
BGIBMGA000707	0	0	0	0	0	0	0.257851	0	0	0	0	0	0	0	0	0
BGIBMGA007580	0	0	0	0	0	0.056502	0	0	0	0	0	0	0	0	0	0
EMBMOG00000005610	0	0	0	0	0	0	0	0	0	0	0	0	0	0	0	0
BGIBMGA007623	0	0.0776856	0	0	0	0	0	0	0	0	0.106478	0	0	0	0	0.0774337
BGIBMGA006448	0	0.401531	0.140598	0.302323	0.140412	0	0	0	0	0.692101	0	0	0	0	0.324754	0
EMBMOG00000003345	0	0	0	0	0	0	0	0	0	0	0	0	0	0	0	0
BGIBMGA012181	4.13957	4.58105	2.52642	3.49229	1.5619	0.885392	1.04071	2.50621	1.92383	3.55326	2.66853	4.06247	1.15965	2.78964	3.61248	2.39725
EMBMOG00000001579	0	0	0	0	0	0	0	0	0	0	0	0	0	0	0	0
EMBMOG00000001104	2.16139	1.51487	0	1.71087	0	0.731958	0	0	0	0.979166	1.03816	0	0.766953	0	0	0
EMBMOG00000001724	0	0	1.19689	0	0	0	0	0	0	0	0	0	0	0	0	0
BGIBMGA004372	0	0	0.0682436	0	0	0.06278	0	0	0	0	0	0	0	0	0	0
BGIBMGA004419	12.6802	11.5741	6.7304	11.5544	20.4897	13.8811	10.121	17.2999	8.279	6.94677	5.52397	7.02587	21.6602	18.1673	29.2113	14.9357
BGIBMGA000294	0	0	0	0	0	0	0	0	0	0	0	0	0.0965548	0	0.115685	0
BGIBMGA008249	17.717	20.9961	10.5805	15.1811	9.78952	9.87655	5.30915	8.58963	12.1537	17.712	10.4047	17.0212	13.3109	13.9611	14.4207	12.8447
BGIBMGA003457	31.8755	30.9334	17.9236	23.5678	37.3449	28.1136	24.54	46.6059	28.5508	28.4048	14.301	24.1298	56.5539	51.6099	41.8467	49.6756
BGIBMGA005632	0	0	0.028814	0	0	0	0	0	0.106331	0	0	0	0.0277744	0	0	0.0273408
BGIBMGA003034	6.94201	6.92871	5.28895	5.73847	4.70044	4.59769	4.66383	5.00357	2.92466	4.29937	5.00158	5.8713	6.17389	6.45729	7.00484	5.29479
BGIBMGA003185	2.47687	2.97864	0.747802	1.41755	1.27744	1.39397	0.340468	2.80819	3.02587	4.43184	5.34077	6.75594	9.04823	7.61847	7.90911	9.18705
BGIBMGA008449	0	0	0	0	0	0	0	0	0	0	0	0	0	0	0	0
BGIBMGA013907	0	0	0	0	0	0	0	0	0	0	0	0	0	0	0	0.0375994
BGIBMGA008671	7.13096	6.47459	3.72283	6.08077	8.79427	7.17887	2.40846	11.1857	5.01975	5.90303	2.80239	3.82778	8.2122	9.45529	7.68951	9.51056
BGIBMGA013171	2.91327	3.11468	1.47234	2.9314	2.99524	1.80595	0.628964	2.32879	2.88436	3.55672	1.56532	3.22245	3.20639	1.8692	3.52677	2.43192
EMBMOG00000006157	0	0	0	0	0	0	0	0	0	0	0	0	0	0	0	0
BGIBMGA007696	0.998437	1.83693	0.826983	0.691533	0.917653	1.52155	0.264957	0.574259	1.24332	2.03543	0.359677	2.32712	1.77144	2.03803	1.80405	1.65659
BGIBMGA003835	0	0	0	0	0	0	0.0530332	0.114942	0	0.0679012	0	0	0.21274	0.166879	0	0
BGIBMGA005608	0.405549	2.88977	0.597168	0.802541	0.894565	2.24321	4.30485	0.36284	0.0612141	0	0	0	0	0	0	0
BGIBMGA012607	0	0	0	0	0	0	0	0	0	0	0	0	0	0	0	0
EMBMOG00000005752	0	0	0	0	0	0	0	0	0	0	0	0	0	0	0	0
BGIBMGA001288	17.5186	24.8492	4.29934	9.90505	4.52367	1.41255	0.811722	1.67933	0.566633	0.566886	0.701212	0.864166	0.518029	0.232204	0.354666	0.874185
EMBMOG00000005977	0	0	0	0	0	0	0	0	0	0	0	0	0.823071	0	0	0
Novel00845	0.754771	1.78538	1.04193	1.5683	1.66488	0.57511	5.40797	1.73645	0.256334	0.256448	0.543797	0.586398	0.803474	1.47062	1.20333	1.18639
EMBMOG00000003308	0	0	0	0	0	0	0	0	0	0	0	0	0	0	0	0
EMBMOG00000002979	0	0	0	0	0	0	0	0	0	0	0	0	0	0	0	0
BGIBMGA013773	56.7832	75.8556	40.667	61.8448	107.595	87.1843	36.8219	99.6967	57.7088	60.3456	27.2228	39.4723	122.144	120.977	156.963	137.015
EMBMOG00000000586	0	0	0	0	0	0	0	0	0	0	0	0	0	0	0	0
Novel01248	4.55951	3.84305	1.5193	2.38016	8.49679	7.98664	6.34189	1.31122	0.106793	0	0	0	0.16737	0	0	0
BGIBMGA000835	0	0	0.224416	0	0	0	0	0	0.276052	0	0	0	0	0	0	0
BGIBMGA006748	0	0	0	0	0	0	0	0	0	0	0	0	0	0	0.202666	0
EMBMOG00000004567	0	0	0	0	0	0	0	0	0	0	0	0	0	0	0	0
EMBMOG00000004944	0	0	0	0	0	0	0	0	0	0	0	0	0	0	0	0
EMBMOG00000006493	0	0	0	0	0	0	0	0	0	0	0	0	0	0	0	0
BGIBMGA011956	0	0	0	0	0	0	0	0	0	0	0	0	0	0	0	0
BGIBMGA003071	5.80452	6.3721	3.50621	5.52117	4.52727	3.84454	2.68924	4.72188	4.57434	7.10428	3.14231	4.63424	5.39388	6.67694	6.33986	7.09076
BGIBMGA001912	0	0	0	0	0	0	0	0	0	0	0	0	0	0	0.256711	0
BGIBMGA007825	27.1138	26.1076	11.082	19.5567	20.1223	22.552	8.17703	21.7452	14.5957	16.0486	8.83638	16.301	19.584	16.7588	17.1294	20.8183
BGIBMGA006750	1.73226	2.18538	0.382611	1.23407	0	1.40792	0.367755	0	0.941293	0.470856	0	1.07667	0.737616	0	0	0
BGIBMGA009673	0	0	0	0	0	0.202554	0	0	0	0	0	0	0	0	0	0
EMBMOG00000005140	0	0	0	0	0	0	0	0	0	0	0	0	0	0	0	0
BGIBMGA007549	2.50961	3.61044	1.89632	1.5683	4.516	2.68384	1.68248	6.98921	1.43547	1.61562	1.14197	3.07859	6.32736	4.70599	7.58099	4.84444
BGIBMGA006990	0	0	0	0	1.09502	0.144099	0.451672	0	0.192681	0	0	0.220391	0.150988	0.157919	0	0.148631
EMBMOG00000006058	0	0	0	0	0	0	0	0	0	0	0	0	0	0	0	0
EMBMOG00000002963	0	0	0	0	0	0	0	0	0	0	0	0	0	0	0	0
EMBMOG00000005110	0	0	0	0	0	0	0	0	0	0	0	0	0	0	0	0
BGIBMGA002910	0.598473	0.117972	0	1.28795	0	0.304011	0.0397045	2.32346	0.0508131	0	0	0	0	0	0	0
EMBMOG00000004003	0	0	0	0	0	0	0	0	0	0	0	0	0	0	0	0
Novel01410	3.13268	3.33875	1.01567	1.3991	2.67846	1.94171	0.533878	2.99195	1.7374	1.44522	0.600494	0.848496	3.64076	2.09594	0.788111	2.68041
BGIBMGA005846	65.6713	66.8378	35.4912	52.6741	70.8883	53.2333	10.0114	63.6889	84.9419	76.6717	15.1005	51.8356	68.0496	49.7824	32.301	69.7325
BGIBMGA009304	0	0	0	0	0	0	0	0	0	0	0	0	0	0	0	0
EMBMOG00000004437	0	0	0	0	0	0	0	0	0	1.14889	0	0	0	0	0	0
BGIBMGA011392	19.573	27.3453	14.2908	16.2138	24.5276	17.9694	7.73077	29.9951	10.6887	16.0844	9.27634	12.0239	21.8051	19.3308	22.2272	18.0575
Novel00023	1.24503	0.805489	0.634603	1.13714	1.26753	0.875696	0.609962	1.21184	0.520413	0.780966	0	1.19051	1.22342	1.49284	0.732905	1.50539
EMBMOG00000005303	0	0	0	0	0	0	0	0	0	0	0	0	0	0	0	0
BGIBMGA000441	1.784	1.00991	1.06088	2.4441	0.908119	0.278841	0.291338	0.157859	0.745699	1.86508	0.197744	1.70589	1.46086	1.06954	0.35006	0.575221
BGIBMGA000862	0.0606416	0	0.0334854	0	0	0.0616091	0	0.0348785	0	0	0	0	0	0.101277	0	0.0635467
BGIBMGA002569	259.339	256.407	141.369	197.456	260.221	248.192	122.741	264.23	71.7736	72.3526	28.2049	52.3067	214.474	251.995	105.38	194.305
EMBMOG00000001562	0	0	0	0	0	0	0	0	0	0	0	0	0	0	0	0
BGIBMGA012962	0.257334	0.0338175	0	0.038193	0	0	0	0.037002	0	0	0	0	0	0	0	0
EMBMOG00000003762	0	0	0	0	0	0	0	0	0	0	0	0	0	0	0	0
EMBMOG00000002493	0	0	0	0	0	0	0	0	0	0	0	0	0	0	0	0
BGIBMGA006630	0.820253	1.01452	0.426289	0.744763	0.798232	0.9804	0.819472	1.55408	0.0655466	0.196727	0	0.374866	1.18136	0.429771	0.984644	0.657302
EMBMOG00000000532	0	0	0	0	0	0	0	0	0	0	0	0	0	0	0	0
EMBMOG00000001334	0	0	0	0	0	0	0	0	0	0	0	0	0	0	0	0
BGIBMGA012243	0	0	0	0.418213	0.194236	0.357846	0	0	0.239245	0.718055	0.253772	0.547305	0.937386	0.392166	2.24622	0.738201
EMBMOG00000005062	0	0	0	0	0	0	0	0	0	0	0	0	0	0	0	0
BGIBMGA009990	0.0945574	0	0	0	0.052144	0.048033	0	0.0543854	0.0642269	0	0	0	0	0	0	0.0990874
BGIBMGA011257	0	0	0	0	0	0	0	0	0	0	0	0	0	0	0	0
EMBMOG00000000251	0.845343	0	0	0	0	2.57649	2.69197	0	0	0	0	0	0	0	0	0
EMBMOG00000006008	0	0	0	0	0	0	0	0	0	0	0	0	0	0	0	0
EMBMOG00000000173	0	0	0	0	0	0	0	0	0	0	0	0	0	0	0	0
BGIBMGA011075	0	0	0.0972471	0	0	0	0.093471	0.101293	0	0	0	0	0.0937386	0	0	0
BGIBMGA001784	0.436973	0.334106	0.219354	0.566003	0.0876255	0.161434	0.0421674	0.091392	0.21586	0.269946	0.343451	0.555535	0.169152	0.0442293	0.0506666	0.166511
BGIBMGA001040	0.335454	0.235112	0.493953	0.398298	1.72655	0.908815	0.118693	2.95839	0	0.455908	0.32225	0.347495	0.476133	0.373492	0	0.585874
BGIBMGA008746	1.17217	1.66726	1.25644	1.10523	1.10268	1.2259	0.805101	1.07076	0.749349	1.03081	0.546459	0.910687	0.880807	1.07478	0.615603	1.37284
BGIBMGA014220	44.1353	44.3134	24.4353	36.2528	32.2583	27.5205	17.5374	36.5997	25.5371	34.911	21.9562	28.1212	35.051	34.7099	35.6665	35.1767
BGIBMGA002311	0.0861423	0.0452814	0.0158555	0.0340935	0.0158345	0.0437583	0.0304797	0.148636	0	0.0780495	0.0413759	0.0446172	0.137551	0.175835	0.164804	0.0300897
EMBMOG00000002757	0	0	0	0	0	0	0	0	0	0	0	0	0	0	0	0
BGIBMGA008742	3.77385	3.90647	1.98769	2.89532	4.73852	3.83406	1.17096	6.07757	2.05067	1.73596	0.920272	1.89452	4.01737	2.65035	4.36902	4.74558
BGIBMGA007125	25.8218	33.0562	4.63533	9.00542	15.1328	7.15692	1.27668	16.0657	0.766919	0.733901	0.389058	1.06791	1.46324	1.03849	0.939185	1.10602
BGIBMGA010529	0	0	0	0	0	0	0	0	0	0	0	0	0	0	0	0
BGIBMGA009024	0	0	0	0	0	0.0502828	0	0	0	0	0	0	0	0	0	0
BGIBMGA009993	0.892002	1.51487	0.757769	1.46646	0.983795	0.906233	1.16535	0.394647	1.95746	1.86508	1.58196	2.13236	1.67999	1.45152	2.01285	1.79757
BGIBMGA009940	0	0.236362	0	0.800834	0	0	0	0	0.610839	0	0	0	0	0.250319	0	0.235596
BGIBMGA000601	0.265275	0.418332	0.097654	0.157486	0.0487623	0.134754	0.0469311	0.0508583	0	0.36053	0	0.480895	0.0941309	0.0984517	0	0.138992
BGIBMGA012745	0	0	0	0	0	0	0	0	0	0	0	0	0	0	0	0
BGIBMGA000413	0	0	0	0	0.214824	0	0	0.112029	0	0	0	0	0.103674	0	0	0
BGIBMGA013945	11.3236	1.06081	2.60013	18.8362	0.0618259	7.34676	0	5.28765	0.761523	2.43796	0.242329	0	0	0	0	0.117486
EMBMOG00000003953	0	0	0	0	0	0	0	0	0	0	0	0	0	0	1.07818	0
EMBMOG00000000400	5.96075	1.70908	2.39377	0.643405	27.4919	29.7287	17.8314	45.5039	4.41683	2.2094	1.56167	2.52602	20.7667	29.5633	24.8812	38.6136
BGIBMGA005084	0.120077	0	0.13261	0	0	0.243986	0.382381	0	0	0	0.173026	0	0.255651	0	0.153151	0.251659
BGIBMGA000960	0	0	0	0	0	0	0	0	0	0	0	0	0	0	0	0
BGIBMGA004494	49.8009	51.1221	14.6951	39.2656	46.4009	41.4505	6.75068	65.3902	33.3614	41.4876	10.1509	20.2199	67.2835	63.8359	39.4336	71.3594
EMBMOG00000005695	0	0	0	0	0	0	0	0	0	0	0	0	0	0	0	0
Novel00376	9.38561	7.45077	4.01915	9.09708	0.845017	2.14059	0.406641	1.54234	1.30103	2.3429	2.20805	4.46442	1.42732	1.49284	0.732905	2.20791
BGIBMGA010546	0.560573	0.235735	0.185724	1.06495	0.927389	0.911226	0.714049	0.515868	0.380762	0.228559	0.323105	0.60973	0.477396	0.748964	0.357488	0.117486
EMBMOG00000004656	0	0	0	0	0	0	0	0	0	0	0	0	0	0	0	0
BGIBMGA009004	38.2322	40.8241	27.8836	33.7258	39.7432	36.894	17.6411	34.4204	40.1606	60.1049	37.9363	52.3923	48.2267	48.1719	36.0244	45.5898
BGIBMGA013860	0.0616139	0.259103	0.249497	0.0975424	0.203863	0.0834626	0.0436016	0.0472503	0.390604	0.390778	0.0887832	0.22339	0.087453	0.205801	0.10478	0.0860876
EMBMOG00000005590	0	0	0	0	0	0	0	0	0	0	0	0	0	0	0	0
BGIBMGA000324	320.495	282.459	204.574	217.325	340.91	282.667	219.844	440.545	389.2	122.382	177.42	117.361	156.698	198.675	70.3164	85.3103
BGIBMGA011466	13.3195	14.3764	9.51224	10.5432	16.9426	16.3286	7.25775	15.0152	8.20269	12.5509	5.75785	9.24439	9.83074	10.8752	10.3062	14.795
BGIBMGA006986	2629.42	3209.16	2159.04	2262.93	2900.48	3081.92	1686.72	3044.7	3783.63	4164.53	2697.53	3255.65	4314.92	4173.71	3793.86	4318.62
BGIBMGA010457	4.7025	3.60607	6.04867	6.70017	1.4644	1.29274	5.28527	3.43653	0.225467	0.676701	1.75382	0.343856	9.65852	9.79389	9.10248	20.2329
Novel00021	3.83846	2.08729	3.94673	4.08609	5.10935	3.36181	2.66949	3.19739	0	0.539666	0.381453	0	0.281803	0.589477	0.168818	0
EMBMOG00000001627	2.83884	1.98968	1.56756	1.68534	2.08732	1.92275	0	4.35408	3.21374	0.643034	0	0	3.52569	1.58037	0.603462	2.97484
BGIBMGA007220	8.22848	8.46403	4.90321	6.74764	3.59093	4.75123	3.77026	5.37959	4.18177	6.11453	3.92387	7.08277	5.29348	4.81145	4.15267	5.58303
EMBMOG00000005153	0	0	0	0	0	0	0	0	0	0	0	0	0	0	0	0
BGIBMGA002354	0	0	0	0	0	0	0	0	0	0	0	0	0	0	0	0
BGIBMGA014533	0.308519	0	0	0.366318	0	0.470163	0.163745	0.354895	0	0	0	0	0.656855	0.687006	0.196749	0
EMBMOG00000004434	0	0	0	0	0	0	0	0	0	0	0	0	0	0	0	0
BGIBMGA001283	38.6443	34.2793	9.33572	16.7285	34.9626	30.5703	2.99107	45.2634	35.8184	29.1325	4.49539	10.477	40.9236	32.3817	14.8892	44.9248
BGIBMGA011026	0	0	0	0	0	0	0	0	0	0	0	0	0	0	0	0
BGIBMGA009532	0.0554687	0.0583151	0	0.790324	0	0.0563537	0.0588794	0	0.0753528	0	0.239785	0.172379	0.059048	0.0617584	0.212241	0.232504
EMBMOG00000000411	0.537295	0.564866	0.593372	0	0	0	0.570332	0	2.1897	0	0	3.33949	0	0.598219	0	0.563035
BGIBMGA006357	55.0664	50.6165	18.6139	33.4865	40.5024	35.6838	11.5325	58.5929	51.6062	53.8036	11.3125	28.5601	68.482	52.611	36.6355	65.8142
BGIBMGA014205	0	0	0	0	0	0	0	0	0	0	0	0	0	0.25301	0	0
BGIBMGA002750	140.911	169.791	89.6441	126.319	191.831	144.928	54.8717	177.078	127.48	165.805	104.681	141.149	202.22	196.462	152.768	237
Novel01322	0	0	0	0.059321	0.110205	0.253791	0.424266	0	0	0	0	0.155264	0.372295	0.667517	1.65679	0.314128
EMBMOG00000002952	0	0	0	0	0	0	0	0	0	0	0	0	0	0	0	0
EMBMOG00000003718	0	0	0	0	0	0	0	0.82876	0	0	0	0	0	0	0	0
BGIBMGA004297	0	0	0	0	0	0	0	0	0	0	0	0	0	0	0	0
BGIBMGA004461	0	0	0	0	0	0	0	0	0.251837	0	0	0	0	0	0	0
BGIBMGA004127	12.0763	10.9503	4.779	9.85788	12.5421	10.8376	3.0979	16.5541	7.109	10.7366	5.29296	8.52232	17.3015	15.9668	13.734	14.0258
BGIBMGA007276	0	0	0	0	0	0	0	0	0	0	0	0	0	0	0	0
EMBMOG00000005231	0	0	0	0	0	0	0	0	0	0	0	0	0	0	0	0
EMBMOG00000003666	0	0	0	0	0	0	0	0	0	0	0	0	0	0	0	0
BGIBMGA003414	12.5576	15.134	3.72076	7.51571	17.9035	8.71277	3.25117	16.0894	5.68641	5.68894	2.79517	4.28326	12.7159	10.2304	7.68272	9.84268
EMBMOG00000003503	0	0	0	0	0	0	0	0	0	0	0	0	0	0	0	0
BGIBMGA001971	0.377385	0	0	0	0	0	0	0	0	0	0	0	0.803474	0	0	0.79093
BGIBMGA003005	27.8622	24.6093	17.7923	21.0419	15.3647	23.3964	12.6752	17.1153	12.2305	15.5847	12.9731	17.2291	15.9398	20.5755	22.7241	14.3006
Novel01122	0.411916	0.649581	0.227454	0.2853	20.2923	16.3908	6.5951	22.4281	0.0466314	0.279913	0.197852	0.320027	15.9686	13.5676	16.7244	16.3307
BGIBMGA001597	0	0.142424	0	0	0	0	0	0	0	0	0	0	0	0	0	0
BGIBMGA014193	6.59431	6.09744	1.75483	3.82052	1.27057	3.3094	0.548176	1.37088	3.18394	6.58667	1.54553	3.88874	3.38305	4.24601	1.368	3.08046
BGIBMGA012456	0.325132	0.683633	2.1544	0.386043	12.9093	1.6516	0.172562	0.0935011	0.110421	0.11047	0.234251	0.126301	0	0.723999	0.103672	0
BGIBMGA008585	0	0	0	0	0	0.112412	0	0.509116	0	0	0	0	0.117787	0.246387	0	0.695687
EMBMOG00000004982	0	0	0	0	0	0	0	0	0	0	0	0	0	0	0	0
EMBMOG00000002913	0	0	0	0	0	0	0	0	0	0	0	0	0	0	0	0
Novel01295	0	0	0.167107	0	12.8502	3.84321	3.53361	0.174059	0	0	0	0	8.85931	3.70639	6.75474	0
EMBMOG00000002621	0	0	0	0	0	0	0	0	0	0	0	0	0	0	0	0
BGIBMGA005868	0.398747	0.262006	0.165137	0.295905	0.164918	0.0506386	0.0529081	0	0	0.135482	0.359111	0.387244	0.212238	0.166486	0.0635722	0.156694
BGIBMGA001614	1.84387	1.88878	1.30533	1.29113	1.46003	1.29689	0.501858	1.8491	0.83495	1.47788	0.545014	1.24888	1.40923	1.26335	1.74873	1.63494
EMBMOG00000002686	0	0	0	0	0	0	0	0	0	0	0	0	0	0	0	0
BGIBMGA011343	21.2109	23.1799	14.3594	19.6152	17.4529	13.0396	7.90628	14.9716	15.4401	19.2999	9.43289	14.8373	17.2159	14.8784	11.3407	18.6756
EMBMOG00000006420	0.541887	0	0	0	0	0	0	0	0	0	0	0	0	0	0	0
EMBMOG00000002747	0	0	0	0	0	0	0	0	0	0	0	0	0	0	0	0
BGIBMGA002034	0	0	0	0	0	0	0	0	0	0	0	0	0	0	0	0
EMBMOG00000001638	0	0	0	0	0	0	0	0	0	0	0	0	0	0	0	0
BGIBMGA009371	5.87044	6.20505	3.39927	4.59658	6.01958	4.868	1.71785	5.94981	4.48315	6.77085	3.8866	4.14177	8.34358	6.14747	6.11133	8.74535
BGIBMGA004170	0	0.203835	0	0	0	0	0.205808	0	0	0	0	0	0.206397	0	0	0
BGIBMGA010273	30.2412	42.3976	29.8933	35.395	41.1083	37.9071	21.4975	34.9221	40.7094	42.5908	18.2321	28.1515	32.7764	27.9568	25.5557	38.1552
EMBMOG00000006358	0	0	0	0	0	0	0	0	0	0	0	0	0	0	0	0
EMBMOG00000003496	0	0	0	0	0	0	0	0	0	0	0	0	0	0	0	0.897812
BGIBMGA002965	9.55354	9.46889	5.54175	7.10389	9.29497	7.38568	4.47295	10.3605	6.07399	7.60679	4.2643	5.0482	11.437	8.77449	10.6259	10.9213
BGIBMGA003708	7.3282	5.31842	1.77525	3.70497	2.65935	2.78592	1.20446	4.18768	2.31217	2.24894	1.83942	1.76313	2.26483	2.63199	1.68843	3.41851
BGIBMGA005282	55.0822	60.8239	23.7531	41.1095	72.9833	55.7326	17.9783	74.7412	29.3203	34.0185	8.53106	15.0218	71.2414	61.1612	37.4688	68.5584
Novel00859	6.13148	7.11067	5.23564	7.73048	8.08705	9.44028	9.2595	8.94366	3.60657	3.77999	2.55037	5.20567	5.3832	7.81204	7.90096	6.82265
BGIBMGA001105	14.642	16.2275	7.72666	12.5036	16.0693	12.7506	6.0485	16.0962	7.5448	9.31266	3.84556	6.61249	16.8154	15.0174	14.9032	16.6284
EMBMOG00000002611	0	0	0	0	0	0	0	0	0	0	0	0	0	0	0	0
EMBMOG00000000234	0	0	0	0	0	0	0	0	0	0	0	0	0	0	0	0
BGIBMGA003695	271.951	193.297	43.6021	216.71	147.161	98.9607	66.2795	302.221	1.56597	1.43611	1.24579	0	3.37459	0.641726	1.10269	0
BGIBMGA009581	7.13821	6.61815	3.1657	5.73931	2.85156	2.56964	1.4319	3.55603	2.82513	4.96527	2.02478	4.19212	3.11133	2.94125	2.9392	2.82715
EMBMOG00000003508	0	0	0	0	0	0	0	0	0	0	0	0	0	0	0	0
BGIBMGA014049	6.88488	6.09266	4.04636	5.60145	3.79009	2.65191	0.622787	8.07129	17.1606	14.6947	7.43631	12.6516	7.01048	4.626	2.76419	17.8674
BGIBMGA009770	3.3679	4.73572	2.46411	4.44872	1.57866	1.79636	0.849059	1.54966	1.08661	2.00254	2.00187	4.64446	4.66079	3.70292	3.54383	4.14687
Novel00463	0.874029	0.706831	0.0742502	0.478971	3.26268	0.887974	0.142734	1.08275	0.274003	0.274125	0.29064	0.208939	1.503	0.22457	0.171503	0.281816
BGIBMGA012274	0	0	0	0	0	0	0	0.165376	0	0	0	0	0	0	0	0
EMBMOG00000000329	0	0	0	0	0	0.85883	0	0	0	0	0	0	0	0	0	0
EMBMOG00000001444	0	0	1.19689	0.643405	0	0	0	0	0	0	0	0	0	0	0	1.13569
BGIBMGA013147	11.8396	13.7348	6.39179	10.5504	10.5153	11.3453	4.33366	11.5198	12.7235	18.343	10.2778	12.5756	23.0341	22.193	18.5619	19.9063
BGIBMGA003872	0	0	0.324157	0	0	0	0	0	0	0	0	0	0	0	0	0.922751
BGIBMGA007191	2.80343	1.94327	1.87123	2.77996	3.09193	2.72297	1.04644	2.79958	2.46918	1.88411	1.50931	2.58494	3.90259	4.59623	2.47542	3.61568
BGIBMGA009200	0	0.044885	0	0	0	0.0433753	0	0.0982234	0.0579988	0	0	0	0	0	0	0
BGIBMGA008767	0.127311	0.334609	0.0702991	0.226742	0.561648	0.129342	0.135139	0.58579	0	0.173025	0	0	0.0677629	0.42524	0.0811886	0.533639
BGIBMGA012561	0	0	0	0	0	0	0	0	0	0	0	0	0	0	0	0
BGIBMGA013073	6.18006	7.39635	3.68676	3.73444	5.44674	3.84007	1.64001	5.39523	2.92341	3.14969	2.2263	2.7008	5.66837	4.08549	4.3986	3.70064
BGIBMGA005352	8.24725	6.86412	9.67727	9.18029	10.8014	9.42619	56.721	19.5668	38.9795	39.6974	30.7002	36.309	72.6132	43.9991	69.4684	62.1169
EMBMOG00000000801	0	0	0	0	0	0	0	0	0	0	0	0	0	0	0	0
BGIBMGA006263	101.487	97.304	23.969	60.4754	87.7418	48.1934	4.72062	131.127	65.2158	77.3846	9.63969	25.9281	121.064	65.5538	29.4756	96.5105
BGIBMGA012426	0.0987551	0.103823	0	0	0.435671	0	0	0	0	0	0	0	0	0	0	0
BGIBMGA006993	12.153	14.1621	36.9764	15.1252	21.1013	46.8092	21.7077	12.8569	0.928249	0.729663	1.1956	1.3651	4.41632	3.80392	4.60656	2.14811
EMBMOG00000000537	0	0	0	0	0	0	0	0	0	0	0	0	0	0	0	0
EMBMOG00000005279	0	0	0	0	0	0	0	0	0	0	0	0	0	0	0	0
EMBMOG00000002185	0	0	0	0	0	0	0	0	0	0	0	0	0	0	0	0.874185
BGIBMGA014089	0.0231855	0.0365629	0.0256054	0.0275291	0.0639286	0.0235554	0.0246111	0.0133353	0	0.0315109	0.0334094	0.0720533	0.0493632	0	0.0295717	0.0728887
BGIBMGA005490	0.0563562	0.177745	0.373429	0.200742	0.497245	0.0572554	0	0.0648274	0.0765585	0	0	0	0	0.0627466	0.071879	0.118112
Novel00283	1.75774	1.36029	0.674027	1.04352	2.0194	1.63697	0.725597	2.41511	0.696455	1.02856	0.738743	1.06215	2.52087	1.92987	1.93052	2.12336
BGIBMGA013347	0.15204	0	0	0.180524	0	0	0	0	0	0	0	0	0.161851	0	0	0
EMBMOG00000006430	0	0	0	0	0	0	0	0	0	0	0	0	0	0	0	0
BGIBMGA004313	1.71818	0.722539	1.42313	3.67211	15.6337	2.70566	1.0031	100.008	5.60184	9.92434	3.46615	4.8056	363.34	221.717	228.347	236.674
EMBMOG00000002874	0	0	0	2.56631	0	0	0	0.82876	0	0	0	0	0	0	0	0
BGIBMGA008171	0.047922	0	0	0.0568997	0.0528535	0	0.203474	0.0551254	0	0	0	0	0	0.160068	0	0.0502177
EMBMOG00000000499	0	0	0	0	0	0	0	0	0	0	0	0	0	0	0	0
BGIBMGA007552	0.39576	0.416069	0	0.0939805	0.436486	0	0	0.273149	0.322578	0	0.114055	0.36897	0.252778	0.352509	0.706675	0.248832
EMBMOG00000003526	0	0	0	0	0	0	0	0	0	0	0	0	0	0	0	0
BGIBMGA012210	0.0284819	0.0299435	0.0943637	0.0676355	0.125652	0.0578727	0.0302332	0.0655264	0.154768	0.0774183	0	0	0.151599	0.0634231	0.072654	0.0895392
BGIBMGA008766	0.656776	0.537039	0.628614	0.381244	0.74046	0.637599	0.232387	0.822655	0.495674	0.555402	0.357524	0.249462	0.559325	0.519999	0.688758	0.58118
BGIBMGA000727	0.113621	0.119452	0.12548	0	0	0	0	0.0653502	0.0771759	0.0772102	0	0	0.0604765	0	0	0.0595323
EMBMOG00000006488	0	0	0	0	0	0	0	0	0	0	0	0	0	0	0	0
BGIBMGA003859	0	0	0	0	0	0	0	0	0	0	0	0	0	0	0	0
EMBMOG00000006140	0	0	0	0	0	0	0	0	0	0	0	0	0	0	0	0
BGIBMGA013553	20.5995	23.0202	8.93128	17.4834	14.9779	15.6574	2.91549	15.9728	11.1936	13.065	5.05712	9.83963	11.2892	14.8655	12.1636	13.0318
BGIBMGA004673	5.99009	6.86354	2.97316	4.23541	2.74653	3.69242	1.14309	2.09037	2.37721	6.03715	1.74569	3.55574	2.93754	3.59694	1.11596	2.32745
BGIBMGA011847	0	0	0	0.0582199	0	0	0	0	0	0	0	0	0	0	0	0
BGIBMGA002591	0.0373715	0.0196446	0	0	0	0.0189839	0	0	0	0	0	0	0.039783	0.0624137	0.0238326	0.0195809
BGIBMGA011228	0.0161079	0	0	0.153005	0.0710621	0.0327298	0.0341967	0.0555875	0	0	0.0696326	0	0.171473	0.107607	0.123268	0
BGIBMGA010637	6.27908	6.6956	4.57672	5.68741	6.82631	5.77779	2.81841	7.3261	4.31373	4.9252	2.92118	3.87481	8.36486	7.67021	7.48231	8.10266
Novel00315	4.05242	4.26037	2.02114	5.27725	4.32527	4.24988	1.11009	6.91715	3.19651	2.66495	1.31857	2.6406	5.42718	3.20202	4.33497	5.06847
BGIBMGA004559	3.84668	4.77494	3.88988	1.81593	6.13378	6.21522	3.54206	5.01133	0.629593	0.125975	0.400693	0	1.57876	0.774012	0.413777	0.874185
EMBMOG00000003369	11.3796	4.55755	2.39377	3.21702	8.96476	4.40426	4.60165	9.97345	8.83367	7.36467	3.12335	5.05204	10.9602	10.2567	13.1317	13.6283
BGIBMGA004925	0	0	0	0	0.271028	0	0	0	0	0	0	0	0	0	0.156713	0
BGIBMGA011310	6.16232	7.05995	3.18461	7.26987	3.5725	3.65204	1.80303	3.63518	4.293	7.03291	3.69985	5.76972	2.64921	4.88192	2.36798	3.60132
BGIBMGA011447	0	0	0	0	0	0	0	0	0	0	0	0	0	0	0	0
EMBMOG00000005676	0	0	0	0	4.66168	0.85883	2.69197	12.6413	1.14838	0	1.21811	0	3.59956	1.8824	0	3.54336
EMBMOG00000004124	0	0	0	0	0	0	0.600885	0	0	0	0	0	0	0	0	0
BGIBMGA012401	3.39647	4.89327	2.36171	5.22766	4.57843	2.04483	2.13648	4.91994	1.53801	3.76124	4.71291	1.56373	7.76692	5.32225	7.21999	5.53651
BGIBMGA007749	16.3003	16.2401	8.79149	11.9275	12.7517	10.1096	5.33162	15.153	9.01193	14.5543	7.92042	12.9586	11.7026	11.2902	10.3951	9.83164
BGIBMGA005074	0	0	0	0	0.107909	0	0.103857	0.337643	0	0.132973	0	0.152029	0.416616	0.108935	0.12479	0.102528
BGIBMGA013036	1.6959	2.74297	0.432209	1.70383	0.863273	0.795213	0.553902	0.600254	1.41775	3.01406	2.06777	3.24329	1.66646	2.03345	2.32941	1.77715
BGIBMGA002506	0.138128	0.0726081	0	0.0820026	0.304685	0	0.0733106	0	0	0	0.0995184	0	0	0.307581	0	0.144745
BGIBMGA010068	74.22	77.2703	37.1995	59.863	131.816	143.187	108.796	111.595	37.0381	43.9165	26.5032	43.1493	106.344	90.5864	79.4839	91.9098
Novel00348	0.541887	0.759592	0.149611	0.321702	0.34863	0.321144	0.0479339	0.675286	0.184035	0.245489	0.195209	0.350836	0.336498	0.201111	0.172786	0.189282
BGIBMGA013359	0	0	0	0	0	0.0556237	0	0	0	0	0	0.0850733	0.0582831	0	0	0.114746
BGIBMGA009698	377.054	316.472	108.442	218.185	309.168	246.128	49.0609	454.583	306.351	287.689	93.8338	184.348	442.812	386.714	228.019	423.385
BGIBMGA011028	0.268994	0.344276	0.154993	0.472139	0.864229	0.035646	0.0869017	0.995551	0.174767	0.302004	0.117968	0.327111	1.17031	0.221367	0.253585	0.637296
BGIBMGA007325	1.14598	1.09526	0.476648	1.14861	0.1149	0.105842	0.0473938	0.701917	0.86937	0.829303	0.278792	0.878771	0.269334	0.331408	0.0569464	0.655023
Novel01361	14.6309	12.989	8.97665	8.49294	0.717181	3.30319	0.690248	1.49602	3.53347	6.18632	4.21652	9.59888	1.03834	3.61999	0.829373	0.681416
BGIBMGA008210	43.1107	44.0627	20.2503	32.7893	55.0391	42.8062	18.2386	63.3804	34.198	36.5062	17.2096	27.7332	82.8051	65.7455	53.3996	66.1124
BGIBMGA009146	0	0	0.182338	0.0980187	0.273145	0.670961	0	0	0	0	0	0	0.08788	0	0	0
EMBMOG00000001135	0	0	0	0	0	0	0	0	0	0	0	0	0	0.802158	0	0
EMBMOG00000002411	0	0	0	0	0	0	0	0	0	0	0	0	0	0	0	0
BGIBMGA013167	0.0699788	0.0735698	0	0	0	0	0	0.0804976	0	0	0	0	0.223483	0.0779138	0	0.0733312
EMBMOG00000000978	0	0	0	0	0	0	0	0	0	0	0	0	0	0	0	0
BGIBMGA012321	0.214554	0.112782	0.118474	0.509498	0.118317	0.108989	0	0	0.145733	0.437394	0	0.500075	0.342598	0.358324	0.273651	0.112416
BGIBMGA003424	9.96867	7.54576	6.1651	11.3628	3.95803	1.62043	2.96285	3.21079	2.70844	6.50314	8.04409	17.9681	5.94268	6.21546	8.13724	4.1785
BGIBMGA009926	0	0	0	0	0	0	0	0	0	0	0	0	0	0	0	0
BGIBMGA002194	0	0	0	0	0	0	0	0	0	0	0	0	0	0	0	0
BGIBMGA007196	26.4659	28.0856	21.4156	29.4402	32.1691	30.8247	16.8484	25.6393	30.786	26.6206	13.2414	23.6137	31.7876	29.2096	28.1561	38.2573
EMBMOG00000000941	0	0	0	0	0	0	0	0	0.97873	0	0	0	0	0	0	0
BGIBMGA005162	24.8883	27.406	7.46384	16.4313	20.8237	18.0921	2.39134	26.9017	22.0057	23.3277	4.01913	9.66813	29.9202	23.1716	10.8092	29.7903
EMBMOG00000005351	2.53603	0	1.86714	3.01113	3.72934	4.29415	0.897322	2.91723	1.14838	1.14889	2.43621	1.31353	2.69967	8.47079	1.07818	5.31505
BGIBMGA005869	15.3036	13.9821	7.04203	8.43637	10.8505	8.88445	1.54711	12.5743	7.17736	10.8946	3.67532	6.22795	18.2306	11.765	9.06233	14.3186
EMBMOG00000003634	0	1.85151	0	0	0	0	0	0	0	0	0	0	0	0	0	0
BGIBMGA012718	35.0194	37.3862	29.3985	28.6315	37.8014	38.0555	12.5826	37.0888	32.4821	34.2457	15.9096	21.2607	31.799	33.5604	23.5853	35.3485
BGIBMGA012203	80.3366	75.7849	45.8793	66.1693	95.7879	79.8536	35.1861	81.0898	85.1451	44.0669	20.0237	58.4791	66.105	76.3918	49.663	74.3257
BGIBMGA011158	4.05594	6.05947	4.71501	5.32271	11.301	10.8438	8.83726	15.2246	6.37987	2.32099	4.61404	5.6389	14.7709	11.6461	8.71261	12.0797
BGIBMGA006177	12.9352	14.7482	2.61561	7.5711	11.4533	9.80992	2.51405	15.5083	8.90982	7.18055	4.46289	7.36031	11.2486	13.7934	6.73866	11.2639
EMBMOG00000004155	0	0	0	0	0	0	0	0	0	0	0	0	0	0	0	0
EMBMOG00000004929	0	0	0	0	0	0	0	0	0	0	0	0	0	0	0	0
BGIBMGA000375	2.1797	2.39118	1.98855	1.12524	3.44922	3.08101	1.20716	4.57862	2.70358	4.50797	0.819354	2.20885	4.94335	3.48201	2.78007	3.77376
BGIBMGA008313	3.36778	3.57308	1.53548	2.89814	3.27135	2.73093	0.52475	3.55413	1.09129	1.42771	0.578778	0.816156	2.00634	1.41042	1.65511	1.8455
BGIBMGA007257	107.962	107.408	92.2903	87.1795	160.761	150.418	69.6065	178.507	63.6529	68.4409	87.8776	76.9354	296.193	219.703	165.424	214.374
BGIBMGA009509	1.80409	0.541904	1.1385	1.22404	12.5069	21.4708	10.6694	13.0445	0.350115	0	1.11412	0	9.87685	25.2517	13.4773	13.2336
BGIBMGA009837	3.34904	5.28134	1.84929	3.35942	1.84684	1.81856	0.796802	1.46127	0.70597	0.627808	0.582428	0.807499	0.676148	1.47866	0.810112	0.423558
EMBMOG00000005449	0	0	0	0	0	0	0	0	0	0	0	0	0	0	0	0
BGIBMGA010576	3.47835	4.65416	3.08475	4.81831	2.15065	2.40944	2.40554	1.93997	2.5774	2.7218	2.58202	3.76699	5.21757	2.81655	2.15099	4.47339
Novel00715	2.99317	0.972636	1.98334	1.74465	3.36121	1.0505	0.635442	3.25528	0.739299	0.295851	1.17628	1.26843	0.695195	1.5148	0.902344	0.285142
EMBMOG00000005160	0	0	0	0	0	0	0	0	0	0	1.21811	0	0	0	0	0
EMBMOG00000000368	0	0	0	0	0	0	0.885515	0	0	0	0	0	0	0	0	0
EMBMOG00000002552	0	0	0	0	0	0	0	0	0	0	0	0	0	0	0	0
BGIBMGA011559	0	0.0878185	0	0	0	0	0	0.0960881	0	0	0	0	0	0	0	0
EMBMOG00000002745	0	0	0	0	0	0	0	0	0	0	0	0	0	0	0	0
BGIBMGA004196	269.424	298.366	168.285	230.497	265.626	257.59	114.862	200.195	207.006	208.275	134.125	193.441	204.32	247.836	166.957	220.795
BGIBMGA004002	0.131265	0	0.144965	0	0	0	0.139336	0	0	0	0	0	0	0	0	0
BGIBMGA010091	1.83201	3.50812	1.44516	1.94217	1.22676	1.06357	0.208356	0.602112	0.0888837	0.622463	0	0.813332	0.208953	0.437089	0.250353	0.0685635
Novel00863	3.98032	6.14875	4.30603	1.20561	2.86689	2.06317	0.776031	2.19587	1.04833	1.26959	0.585253	0.315551	1.08091	1.26619	1.03605	1.27684
BGIBMGA007077	12.2392	13.4667	5.66692	9.79341	11.78	10.6968	6.57659	12.4175	6.35119	9.81514	5.47709	7.97333	13.8787	12.9499	11.0533	12.3078
BGIBMGA012513	0.660425	0.328886	0.115161	0.701607	0.191681	0.141255	0.0737929	0.359856	0.472195	0.283443	0.100173	0.324062	1.18407	0.65791	0.354666	0.400668
EMBMOG00000001365	0	0	0	0	0	0	0	0	0	0	0	0	0	0	0	0
BGIBMGA003756	0	0	0	0	0	0	0	0	0	0	0	0	0	0	0	0
BGIBMGA011406	0.56036	0.420797	0.0884064	0.285145	1.23605	0.650629	0	1.01293	0.543739	0.326389	0	0.124387	1.36347	0.802158	0.408403	1.2583
EMBMOG00000002813	0	0	0	0	0	0	0	0	0	0	0	0	0	0	0	0
BGIBMGA013246	0	0	0	0	0	0	0	0	0	0	0	0	0	0	0	0.0907624
BGIBMGA007069	0	0	0	0	0	0	0	0.368338	0	0	0	0	0	0	0	0.335546
BGIBMGA005079	12.7	12.9345	4.49254	7.77523	9.95804	7.56013	2.52767	12.6687	9.30024	9.16953	3.71722	6.7835	9.61151	4.86065	6.58047	10.2932
BGIBMGA001744	4.20125	3.81455	3.26891	4.00578	4.56339	2.97486	0.810833	5.49178	3.8481	5.32053	2.98106	2.96732	4.13354	3.79173	3.81587	5.00287
BGIBMGA007185	0	0	0	0	0	0	0	0	0	0	0	0	0	0	0	0
EMBMOG00000000017	0	0	0.933572	0	0	0	0	0	0	0	0	0	0	0	0	0
BGIBMGA001310	2.72943	2.89682	1.46409	2.00619	3.35434	2.98425	1.43483	4.36568	2.68378	2.36702	1.8354	2.18114	6.08782	5.09382	4.94002	5.23006
EMBMOG00000006252	0	0	0	0	0	0	0	0	0	0	0	0	0	0	0	0
BGIBMGA006773	1.99373	0.838418	1.76146	0.473449	0	0.810217	0.423265	1.37605	0.541687	0	0	0	2.12238	0	0	0.41785
BGIBMGA008782	0.141836	0.26095	0.15664	0.126306	0	0.144099	0.188197	0.163156	0.0963404	0.192766	0.051095	0.0550978	0.150988	0.236879	0.271355	0.408735
BGIBMGA010925	0.265117	0.278721	0.418267	0.224846	0.375942	0.346303	0.16081	0.304968	0.0514506	0.102947	0.109149	0.1177	0.282224	0.337347	0	0.238129
BGIBMGA007395	0	0	0	0	0	0	0	0	0	0	0	0	0	0	0.125956	0.103486
EMBMOG00000001727	0	0	0	0	0	0	0	0.82876	0	0.979166	0	0	0	0	0.918908	0
Novel00073	0.375152	0.591605	0	0.222717	2.48255	0.190569	0.19911	1.07886	0.509635	0.254931	0	0	1.19808	0	0.717727	0
BGIBMGA004236	0.325132	0.683633	0	0	0	0	0	0	0	0	0	0	0.346112	0	0	0
BGIBMGA014455	89.3649	100.489	80.2205	80.1535	123.135	100.913	67.0428	116.134	91.214	90.9263	117.025	100.485	158.702	162.558	182.983	160.97
Novel01148	3.72946	5.04662	2.81377	2.93748	3.50237	5.36456	3.21405	4.24757	3.66183	2.96088	1.80907	3.6147	5.85689	5.46794	4.52122	6.42325
EMBMOG00000000620	0	0	0	0	0	0	0	0	0	0	0	0	0	0	0	0
BGIBMGA014208	113.97	146.666	130.45	89.3184	103.778	100.452	132.595	82.9154	83.7358	67.1894	109.666	21.1103	37.0937	26.7513	19.2533	22.937
Novel01225	9.33434	10.4506	23.1608	7.62859	10.2949	4.31057	13.3826	8.36683	0.329362	0.494264	1.39744	0.37673	3.09714	1.75462	3.24692	1.39736
BGIBMGA006012	9.64558	8.20359	6.94195	8.1069	6.09604	6.60639	4.25653	6.60741	6.3308	8.24843	3.12335	5.89405	9.22965	7.72266	5.52915	6.58702
EMBMOG00000003284	0	0	0	0	0	0	0	0	0	0	0	0	0	0	0	0
BGIBMGA007539	17.427	19.6326	15.1004	16.654	15.8331	14.9076	11.4414	15.0789	16.5287	20.4382	16.5997	22.4712	21.0192	20.4381	22.5122	20.5307
Novel00265	0.80001	0.210266	0	0.356207	1.21321	0.203193	0.10615	0.575164	0.271698	0	0.144098	0	0.958086	0.556703	0.127546	0.52396
BGIBMGA014119	24.4746	30.1618	15.1877	26.1768	14.5249	15.0374	5.19589	11.7529	10.0272	12.9092	4.61828	9.99033	9.18087	7.95866	6.24317	10.1774
BGIBMGA012702	46.452	52.3554	5.77705	25.7139	6.6925	1.59436	1.44371	4.45287	1.98976	4.26567	1.05529	2.27592	1.78196	1.63079	1.06751	0.328901
BGIBMGA006313	0	0.0673275	0	0	0.0353157	0	0	0	0	0.087037	0	0	0	0	0	0.0335546
BGIBMGA005882	28.2714	34.7249	10.8195	15.953	21.9191	24.7411	6.38822	30.5891	26.4279	30.0537	7.46191	19.355	32.6285	24.9324	19.2788	36.9589
EMBMOG00000004160	0	0	0	0	0	0	0	0	0	0	0	0	0	0	0	0
BGIBMGA000993	0	0	0	0	0	0	0	0	0	0	0	0	0	0	0	0
Novel01218	13.3263	6.15596	9.36545	11.1479	8.46228	4.7181	1.17881	8.47763	10.286	2.88137	8.43752	7.21606	12.2517	8.65513	23.6926	10.6851
BGIBMGA006686	1.24459	0.615743	1.48229	2.43394	0.75362	1.09089	0.828935	1.0948	1.69074	1.16083	2.3912	2.61645	3.50708	2.39104	3.33042	2.99202
EMBMOG00000001333	0	0	0	0	0	0	0	0	0	0	0	0	0	0	0	0
EMBMOG00000001852	0	0	0	0	0	0	0	0	0	0	0	0	0	0.802158	0	0
BGIBMGA001604	0	0	0	0	0	0	0	0	0	0	0	0	0	0	0	0
EMBMOG00000005447	0	0	0	0	0	0	0	0	0	0	0	0	0	0	0	0
BGIBMGA006945	39.1581	33.1578	14.8481	26.6559	20.0801	18.184	4.93557	23.4081	86.4327	70.4636	31.1993	63.5222	44.3833	42.4756	28.9016	41.7971
EMBMOG00000001464	0.720463	0	0	0	0	0	0	0	0	0	0	0	0	0.802158	0	0
BGIBMGA011274	24.7495	24.0499	6.5797	10.5888	18.0185	14.5613	3.89794	22.6293	19.3941	19.1481	3.23964	6.72486	26.0474	16.8131	10.2753	22.0086
EMBMOG00000002847	0	0	0	0	0	0	0	0	0	0	0	0	0	0	0	0
BGIBMGA002125	0	0	0	0	0	0	0	0	0	0	0	0	0	0	0	0
BGIBMGA005224	14.5989	13.7401	17.8116	20.3053	8.12726	9.04032	13.4303	6.55738	16.999	15.3059	16.4284	18.3635	21.9052	25.078	19.152	15.7353
BGIBMGA013565	7.68667	6.17614	5.41354	6.15996	13.8209	3.87559	0.85035	19.1542	9.94984	16.6423	15.5286	16.923	51.5732	25.8872	18.8536	52.4469
Novel01251	0.347315	0.365138	1.08095	0.412381	0.383056	1.18688	4.79272	1.05328	0	0	0	0	0	0	0	0
EMBMOG00000001578	0	0	0	0	0	0	0	0	0	0	0	0	0	0	0	0
EMBMOG00000001228	0	0	0	0	0	0	0	0	0	0	0	0	0	0	0	0
BGIBMGA012197	3.13671	2.34959	0.909323	1.1173	2.29192	1.83238	0.124859	2.70615	3.24912	3.14399	0.225994	0.792018	3.71476	2.48833	2.05035	1.89001
BGIBMGA003894	9.5652	10.056	17.698	14.1519	9.003	8.19145	2.44531	9.56281	28.4373	39.5441	71.0081	81.2397	27.1353	33.0646	15.649	47.4408
BGIBMGA004394	0	0.0864516	17.9813	0.0976373	0.272082	0	0.0872881	0.189185	0.22342	0.782317	0.592464	0.127775	0.525228	5.8596	169.279	21.0258
BGIBMGA014221	161.651	140.054	158.564	147.481	435.847	185.342	195.086	403.456	170.177	183.054	228.437	191.176	733.887	643.24	887.4	669.933
EMBMOG00000000062	0	0	0	0.855436	0	0	0	0	0	0	0	1.11949	0	0	0	0
BGIBMGA004020	0	0	0	0	0	0	0	0	0	0	0	0	0	0	0	0
BGIBMGA010969	0	0.132645	0	0	0.0695772	0.0640918	0	0.217704	0	0	0	0	0	0	0	0.198323
Novel00726	0	0	0	0.209884	0.129972	0	0	0.0677796	0	0.0800805	0	0.183113	0	0.131208	0	0.0617454
Novel00700	16.4063	14.6172	6.44902	7.92404	10.1207	7.62777	2.0662	7.67693	6.04409	7.9364	3.60623	6.04916	8.8805	7.12091	5.31999	10.1988
BGIBMGA013081	1.13469	1.34203	0	0	0.78216	0.288198	0	0	0	0	0.61314	1.76313	0.603954	0.473758	0.361807	0.743155
EMBMOG00000006476	0	0	0	0	0	0	0	0	0	0	0	0	0	0	0	0
Novel01186	1.27165	1.3369	0.601873	1.29418	3.20574	2.21475	0.192834	2.71662	5.42929	2.96275	1.57062	1.41139	6.76852	5.25885	3.47552	4.37844
BGIBMGA002959	2.75754	3.04162	1.19817	2.63005	2.79202	2.18152	0.383881	3.92605	2.3336	3.34836	1.30279	1.86142	5.94313	4.4795	3.9495	5.0924
BGIBMGA014585	0	0	0	0	0	0	0	0	0	0	0	0	0	0	0	0
BGIBMGA011061	45.839	47.409	24.4898	30.5708	40.7076	34.1718	16.7458	52.0445	32.3487	29.7335	18.0142	22.663	42.3012	28.5011	23.9175	37.5859
EMBMOG00000005268	0	0	0	0	0	0	0	0	0	0	0	0	0	0	0	0
Novel00384	85.1996	79.7268	19.327	45.9326	77.2055	38.9905	5.21446	126.614	48.5905	51.5331	10.3967	19.5599	137.925	60.1638	36.6139	120.489
Novel00681	5.57369	5.35262	2.84096	4.26344	3.36917	3.21245	1.25155	4.93193	0.946465	1.38391	1.46729	1.41568	2.05385	2.14813	1.23039	1.74098
Novel00193	21.1336	22.6509	14.3976	14.6646	23.157	21.1919	11.5079	26.0467	11.3719	6.15476	6.72331	11.0883	13.7321	14.3624	11.552	16.25
EMBMOG00000003765	0	0	0	0	0	0	0	0	0	0	0	0	0	0	0	0
EMBMOG00000000883	0	0	0	0	0	0	0	0	0	0	0	0	0	0	0	0
Novel00090	3.56073	4.47134	2.84004	1.99646	4.69077	3.61754	1.36488	4.77862	2.28421	3.22621	0.855144	1.99796	3.89578	2.97337	0.883069	3.21307
EMBMOG00000005885	0	0	0	0	0	0	0	0	0	0	0	0	0	0	0	0
EMBMOG00000000076	0	0	0	0	0	0	0	0	0	0	0	0	0	0	0	0
EMBMOG00000004384	0	0	0	0	0	0	0	0.645406	0	0.762536	0	0	0	0	0	0
BGIBMGA013784	21.0538	22.0504	14.1797	14.2982	25.3314	19.6073	13.2059	25.5029	26.326	21.4604	14.4794	22.677	39.9857	38.3583	38.7536	36.3529
BGIBMGA010851	32.9185	31.9273	19.147	25.0255	33.994	29.6446	13.5921	31.2188	19.5501	23.409	15.6754	23.5062	30.5191	29.4598	25.148	32.0613
BGIBMGA009296	1.40891	2.96241	0.311191	0.33457	0.932335	0	1.49554	0.972411	1.53117	1.14889	1.21811	1.31353	2.99964	0.313733	1.79697	4.13392
BGIBMGA007228	1.36346	0.215014	0.18822	0.971334	0.13158	0.0692605	0.0723647	1.84288	0.0463055	0.0463261	0	0.132412	0	0.0948789	0.152163	0.107158
BGIBMGA013046	0	0	0	0	0	0	0	0	0	0	0	0	0	0	0	0
EMBMOG00000002682	0	0	0	0	0	0	0	0	0	0	0	0	0	0	0	0
BGIBMGA014004	0.108377	0	0	0	0	0	0	0	0	0.294587	0	0	0	0.120666	0	0.113569
BGIBMGA005480	62.4254	61.9447	68.4619	72.5332	81.4797	79.1665	53.7626	61.6276	80.9753	81.6496	94.5854	110.303	114.832	127.947	134.451	133.179
BGIBMGA013681	0	0	0	0	0	0	0	0	0	0	0	0	0	0	0	0
EMBMOG00000002048	0	0	0	0	0	0	0	0	0	0	0	0	0	0	0	0
BGIBMGA010579	0.603817	0.0529002	0.277849	0.119489	0.110992	0.255604	0.160236	0.405171	0.546846	0.820634	0.217519	0.156373	0.21426	0.504214	0.192533	0.263643
BGIBMGA011260	0	0	0.030954	0.0332796	0	0.0854274	0.029752	0	0.0761523	0	0	0	0.0596745	0	0.0357488	0.0293714
EMBMOG00000004772	0	0	0	0	0	0	0	0	0	0	0	0	0	0	0	0
EMBMOG00000005835	0	0	0	0	0	0	0	0	0	0	0	0	0	0	0	0
Novel01161	6.91239	8.36108	2.95503	5.82459	8.44348	5.81447	2.05132	7.69493	5.45244	7.87924	3.42726	4.27321	5.93422	5.21356	4.73997	6.231
BGIBMGA000331	0.100159	0	0	0	0	0	0	0	0	0	0	0	0	0	0	0
BGIBMGA009928	0	0	0	0	0	0	0	0	0	0	0	0	0.131179	0.0686005	0.31434	0.0645657
BGIBMGA010229	41.7068	41.5747	18.1233	29.8452	43.7915	30.7422	9.85694	56.4477	27.7307	26.9815	10.2662	17.0411	54.8797	48.3077	30.4261	53.0162
BGIBMGA005038	2.2748	2.04437	0.972471	1.5683	2.14469	2.46019	0.739979	2.27909	1.89402	2.19406	0.951645	2.16641	2.031	2.28764	2.57379	1.57637
EMBMOG00000002504	0	0	0	0	0	0	0	0	0	0	0	0	0	0	0	0
BGIBMGA011801	5.37295	5.11069	2.43	4.5568	1.6931	1.97552	1.2493	1.76588	3.61475	5.49408	2.13832	5.24777	2.77811	2.50682	2.02323	2.35938
EMBMOG00000004448	0	0	0	0	0	0	0	0	0	0	0	0	0	0	0	0
Novel01483	0.639765	0.941634	1.837	0.911544	1.27008	0.71497	0.475372	0.441559	0.434552	0.173898	0.460938	0.497048	0.749152	0.427386	1.22397	0.268166
EMBMOG00000006317	0	0	0	0	0	0	0	0	0	0	0	0	0	0	0	0
BGIBMGA010914	0	0	0	0	0.164144	0	0	0	0	0	0	0	0.475295	0	0.189821	0
BGIBMGA010891	3954.59	5305.54	3525.2	3348.98	4541.53	5146.34	1933.17	1716.26	297.157	284.853	259.946	204.478	447.626	460.654	531.034	394.062
Novel00365	37.8529	38.2759	25.4532	24.513	56.3753	41.0564	26.4345	59.3378	21.5453	27.6604	21.1086	18.1794	55.3283	48.2777	49.8735	52.0902
EMBMOG00000002709	0	0	0	0	0	0	0	0	0	0	0	0	0	0	0	0
BGIBMGA006901	4.46247	2.21296	14.9706	7.49784	9.37907	7.09989	14.3893	7.26403	4.00331	4.46281	2.66916	4.31738	11.7416	10.4994	24.9142	11.6465
BGIBMGA003428	95.3698	95.1172	41.8327	69.6431	84.6739	57.7709	9.37879	80.8969	43.4291	47.0995	12.2155	31.4468	69.6208	56.8973	34.5689	67.2514
BGIBMGA001855	22.4627	30.4625	11.3027	17.0442	26.8266	17.9598	7.61877	29.8145	17.5146	14.2708	8.8102	11.3592	30.1379	19.6823	18.4783	27.2995
BGIBMGA010792	48.0394	37.1619	20.6192	33.6654	50.8264	39.7133	21.8742	63.6955	21.0212	23.8415	10.4038	15.7472	39.3502	31.4431	24.9162	39.4254
EMBMOG00000001072	0	0	0	1.06026	0	0	0	0	0	0	0	0	0	0	0	0
BGIBMGA008466	0.123588	0	0	0	0	0	0	0	0	0	0	0	0	0	0	0
EMBMOG00000001229	0	0	0	0	0	0	0	0	0	0	0	0	0	0	0	0
BGIBMGA011696	279.252	307.215	113.196	214.657	268.152	218.123	50.9842	345.759	156.336	215.417	37.0969	112.844	230.904	185.887	96.5466	239.58
BGIBMGA003771	6.34008	7.22087	3.67594	5.64588	7.16733	5.47504	1.96289	5.10516	5.09592	8.83208	6.54732	8.20957	8.71769	8.52961	8.69287	7.08673
BGIBMGA012670	33.0581	34.5476	21.2096	28.8777	32.7706	34.1453	27.8638	37.2124	38.0654	44.1263	25.122	39.993	43.0674	47.9801	42.1637	56.0455
BGIBMGA011056	0	0.308584	0	0	0.647455	0	0	1.35057	0	0	0	0.456087	1.24985	0.980415	0.37437	2.76825
BGIBMGA000742	2.27949	1.50287	0.213339	1.14684	1.96012	2.0411	1.14831	1.37773	2.20438	2.04784	1.72584	1.801	3.74269	4.30164	5.51905	2.9555
Novel00248	1.50513	1.8745	1.25306	1.07226	1.45571	1.36447	0.663651	1.62483	1.25827	1.35324	1.13447	1.18736	1.3311	1.16017	1.06322	1.18899
BGIBMGA000175	2.87343	3.55684	4.65762	4.23716	1.3801	2.77801	2.36137	2.02586	2.64429	4.09417	2.47094	4.32083	3.0095	3.25085	3.60577	3.49674
BGIBMGA009931	7.04453	3.04954	0.457633	3.93612	5.0273	2.52597	0.439864	6.19674	2.25172	5.6318	1.79133	5.1511	7.94021	3.2296	2.64261	4.34236
BGIBMGA008216	47.7619	50.2128	24.2729	42.6577	60.6018	32.2061	13.9085	47.6482	40.1932	48.8277	48.1152	46.6304	81.8901	72.0017	46.901	76.1823
BGIBMGA011468	0	0	0.058058	0	0.173943	0.10682	0.0558036	0.120947	0	0.142897	0	0	0.67156	0.0585323	0.53641	0.275448
EMBMOG00000002931	0	0	0	0	0	0	0	0	0	0	0	0	0	0	0	0
BGIBMGA013426	0.59364	0	0.262239	0.563883	0	0	0	0	0.645156	0	0	0	0	0	0	0
BGIBMGA013620	0	0	0.0655598	0	0.065473	0	0.126028	0	0.161289	0	0	0.184485	0.189584	0.0660954	0.757152	0.248832
BGIBMGA003439	10.74	9.71282	4.08119	8.77562	16.0484	9.03414	0.858095	13.8157	6.74593	10.5158	4.65942	6.63944	13.2771	13.2436	10.6051	15.1271
BGIBMGA008565	7.04453	4.16589	1.62078	1.91681	4.20846	1.93833	0	8.60989	58.8145	77.5898	39.1232	62.2559	63.8985	59.6419	46.9834	63.516
EMBMOG00000004137	0	0.757434	0	0	0	0	0	0	0	0	0	0	0	0	0	0
BGIBMGA000100	17.9221	20.8022	3.31784	8.48726	14.1678	5.05194	1.42956	7.15008	1.82952	5.91339	2.23917	3.54138	5.62432	2.76823	4.09605	4.01668
BGIBMGA007763	1.89256	1.98968	0.348348	1.49808	15.6549	3.84551	2.34375	24.3103	1.714	3.85821	2.7271	2.45062	73.8717	36.5241	41.4377	53.5471
EMBMOG00000000531	0	0	0	0	0	0	0	0	0	0	0	0	0	0	0	0
BGIBMGA006442	5.81045	6.75732	4.6565	5.25056	3.28926	4.0225	3.22032	3.72639	5.58821	5.31116	4.44564	5.3532	5.85695	6.41206	6.9518	3.98736
EMBMOG00000005332	0	0	0	0	0	0	0	0	0	0	0	0	0	0	0	0
BGIBMGA001565	0	0	0	0	0	0	0	0	0	0	0	0	0	0	0.165366	0
EMBMOG00000002009	0	0	0	0	0	0	0	0	0	0	0	0	0	0	0	0
BGIBMGA000116	0.880566	0.617169	0.324157	0	0	0	0	0	0	0	0	0	0	0	0	0
EMBMOG00000004432	0	0	0	0	0	0	0	0	0	0	0	0	0.766953	0	0	0
BGIBMGA010188	0	0	0	0	0	0	0	0	0	0	0	0	0	0	0	0
BGIBMGA007975	18.8009	20.0585	12.1887	17.7758	18.5469	18.1104	8.50017	15.5394	35.3783	37.4288	24.5327	35.922	31.5777	30.8564	25.0896	35.7547
EMBMOG00000003050	0	0	0	0	0	0	0	0	0	0	0	0	0	0.966985	0	0
BGIBMGA012873	34.3786	29.6924	18.0691	21.0456	43.0722	43.931	18.6081	68.3377	21.9621	21.4424	13.1915	17.5541	57.3318	67.12	66.3307	69.1936
BGIBMGA006553	0.26417	0	0	0	0	0	0	0	0	0	0	0	0	0	0	0
BGIBMGA007121	73.0671	70.9433	39.9812	59.4372	108.799	67.2875	27.934	79.5686	99.6092	106.447	78.0647	112.45	115.069	154.929	171.291	127.638
BGIBMGA004609	0	0	0	0	0	0	0	0	0	0	0	0	0	0	0	0
BGIBMGA002353	51.8489	60.3465	28.0863	46.5705	59.9499	49.7649	19.3913	64.278	64.1096	67.6676	41.4208	53.9884	105.337	92.0261	89.2015	109.604
EMBMOG00000001883	0	0	0	0	0	0	0	0	0	0	0	0	0	0	0	0
EMBMOG00000001743	0	0	0	0	0	0	0	0	0	0	0	0	0	0	0	0
EMBMOG00000004826	0	0	0	0	0	0	0	0	0	0	0	0	0	0	0	0
BGIBMGA003137	4.97261	3.04954	4.1187	2.46008	10.0546	8.41991	2.19932	2.86003	0	0	0.597111	0	0	0	0.528522	0.434236
BGIBMGA008475	13.3413	17.0049	6.78013	12.6165	14.7142	12.9544	4.26103	24.0387	10.5856	11.7135	5.1038	7.70507	29.5355	22.7413	17.016	27.8372
BGIBMGA012194	3.90399	4.10432	4.25396	3.39927	4.53537	4.54799	3.31523	5.08959	2.96994	3.11275	3.07527	3.63971	4.87626	5.62169	5.57682	4.80012
BGIBMGA004239	0.106199	0.223297	0	0.126094	0	0	0	0	0.288537	0.144333	0	0.165017	0.113052	0.236482	0.13545	0.111287
BGIBMGA008921	1948.46	2323.53	1473.41	1650.72	1848.99	1868.05	919.252	2273.72	2450.09	2629.18	2090.72	2168.36	2965.3	3167.15	2759.28	3467.79
EMBMOG00000002989	0	0	0	0	0	0	0	0	0	0	0	0	0	0	0	0
BGIBMGA008603	2.07871	1.45692	0.382611	0.685595	2.54736	1.17327	0.73551	1.19559	1.88259	1.56952	0.499224	0.358888	1.47523	0.642895	2.0621	1.33118
BGIBMGA005139	13.9576	16.9537	10.6246	12.8741	16.916	15.4622	10.4632	21.5436	10.1233	10.1814	9.03353	10.4151	20.0629	17.6475	18.8582	20.3281
BGIBMGA013467	0	0	0	0	0	0	0	0	0	0	0	0	0	0	0	0
BGIBMGA000733	0.214918	0.225946	0.553814	0.170121	0.27654	0.291129	0	0.247223	0	0.0973634	0.412917	0.111316	0.190655	0.478576	0.456858	0.450428
Novel00147	49.3117	57.9016	15.7953	31.1759	31.5487	33.8327	10.4234	38.0616	51.039	61.5061	22.7626	53.072	83.8535	72.016	38.1176	74.4912
BGIBMGA002106	0	0	0	0	0	0	0.448661	0.243103	0	0	0	0	0	0.2353	0	0
BGIBMGA003586	22.1787	22.8285	7.75839	16.2689	25.4215	17.5777	3.01983	26.7146	14.9068	18.1486	2.59349	11.9084	33.2515	20.9443	16.7356	25.2489
BGIBMGA001225	0	0	0	0	0	0	0	0	0	0	0	0	0	0	0	0
BGIBMGA009764	0	0	0	0	0	0	0	0	0	0	0	0	0	0	0	0
EMBMOG00000005017	0	0	0	0	0	0	0	0	0	0	0	0	0	0	0	0
BGIBMGA012483	7.19857	4.42866	6.06547	6.62669	4.6852	3.3407	1.18863	5.07061	6.25378	3.2853	5.40413	5.33035	8.60913	6.41187	14.0781	6.48176
BGIBMGA003433	3.63031	3.74845	2.0046	2.15521	3.7179	2.96376	1.51389	4.25057	2.46584	2.20262	1.58802	2.9212	3.4505	2.81493	2.8939	2.7173
BGIBMGA007205	79.3436	104.074	45.6549	67.5744	84.2373	78.1611	36.4045	92.7629	64.4703	75.0808	53.6928	58.7633	112.092	97.4223	83.9376	89.944
BGIBMGA009474	0	0	0	0	0.177927	0	0	0	0	0.109627	0	0	0.0858675	0	0.10288	0
BGIBMGA011763	1.46761	0.925753	2.59326	0.697022	1.61864	2.38564	1.55785	2.70114	0.398742	0	0.845907	0	0	0.326805	0	0.615167
BGIBMGA003247	0	0	0	0	0	0	0	0	0	0	0	0	0	0	0	0
EMBMOG00000005003	0	0	0	0	0	0	0	0	0	0	0	0	0	0	0	0
EMBMOG00000000818	0	0	0	0	0	0	0	0	0	0	0	0	0	0	0	0
[truncated: 20,664 more rows]
