# Supplementary material for: New insight into the mechanism underlying the silk gland biological process by knocking out fibroin heavy chain in the silkworm
Source: BMC Genomics. 2018 Mar 26;19:215. doi: 10.1186/s12864-018-4602-4 (PMC5870212; doi:10.1186/s12864-018-4602-4)
Supplement: Supplementary file 6 — Table S5. GO enrichment and KEGG enrichment analysis of unique DEGs between middle- (MSG) and posterior-(PSG) silk gland specifically in the wild type. (XLSX 262 kb) [file 12864_2018_4602_MOESM5_ESM.xlsx]

## Sheet: MU_MSGvsWT_MSG
Additional file 4 Table S4. -ormation of the differentially expressed genes.
Gene_id	readcount_MU_MSG	readcount_WT_MSG	log2FoldChange	Corrected P-value
BGIBMGA000001	1.4026	12.8857	-3.1996	0.015218
BGIBMGA000072	55.2154	770.125	-3.802	6.76e-15
BGIBMGA000084	50.5155	130.488	-1.3691	0.014269
BGIBMGA000106	47.567	161.907	-1.7671	0.0068704
BGIBMGA000120	101.31	306.316	-1.5962	0.0029419
BGIBMGA000135	14.195	66.0114	-2.2173	0.0013825
BGIBMGA000136	132.137	323.168	-1.2903	0.039989
BGIBMGA000206	41.2173	367.429	-3.1561	1.72e-09
BGIBMGA000207	320.273	1548.24	-2.2733	1.62e-05
BGIBMGA000208	522.828	1371.11	-1.3909	0.038309
BGIBMGA000233	10.2724	50.1543	-2.2876	0.0032437
BGIBMGA000234	26.4369	126.874	-2.2628	0.00030313
BGIBMGA000235	34.9899	109.991	-1.6524	0.027016
BGIBMGA000311	454.106	120.3	1.9164	0.0050957
BGIBMGA000346	16.0726	0.974118	4.0444	0.0025683
BGIBMGA000372	2.65356	18.2923	-2.7852	0.012033
BGIBMGA000408	30.397	115.994	-1.932	0.0023656
BGIBMGA000420	8.12612	43.2927	-2.4135	0.0025637
BGIBMGA000453	184.664	36.7266	2.33	0.025159
BGIBMGA000561	31.0971	2.34535	3.7289	0.032798
BGIBMGA000564	10.8741	68.5609	-2.6565	2.11e-05
BGIBMGA000603	156.955	37.2194	2.0762	0.0007149
BGIBMGA000608	21.5722	157.954	-2.8723	1.96e-07
BGIBMGA000645	2.90492	32.6078	-3.4886	0.00012926
BGIBMGA000648	254.637	102.375	1.3146	0.022274
BGIBMGA000662	16.7133	1.6908	3.3052	0.0098104
BGIBMGA000710	56.9574	242.855	-2.0921	4.18e-05
BGIBMGA000751	20.1083	72.0449	-1.8411	0.010725
BGIBMGA000790	1.90585	20.1689	-3.4036	0.0041351
BGIBMGA000802	61.6931	11.737	2.394	0.00021855
BGIBMGA000825	5.24934	60.8425	-3.5349	0.0010031
BGIBMGA000845	11.3353	1.48879	2.9286	0.049544
BGIBMGA000852	15.3623	72.6543	-2.2417	0.00016261
BGIBMGA000861	141.587	56.9149	1.3148	0.040852
BGIBMGA000873	138.204	473.472	-1.7765	0.00025747
BGIBMGA000874	228.338	538.234	-1.2371	0.019702
BGIBMGA001016	12.3141	0	-	0.046793
BGIBMGA001017	15.3016	0.866249	4.1428	0.0010166
BGIBMGA001064	25.1963	100.188	-1.9914	0.0010256
BGIBMGA001088	12.9211	51.529	-1.9957	0.0041324
BGIBMGA001090	40.4146	119.47	-1.5637	0.015715
BGIBMGA001101	20.3816	0.628387	5.0195	0.0022294
BGIBMGA001130	505.795	187.294	1.4332	0.030475
BGIBMGA001139	14.382	137.632	-3.2585	3.8e-10
BGIBMGA001220	145.263	397.449	-1.4521	0.0074421
BGIBMGA001270	34.9085	0.717802	5.6038	0.0056266
BGIBMGA001287	39.7043	121.6	-1.6148	0.037789
BGIBMGA001288	26.1468	157.543	-2.591	0.0018718
BGIBMGA001289	49.3254	165.72	-1.7483	0.016048
BGIBMGA001296	27.2102	2.85928	3.2504	0.0018718
BGIBMGA001353	613.855	1365.9	-1.1539	0.048714
BGIBMGA001396	27.6762	123.645	-2.1595	0.00058418
BGIBMGA001433	3.44103	23.9758	-2.8007	0.0035322
BGIBMGA001449	3.6736	20.6265	-2.4892	0.020659
BGIBMGA001450	83.716	352.529	-2.0742	7.64e-05
BGIBMGA001458	68.8848	197.821	-1.5219	0.0061691
BGIBMGA001459	40.0348	1.72958	4.5328	1.32e-05
BGIBMGA001484	7.85811	30.6919	-1.9656	0.029693
BGIBMGA001546	23.3026	65.5521	-1.4921	0.038365
BGIBMGA001575	15.1838	74.8464	-2.3014	0.00039671
BGIBMGA001579	106.074	279.259	-1.3965	0.018502
BGIBMGA001594	5.15938	29.5337	-2.5171	0.0037102
BGIBMGA001609	120.298	291.829	-1.2785	0.012227
BGIBMGA001619	13.3003	46.9213	-1.8188	0.043134
BGIBMGA001650	8.22503	42.389	-2.3656	0.0058132
BGIBMGA001664	88.8567	352.67	-1.9888	0.00065234
BGIBMGA001720	36.8927	119.358	-1.6939	0.0041367
BGIBMGA001762	43.0551	0	-	4.13e-08
BGIBMGA001769	1.8719	14.39	-2.9425	0.013109
BGIBMGA001790	228.677	924.813	-2.0158	2.95e-05
BGIBMGA001794	96.9646	236.044	-1.2835	0.033835
BGIBMGA001808	51.4718	140.793	-1.4517	0.031199
BGIBMGA001934	11.3797	58.3836	-2.3591	0.0010034
BGIBMGA001990	2.29925	18.9389	-3.0421	0.0053451
BGIBMGA002008	3.41778	24.7907	-2.8587	0.0023022
BGIBMGA002012	20.9694	97.4565	-2.2165	0.00035549
BGIBMGA002024	18.0187	182.302	-3.3388	3.71e-09
BGIBMGA002101	35.4803	97.5001	-1.4584	0.013207
BGIBMGA002352	7.99587	67.7865	-3.0837	2.58e-06
BGIBMGA002399	80.3206	260.976	-1.7001	0.0029814
BGIBMGA002414	79.9975	401.411	-2.3271	0.042961
BGIBMGA002436	1.87475	26.9515	-3.8456	0.017822
BGIBMGA002441	0.199814	65.7793	-8.3628	0.00016055
BGIBMGA002486	23.6274	66.3022	-1.4886	0.047173
BGIBMGA002548	98.5041	3.93231	4.6467	0.0063611
BGIBMGA002549	38.6557	0.342809	6.8171	0.0103
BGIBMGA002556	0	8.8815	-	0.0043911
BGIBMGA002561	31.8158	0	-	0.017117
BGIBMGA002562	29.2987	0.450678	6.0226	0.0002749
BGIBMGA002607	1.90585	246.72	-7.0163	6.05e-13
BGIBMGA002608	2.8596	44.865	-3.9717	0.0011268
BGIBMGA002626	129.008	3063.79	-4.5698	2.38e-10
BGIBMGA002627	2781.13	195.141	3.8331	0.0010256
BGIBMGA002671	906.609	210.191	2.1088	0.0010503
BGIBMGA002714	14.5065	57.926	-1.9975	0.0020095
BGIBMGA002816	7.52102	64.3437	-3.0968	1.15e-05
BGIBMGA002820	7.13099	32.9136	-2.2065	0.036151
BGIBMGA002831	36.9418	128.217	-1.7953	0.048462
BGIBMGA002884	9.06799	30.6419	-1.7566	0.0455
BGIBMGA002893	9.60966	49.4554	-2.3636	0.00042926
BGIBMGA002914	17.9303	45.1622	-1.3327	0.045751
BGIBMGA002988	48.566	15.7565	1.624	0.041945
BGIBMGA003037	0.722273	105.571	-7.1915	2.63e-15
BGIBMGA003042	16.3007	109.754	-2.7513	3.2e-06
BGIBMGA003050	42.0156	108.546	-1.3693	0.029076
BGIBMGA003056	0.406381	23.179	-5.8338	8.18e-06
BGIBMGA003086	94.4177	269.698	-1.5142	0.030958
BGIBMGA003101	33.6884	181.571	-2.4302	1.68e-05
BGIBMGA003102	24.6305	75.1852	-1.61	0.048434
BGIBMGA003189	26.1454	127.075	-2.2811	0.0046903
BGIBMGA003190	38.592	160.769	-2.0586	0.0010566
BGIBMGA003209	8.21433	32.0473	-1.964	0.046078
BGIBMGA003255	41.2017	109.278	-1.4072	0.028753
BGIBMGA003267	185.169	500.141	-1.4335	0.0057965
BGIBMGA003327	2381.28	30.7412	6.2754	8.49e-15
BGIBMGA003356	49.7832	10.6687	2.2223	0.030753
BGIBMGA003399	112.071	331.315	-1.5638	0.0094662
BGIBMGA003410	7.62448	83.166	-3.4473	4.42e-07
BGIBMGA003431	13.1695	38.2907	-1.5398	0.047173
BGIBMGA003463	46.0946	118.67	-1.3643	0.029167
BGIBMGA003561	37.4999	98.174	-1.3885	0.02928
BGIBMGA003589	216.95	71.7325	1.5967	0.0087509
BGIBMGA003610	157.191	397.513	-1.3385	0.012426
BGIBMGA003629	3.2706	83.1034	-4.6673	0.0038287
BGIBMGA003681	146.696	365.196	-1.3158	0.0070017
BGIBMGA003682	222.548	541.622	-1.2832	0.0066584
BGIBMGA003789	10.1778	49.8542	-2.2923	0.0018302
BGIBMGA003910	153.095	499.552	-1.7062	0.0014784
BGIBMGA003957	39.6562	5.71621	2.7944	0.0061691
BGIBMGA003998	9.55769	44.8544	-2.2305	0.0041324
BGIBMGA003999	56.7475	148.184	-1.3848	0.016665
BGIBMGA004010	101.307	314.622	-1.6349	0.0010048
BGIBMGA004088	5.59244	23.2904	-2.0582	0.0099858
BGIBMGA004164	2022.35	668.381	1.5973	0.0021923
BGIBMGA004177	24.0452	80.4569	-1.7425	0.0063278
BGIBMGA004182	31.9421	92.2695	-1.5304	0.043339
BGIBMGA004228	18.1404	65.6971	-1.8566	0.0027311
BGIBMGA004336	150.839	58.9055	1.3565	0.039051
BGIBMGA004379	58.4445	153.294	-1.3912	0.036279
BGIBMGA004417	1734.8	602.012	1.5269	0.0015905
BGIBMGA004478	5.15438	36.6519	-2.83	0.0010157
BGIBMGA004502	7.89507	43.2604	-2.454	0.00041359
BGIBMGA004540	62.1235	1248.86	-4.3293	6.88e-21
BGIBMGA004560	11.777	293.777	-4.6407	0.00031502
BGIBMGA004592	650.719	1756.14	-1.4323	0.017103
BGIBMGA004611	5.98298	32.3922	-2.4367	0.0087622
BGIBMGA004616	125.37	304.409	-1.2798	0.037994
BGIBMGA004686	16.1037	63.9143	-1.9887	0.015026
BGIBMGA004738	126.733	355.105	-1.4864	0.0053019
BGIBMGA004760	0	22.5967	-	4.86e-07
BGIBMGA004851	26.9231	87.517	-1.7007	0.0040295
BGIBMGA004860	84.9152	14.8028	2.5202	0.00010401
BGIBMGA004881	48.3773	133.425	-1.4636	0.049476
BGIBMGA004898	21.4738	103.962	-2.2754	7.94e-05
BGIBMGA004921	20.9021	2.2084	3.2426	0.0021219
BGIBMGA005004	7.024	28.9957	-2.0455	0.02579
BGIBMGA005005	26.1825	95.0922	-1.8607	0.00058984
BGIBMGA005055	0.498111	7.96008	-3.9982	0.040905
BGIBMGA005062	25.7822	80.2736	-1.6386	0.015499
BGIBMGA005063	18.5185	56.9375	-1.6204	0.016444
BGIBMGA005101	102.187	435.576	-2.0917	1.12e-05
BGIBMGA005102	77.4721	30.5677	1.3417	0.040905
BGIBMGA005116	197.872	738.868	-1.9007	0.00041359
BGIBMGA005185	35.6668	11.8224	1.5931	0.046477
BGIBMGA005202	69.1681	323.134	-2.224	1.6e-05
BGIBMGA005249	31.3997	115.727	-1.8819	0.031981
BGIBMGA005250	13.3918	53.2633	-1.9918	0.016266
BGIBMGA005302	6549.56	1868.83	1.8093	0.0103
BGIBMGA005307	0	11.6735	-	0.00058176
BGIBMGA005366	13.0247	58.0064	-2.155	0.0022294
BGIBMGA005426	75.1355	295.397	-1.9751	0.00040094
BGIBMGA005476	1.70603	14.978	-3.1341	0.038365
BGIBMGA005501	130.13	36.979	1.8152	0.0014228
BGIBMGA005522	25.3381	124.887	-2.3012	2.57e-05
BGIBMGA005556	17.8663	59.5895	-1.7378	0.031626
BGIBMGA005582	364.268	118.1	1.625	0.0020769
BGIBMGA005605	66.8562	196.021	-1.5519	0.036528
BGIBMGA005682	16.2525	46.5568	-1.5183	0.029371
BGIBMGA005686	81.728	207.371	-1.3433	0.046065
BGIBMGA005851	125.166	276.293	-1.1424	0.026645
BGIBMGA006000	1.52044	17.2161	-3.5012	0.0063737
BGIBMGA006001	17.8903	80.0164	-2.1611	0.0020769
BGIBMGA006056	10.6329	550.979	-5.6954	1.76e-10
BGIBMGA006057	7.93809	103.284	-3.7017	2.79e-09
BGIBMGA006120	383.621	75.9474	2.3366	0.015616
BGIBMGA006123	16.8395	65.8323	-1.9669	0.002727
BGIBMGA006125	31.0434	5.77474	2.4265	0.038474
BGIBMGA006167	30.5063	288.432	-3.2411	1.22e-07
BGIBMGA006168	23.863	200.795	-3.0729	4e-05
BGIBMGA006170	25.2619	92.6869	-1.8754	0.00042926
BGIBMGA006171	888.144	1810.6	-1.0276	0.049787
BGIBMGA006326	7.73896	31.7106	-2.0348	0.011173
BGIBMGA006327	97.7111	344.717	-1.8188	0.00028162
BGIBMGA006391	65.6371	221.221	-1.7529	0.005514
BGIBMGA006416	2.86973	19.3209	-2.7512	0.02928
BGIBMGA006417	46.6072	151.784	-1.7034	0.019702
BGIBMGA006533	0	6.64296	-	0.029693
BGIBMGA006614	66.42	194.378	-1.5492	0.0054679
BGIBMGA006669	42.0983	122.214	-1.5376	0.014823
BGIBMGA006689	63.105	401.51	-2.6696	0.00013799
BGIBMGA006725	5.13841	47.2258	-3.2002	2.52e-05
BGIBMGA006728	83.0576	213.555	-1.3624	0.021027
BGIBMGA006737	2.00433	20.5723	-3.3595	0.0028889
BGIBMGA006804	5.42833	32.2425	-2.5704	0.0090074
BGIBMGA006811	132.475	393.298	-1.5699	0.0103
BGIBMGA006813	47.8692	207.351	-2.1149	0.00032181
BGIBMGA006870	52.881	15.4099	1.7789	0.017121
BGIBMGA006911	1.33184	31.0587	-4.5435	7.56e-06
BGIBMGA006912	26.6737	211.024	-2.9839	1.74e-07
BGIBMGA006924	1.90585	51.4226	-4.7539	1.87e-08
BGIBMGA006925	25.807	736.263	-4.8344	1.56e-19
BGIBMGA006940	1.39585	155.979	-6.8041	4.25e-15
BGIBMGA006952	67.5831	17.6225	1.9392	0.0090074
BGIBMGA006959	241.762	624.235	-1.3685	0.023942
BGIBMGA007021	34.3828	98.7597	-1.5222	0.011936
BGIBMGA007106	1.98336	14.595	-2.8795	0.038975
BGIBMGA007133	58.9453	197.621	-1.7453	0.0027068
BGIBMGA007148	5.18944	26.2499	-2.3387	0.0037848
BGIBMGA007178	8.53184	38.3367	-2.1678	0.0042075
BGIBMGA007194	52.1205	258.052	-2.3077	0.00034
BGIBMGA007219	23.4289	96.7968	-2.0467	0.0010566
BGIBMGA007244	33.8482	161.605	-2.2553	6.93e-05
BGIBMGA007278	173.434	24.4979	2.8237	0.0035782
BGIBMGA007294	14.121	115.108	-3.0271	1.14e-06
BGIBMGA007325	12.6782	53.8428	-2.0864	0.011901
BGIBMGA007414	270.092	646.162	-1.2584	0.048952
BGIBMGA007416	91.3614	685.54	-2.9076	3.72e-07
BGIBMGA007505	43.5676	7.69406	2.5014	0.0084121
BGIBMGA007510	30.245	173.834	-2.5229	3.96e-06
BGIBMGA007517	61.798	355.804	-2.5255	4.52e-07
BGIBMGA007525	18.1268	0	-	0.0025478
BGIBMGA007570	309.319	15.9702	4.2756	0.045268
BGIBMGA007582	94.8035	272.821	-1.5249	0.011253
BGIBMGA007852	1.64436	13.1998	-3.0049	0.015501
BGIBMGA007909	22.1859	93.9226	-2.0818	0.0018302
BGIBMGA007924	13.9182	136.197	-3.2906	4.39e-09
BGIBMGA007936	15.648	50.8739	-1.7009	0.045041
BGIBMGA007985	4.03872	21.2157	-2.3932	0.013609
BGIBMGA008021	2143.74	361.619	2.5676	1e-07
BGIBMGA008133	120.649	638.943	-2.4049	1.02e-06
BGIBMGA008181	66.1388	3.08726	4.4211	0.013379
BGIBMGA008224	34.9359	113.014	-1.6937	0.021756
BGIBMGA008245	23.3706	3.93654	2.5697	0.011253
BGIBMGA008274	7.3534	28.5617	-1.9576	0.046664
BGIBMGA008283	51.0769	189.318	-1.8901	0.00058176
BGIBMGA008292	75.0343	228.605	-1.6072	0.0098808
BGIBMGA008307	3294.2	92.1992	5.159	0.013609
BGIBMGA008311	4.40491	35.24	-3	0.00041228
BGIBMGA008319	19.9176	159.026	-2.9971	1.82e-08
BGIBMGA008329	20.1629	58.6042	-1.5393	0.049315
BGIBMGA008373	28.7396	111.309	-1.9535	0.0018799
BGIBMGA008399	62.5293	243.68	-1.9624	0.00018907
BGIBMGA008410	0.648139	9.95	-3.9403	0.039989
BGIBMGA008424	19.5067	90.8152	-2.219	0.00042142
BGIBMGA008438	7.424	516.171	-6.1195	2.62e-27
BGIBMGA008442	111.651	1599.73	-3.8408	9.03e-15
BGIBMGA008462	90.1881	21.2049	2.0885	0.00089685
BGIBMGA008506	9.35882	34.6376	-1.8879	0.03636
BGIBMGA008524	21.2933	92.581	-2.1203	0.0013399
BGIBMGA008526	151.228	1.06061	7.1557	6.59e-24
BGIBMGA008612	6.19064	26.3776	-2.0912	0.024549
BGIBMGA008614	15.537	53.6175	-1.787	0.011298
BGIBMGA008630	14.7175	126.56	-3.1042	0.0046975
BGIBMGA008634	6.42456	26.866	-2.0641	0.045268
BGIBMGA008658	1134.07	287.117	1.9818	8.79e-05
BGIBMGA008679	62.9319	14.2893	2.1389	0.0018958
BGIBMGA008688	14.4135	75.8887	-2.3965	4.92e-05
BGIBMGA008721	0	9.26021	-	0.01412
BGIBMGA008778	3.20037	40.3207	-3.6552	3.28e-06
BGIBMGA008854	19.3274	54.8488	-1.5048	0.044067
BGIBMGA008856	15.8756	66.7481	-2.0719	0.0013399
BGIBMGA008882	24.6982	164.148	-2.7325	5.26e-06
BGIBMGA008912	53.1203	1.65973	5.0002	0.0010995
BGIBMGA008916	7.04778	58.3459	-3.0494	5.91e-06
BGIBMGA008968	28.7755	0.790565	5.1858	0.0083548
BGIBMGA009006	36.1	0.342809	6.7185	0.0012784
BGIBMGA009008	1.55263	14.7051	-3.2435	0.017608
BGIBMGA009009	5.71688	24.5194	-2.1006	0.048685
BGIBMGA009018	4107.38	1222.47	1.7484	0.040763
BGIBMGA009053	55.0855	218.332	-1.9868	0.00058418
BGIBMGA009139	812.364	311.048	1.385	0.028508
BGIBMGA009158	4.59569	21.5117	-2.2268	0.031032
BGIBMGA009159	519.85	3.68458	7.1405	3.71e-05
BGIBMGA009162	43.5271	6.83236	2.6715	0.029693
BGIBMGA009240	6.97972	30.3488	-2.1204	0.039073
BGIBMGA009256	47.931	129.667	-1.4358	0.031199
BGIBMGA009316	47.3612	144.225	-1.6065	0.0032132
BGIBMGA009396	75.885	233.912	-1.6241	0.0025683
BGIBMGA009466	8.26629	34.3825	-2.0564	0.012033
BGIBMGA009488	11.0414	0.270046	5.3536	0.002507
BGIBMGA009509	55.5398	4.07126	3.77	1.13e-05
BGIBMGA009535	28.5955	107.246	-1.9071	0.0021048
BGIBMGA009610	368.033	12.4145	4.8897	0.0075223
BGIBMGA009643	12.6678	62.404	-2.3005	0.0012929
BGIBMGA009676	18.6325	0.270046	6.1085	1.65e-05
BGIBMGA009682	0	19.2178	-	1.79e-06
BGIBMGA009707	208.966	7.02448	4.8947	1.26e-16
BGIBMGA009712	12.8308	54.6949	-2.0918	0.0022294
BGIBMGA009756	22.9861	66.4579	-1.5317	0.01939
BGIBMGA009797	177.353	545.249	-1.6203	0.0041324
BGIBMGA009798	30.1401	91.5957	-1.6036	0.015519
BGIBMGA009848	7.04212	81.104	-3.5257	2.94e-08
BGIBMGA009877	9.72221	69.0583	-2.8285	5.38e-06
BGIBMGA009884	24.6223	0.17771	7.1143	2.57e-07
BGIBMGA009900	1066.45	114.611	3.218	2.54e-07
BGIBMGA009903	43.5527	173.691	-1.9957	0.00046663
BGIBMGA009953	296.762	55.4134	2.421	1.83e-06
BGIBMGA010010	226.754	0.628387	8.4953	5.13e-10
BGIBMGA010018	12.6272	83.9173	-2.7324	1.34e-05
BGIBMGA010066	34.9767	195.597	-2.4834	5.26e-07
BGIBMGA010067	98.1464	496.09	-2.3376	2.85e-06
BGIBMGA010074	6.77425	33.0571	-2.2868	0.017121
BGIBMGA010079	34.7929	0.612855	5.8271	1.57e-05
BGIBMGA010080	13.5423	0	-	7.3e-05
BGIBMGA010100	1.03692	18.7664	-4.1778	0.0012929
BGIBMGA010122	13.5168	0.17771	6.2491	0.00098785
BGIBMGA010132	7.66917	37.2462	-2.28	0.01084
BGIBMGA010162	156.617	2.63205	5.8949	0.0044193
BGIBMGA010165	47.3253	154.906	-1.7107	0.0031402
BGIBMGA010167	1254.32	3.53725	8.4701	8.36e-05
BGIBMGA010181	4.61557	40.0436	-3.117	7.94e-05
BGIBMGA010212	112.461	17.2447	2.7052	0.0057266
BGIBMGA010287	101.606	458.239	-2.1731	7.41e-05
BGIBMGA010289	1341.26	3364.45	-1.3268	0.046525
BGIBMGA010313	23.0399	79.647	-1.7895	0.036279
BGIBMGA010331	10.9941	58.1472	-2.403	0.00041228
BGIBMGA010356	6.34933	36.0126	-2.5038	0.0065932
BGIBMGA010357	17.4096	3.61766	2.2668	0.049476
BGIBMGA010382	55.7413	213.388	-1.9367	0.00034
BGIBMGA010400	14.4766	0	-	0.0076639
BGIBMGA010431	49.5302	216.785	-2.1299	4.18e-05
BGIBMGA010511	22.9166	1.13629	4.334	0.0025683
BGIBMGA010512	31.4782	2.18137	3.851	5.48e-06
BGIBMGA010523	69.6034	170.038	-1.2886	0.014671
BGIBMGA010542	13.1385	53.9163	-2.0369	0.017326
BGIBMGA010580	20.2049	84.1522	-2.0583	0.00025824
BGIBMGA010697	75.2875	258.947	-1.7822	0.0042075
BGIBMGA010710	20.4939	86.1024	-2.0709	0.00041228
BGIBMGA010760	382.605	974.464	-1.3488	0.030559
BGIBMGA010762	20.5138	68.8626	-1.7471	0.027557
BGIBMGA010782	4.3013	20.1347	-2.2268	0.02163
BGIBMGA010815	26.9277	85.9165	-1.6738	0.01084
BGIBMGA010829	20.2216	62.6042	-1.6304	0.015118
BGIBMGA010837	68.5334	368.147	-2.4254	4.29e-06
BGIBMGA010848	6.09673	42.5396	-2.8027	0.00042828
BGIBMGA010913	78.8796	13.3501	2.5628	0.017971
BGIBMGA010942	39.7841	101.954	-1.3577	0.037994
BGIBMGA010971	30.2708	160.488	-2.4065	1.85e-05
BGIBMGA010972	21.0729	81.481	-1.9511	0.0030959
BGIBMGA011005	24.173	86.8777	-1.8456	0.0063134
BGIBMGA011012	122.134	452.474	-1.8894	0.00025722
BGIBMGA011035	20.5127	0.450678	5.5083	0.046793
BGIBMGA011073	8.79066	31.0287	-1.8196	0.045268
BGIBMGA011124	32.9191	98.539	-1.5818	0.0090004
BGIBMGA011144	1651.6	449.787	1.8765	0.00038306
BGIBMGA011173	1.93357	24.8209	-3.6822	0.00038875
BGIBMGA011174	7.66737	79.2096	-3.3689	1.02e-06
BGIBMGA011215	45.4086	102.471	-1.1742	0.042779
BGIBMGA011226	21.9686	99.1571	-2.1743	0.030259
BGIBMGA011233	6.77249	41.6768	-2.6215	0.00054817
BGIBMGA011240	15.662	69.7985	-2.1559	0.00022993
BGIBMGA011279	11.499	0.342809	5.068	0.0022294
BGIBMGA011346	281.784	57.7825	2.2859	0.013988
BGIBMGA011353	213.245	1069.04	-2.3257	3.29e-06
BGIBMGA011389	0	8.18619	-	0.0076293
BGIBMGA011477	480.364	1064.45	-1.1479	0.03818
BGIBMGA011496	28.333	127.896	-2.1744	4e-05
BGIBMGA011522	10.301	0	-	0.0025432
BGIBMGA011523	56.3783	205.425	-1.8654	0.00025406
BGIBMGA011571	20.4978	99.8714	-2.2846	0.00026403
BGIBMGA011574	60.9164	5.43193	3.4873	3.62e-05
BGIBMGA011602	11.125	41.5768	-1.902	0.0069147
BGIBMGA011609	68.86	16.2222	2.0857	0.0057599
BGIBMGA011641	19.2232	59.0154	-1.6182	0.027325
BGIBMGA011642	20.6836	71.9887	-1.7993	0.0072804
BGIBMGA011747	61.1586	155.282	-1.3443	0.015382
BGIBMGA011754	752.939	1921.76	-1.3518	0.0061691
BGIBMGA011799	13.1336	46.0559	-1.8101	0.033294
BGIBMGA011805	74.0793	189.858	-1.3578	0.033144
BGIBMGA011809	248.908	566.004	-1.1852	0.047902
BGIBMGA011814	34.8294	131.418	-1.9158	0.00042142
BGIBMGA011826	2.35417	16.8851	-2.8425	0.044383
BGIBMGA011978	9.31812	58.1346	-2.6413	4.18e-05
BGIBMGA012130	0.946436	12.3074	-3.7009	0.0094492
BGIBMGA012142	110.883	510.511	-2.2029	1e-05
BGIBMGA012159	40.9157	123.787	-1.5971	0.011253
BGIBMGA012189	8.04956	26.8759	-1.7393	0.049444
BGIBMGA012192	91.2851	279.869	-1.6163	0.0029436
BGIBMGA012196	82.8597	25.7221	1.6877	0.011291
BGIBMGA012247	4.35784	21.9656	-2.3336	0.0094492
BGIBMGA012254	10.3353	39.6433	-1.9395	0.032798
BGIBMGA012330	20.9003	60.394	-1.5309	0.043637
BGIBMGA012378	5.74408	28.8114	-2.3265	0.012842
BGIBMGA012466	15.6028	53.7089	-1.7834	0.012131
BGIBMGA012479	93.3955	230.541	-1.3036	0.046679
BGIBMGA012481	0.20319	11.9202	-5.8744	0.023236
BGIBMGA012482	109.216	403.499	-1.8854	0.030908
BGIBMGA012491	3.65192	61.5024	-4.0739	0.049484
BGIBMGA012492	68.2346	184.708	-1.4367	0.019207
BGIBMGA012503	100.577	224.534	-1.1586	0.030559
BGIBMGA012538	36.2048	216.433	-2.5797	1.62e-06
BGIBMGA012588	12.3548	149.807	-3.6	2.2e-06
BGIBMGA012675	640.253	13.6413	5.5526	0.0042523
BGIBMGA012677	10.3531	1.38969	2.8972	0.046741
BGIBMGA012702	29.0161	237.83	-3.035	0.0029278
BGIBMGA012780	496.687	177.833	1.4818	0.011253
BGIBMGA012781	87.8614	221.784	-1.3359	0.03741
BGIBMGA012782	0.20319	17.2119	-6.4044	7.65e-05
BGIBMGA012786	6.94364	0	-	0.023114
BGIBMGA012842	2.67453	17.1504	-2.6809	0.031297
BGIBMGA012853	7.77385	34.1336	-2.1345	0.01571
BGIBMGA012907	11.1694	41.6554	-1.8989	0.037368
BGIBMGA012932	93.4651	587.001	-2.6509	7.6e-08
BGIBMGA013035	17.5826	47.6286	-1.4377	0.037133
BGIBMGA013068	58.2704	7.49074	2.9596	7.3e-05
BGIBMGA013075	183.026	729.535	-1.9949	7.2e-05
BGIBMGA013086	159.731	38.0914	2.0681	0.0021048
BGIBMGA013103	0	6.89928	-	0.024625
BGIBMGA013168	10.0658	70.2357	-2.8027	5.74e-06
BGIBMGA013174	31.7139	0.361263	6.4559	9.51e-09
BGIBMGA013186	0.89774	10.0244	-3.4811	0.029465
BGIBMGA013217	60.9223	167.272	-1.4572	0.0044709
BGIBMGA013225	26.7866	0	-	1.38e-05
BGIBMGA013228	46.6183	161.377	-1.7915	0.00058984
BGIBMGA013231	110.888	257.599	-1.216	0.040643
BGIBMGA013235	50.9405	265.015	-2.3792	9.99e-07
BGIBMGA013250	272.153	642.697	-1.2397	0.026572
BGIBMGA013267	3351.67	812.235	2.0449	0.0013399
BGIBMGA013299	26.2591	107.218	-2.0297	0.00068967
BGIBMGA013322	32.8619	107.724	-1.7129	0.010251
BGIBMGA013394	12.1125	37.5649	-1.6329	0.029693
BGIBMGA013395	0.448324	36.1106	-6.3317	0.049983
BGIBMGA013447	39.0748	131.318	-1.7487	0.0050999
BGIBMGA013478	2.45712	14.8866	-2.599	0.04715
BGIBMGA013507	3.99392	21.6809	-2.4405	0.046078
BGIBMGA013515	24.2395	81.2807	-1.7456	0.0090074
BGIBMGA013544	488.022	1295.92	-1.409	0.022938
BGIBMGA013637	19.2414	90.1575	-2.2282	0.00046291
BGIBMGA013671	37.2557	97.4309	-1.3869	0.01767
BGIBMGA013711	462.815	23.365	4.308	0.00041228
BGIBMGA013712	385.562	106.252	1.8595	0.00020836
BGIBMGA013747	20.3371	3.04358	2.7403	0.0033564
BGIBMGA013778	7340.74	195.002	5.2344	6.98e-26
BGIBMGA013820	9.05522	246.903	-4.7691	0.00047718
BGIBMGA013821	3.26864	43.8961	-3.7473	0.049983
BGIBMGA013910	10.8836	49.0402	-2.1718	0.0042075
BGIBMGA013971	150.421	650.823	-2.1133	0.0011597
BGIBMGA014001	131	31.3441	2.0633	0.046679
BGIBMGA014007	3.40127	19.8331	-2.5438	0.0096134
BGIBMGA014047	62.8542	0.52344	6.9078	3.42e-05
BGIBMGA014091	2098.43	414.811	2.3388	0.0007149
BGIBMGA014116	336.888	22.6978	3.8916	0.0044171
BGIBMGA014122	116.097	498.031	-2.1009	0.00010288
BGIBMGA014141	29.7116	6.87406	2.1118	0.034524
BGIBMGA014144	28.3165	1484.49	-5.7122	0.017608
BGIBMGA014224	4509.77	13574.3	-1.5898	0.021756
BGIBMGA014232	15.7546	96.8394	-2.6198	4.18e-06
BGIBMGA014233	17.0044	74.6458	-2.1342	0.04225
BGIBMGA014238	4.03624	21.9305	-2.4419	0.033738
BGIBMGA014278	1439.72	46.9213	4.9394	2.28e-23
BGIBMGA014356	615.863	23.8522	4.6904	1.85e-07
BGIBMGA014459	32.5778	148.812	-2.1915	0.00024621
BGIBMGA014520	10.7833	79.3821	-2.88	0.0041763
BGIBMGA014573	192.198	29.9821	2.6804	9.33e-07
EMBMOG00000000400	51.4794	4.16135	3.6289	2.02e-06
EMBMOG00000000968	0	9.56259	-	0.0038287
EMBMOG00000001401	11.0485	96.0513	-3.12	1.11e-07
EMBMOG00000002557	10.9968	0	-	0.00040976
EMBMOG00000003106	29.33	0.17771	7.3667	2.12e-08
EMBMOG00000003695	15.1206	2.03361	2.8944	0.025049
EMBMOG00000004233	4.33971	37.4739	-3.1102	0.00025406
EMBMOG00000004294	0	8.08243	-	0.026388
EMBMOG00000004403	41.8392	1.74219	4.5859	0.0030959
EMBMOG00000004419	2.64058	12.544	-2.2481	0.047785
EMBMOG00000004556	10.0924	0	-	0.0072804
EMBMOG00000005121	16.4897	0	-	1.49e-05
EMBMOG00000005328	0	9.36506	-	0.033443
EMBMOG00000006098	78.2443	24.5162	1.6742	0.021896
Novel00020	11.6332	54.8368	-2.2369	0.0021048
Novel00056	16.4536	64.5428	-1.9719	0.002727
Novel00079	1.22038	23.6881	-4.2788	0.0044709
Novel00097	1.59904	64.6701	-5.3378	0.0040329
Novel00101	35.516	317.309	-3.1593	1.76e-10
Novel00104	17.4594	58.2711	-1.7388	0.010633
Novel00137	0	22.8997	-	4.86e-07
Novel00203	22.5464	65.8348	-1.546	0.029341
Novel00213	64.2642	262.344	-2.0294	0.00046838
Novel00228	108.787	421.907	-1.9554	0.00048137
Novel00239	2.5732	13.9474	-2.4384	0.042104
Novel00246	0.648139	25.8083	-5.3154	8.75e-05
Novel00257	11.9377	0	-	0.00029655
Novel00259	13.5478	0	-	0.0088257
Novel00284	25.5149	1.15183	4.4693	9.58e-06
Novel00310	39.1909	124.462	-1.6671	0.0027582
Novel00373	246.76	75.1259	1.7157	0.019202
Novel00376	5.67347	32.7414	-2.5288	0.0050375
Novel00395	92.3535	2.79783	5.0448	0.024625
Novel00398	194.275	39.6288	2.2935	0.00026318
Novel00423	0.448324	39.8284	-6.4731	0.0012952
Novel00424	0.498111	74.4362	-7.2234	7.67e-05
Novel00428	272.257	82.268	1.7266	0.021756
Novel00456	127.636	28.4405	2.166	0.020833
Novel00457	73.4075	10.9516	2.7448	8.97e-05
Novel00458	14.0001	111.789	-2.9973	7.96e-06
Novel00505	222.04	18.1858	3.6099	2.33e-11
Novel00563	0.20319	18.8405	-6.5349	2.24e-05
Novel00565	4.23339	23.5361	-2.475	0.028819
Novel00566	10.759	56.8985	-2.4029	0.044506
Novel00580	28.3037	103.073	-1.8646	0.0063611
Novel00581	0	11.1497	-	0.00058426
Novel00619	4.99813	67.0541	-3.7459	0.012004
Novel00633	11.9089	55.3139	-2.2156	0.00050754
Novel00732	709.939	245.086	1.5344	0.031199
Novel00766	45.1445	0	-	2.58e-13
Novel00769	1.09755	20.9094	-4.2518	0.00016826
Novel00770	24.8315	143.466	-2.5305	2.96e-05
Novel00772	53.6465	13.8512	1.9535	0.037994
Novel00773	88.003	7.27247	3.597	1.22e-08
Novel00774	28.811	109.978	-1.9325	0.0027396
Novel00800	645.329	172.259	1.9055	0.0007149
Novel00801	298.313	2.95162	6.6592	1.86e-26
Novel00803	136.024	1048.32	-2.9461	4.24e-10
Novel00809	0.672487	14.5539	-4.4358	0.0021013
Novel00813	5.98474	34.4212	-2.5239	0.0030959
Novel00873	4.61163	25.9103	-2.4902	0.029371
Novel00878	23.6635	0	-	0.0049999
Novel00887	17.214	1.20614	3.8351	0.012614
Novel00915	25.2645	81.3205	-1.6865	0.011358
Novel00945	9.51631	40.0729	-2.0742	0.013988
Novel00974	335.685	765.089	-1.1885	0.043319
Novel00991	62.3636	17.3086	1.8492	0.0065036
Novel01014	6.3266	24.7347	-1.967	0.040472
Novel01016	15.5763	49.7449	-1.6752	0.042629
Novel01018	6.19417	32.9786	-2.4125	0.0016215
Novel01019	14.0394	136.069	-3.2768	1.65e-11
Novel01021	14.7731	45.315	-1.617	0.02727
Novel01023	17.1663	75.143	-2.1301	0.00014481
Novel01025	3933.45	1060.92	1.8905	0.00017412
Novel01027	30.0615	0.180631	7.3787	2.75e-08
Novel01033	8314.86	2245.53	1.8886	0.00039391
Novel01067	7.92102	141.52	-4.1592	2.06e-12
Novel01071	5.61112	27.6612	-2.3015	0.027367
Novel01079	1542.38	191.14	3.0125	0.025396
Novel01092	290.52	36.1302	3.0074	9.51e-09
Novel01095	1731.29	654.318	1.4038	0.015792
Novel01100	1.93129	366.368	-7.5676	8.64e-31
Novel01119	44.1617	0	-	1.01e-05
Novel01122	417.919	9.31353	5.4878	1.8e-23
Novel01152	0.199814	105.879	-9.0495	0.00010989
Novel01156	15.3232	73.6328	-2.2646	2.96e-05
Novel01171	9245.65	2409.37	1.9401	0.0014784
Novel01182	106.705	10.0365	3.4103	0.0029123
Novel01188	0	11.0113	-	0.00081906
Novel01190	18.656	63.0881	-1.7577	0.023637
Novel01214	13.6529	101.981	-2.901	1.81e-06
Novel01231	0	70.9855	-	0.042206
Novel01241	1.52491	12.1682	-2.9963	0.037789
Novel01243	33.3728	1.76176	4.2436	0.046692
Novel01244	45.2356	1.07614	5.3935	0.020833
Novel01253	17.8016	0.180631	6.6228	0.02301
Novel01270	478.639	7.89993	5.921	1.54e-15
Novel01295	32.408	0.342809	6.5628	0.0085461
Novel01302	17.3784	54.8597	-1.6585	0.031199
Novel01311	16.2929	75.2318	-2.2071	4e-05
Novel01347	13.6176	63.776	-2.2275	0.00099584
Novel01353	841.73	362.615	1.2149	0.038309
Novel01357	561.613	244.233	1.2013	0.039051
Novel01361	4.44348	29.3926	-2.7257	0.0029168
Novel01374	382.988	127.789	1.5835	0.0038287
Novel01377	118.345	16.8607	2.8113	7.04e-06
Novel01387	144.199	1.07614	7.066	0.00012027
Novel01396	136.012	36.0276	1.9166	0.0015613
Novel01423	62.4315	10.8481	2.5248	0.00012857
Novel01458	43.7668	0	-	4.44e-13
Novel01468	47.1311	1.37123	5.1031	0.018021
Novel01517	762.002	247.93	1.6199	0.0041355
Novel01532	338.734	34.9615	3.2763	0.016795

## Sheet: MU_PSGvsWT_PSG
Additional file 4 Table S4. Information of the differentially expressed genes.
Gene_id	readcount_MU_PSG	readcount_WT_PSG	log2FoldChange	Corrected P-value
BGIBMGA000013	35.9359	1740.72	-5.5981	0.0045436
BGIBMGA000028	16.3996	48.0833	-1.5519	0.0037593
BGIBMGA000072	62.9773	463.484	-2.8796	3.0776e-10
BGIBMGA000084	39.2882	120.428	-1.616	0.0022686
BGIBMGA000115	66.1361	140.297	-1.085	0.021005
BGIBMGA000120	101.112	271.793	-1.4266	0.0013972
BGIBMGA000137	151.246	312.212	-1.0456	0.033809
BGIBMGA000143	2.76994	12.5973	-2.1852	0.049976
BGIBMGA000146	25.7443	8.78335	1.5514	0.026009
BGIBMGA000149	167.807	309.078	-0.88117	0.046778
BGIBMGA000158	0.687475	1219.39	-10.793	4.7009e-07
BGIBMGA000182	7.93533	0	-	0.0084421
BGIBMGA000201	1788.06	761.772	1.231	0.0024573
BGIBMGA000204	668.547	1459.57	-1.1264	0.0048883
BGIBMGA000225	602.472	296.97	1.0206	0.0043201
BGIBMGA000232	280.116	113.002	1.3097	0.002053
BGIBMGA000233	6.64761	31.8604	-2.2609	0.0015778
BGIBMGA000238	1.28543	62.5102	-5.6038	0.0037695
BGIBMGA000239	0.17528	56.2404	-8.3258	0.0012094
BGIBMGA000274	0	76.9331	-	0.00018875
BGIBMGA000298	106.626	240.447	-1.1732	0.0055654
BGIBMGA000311	348.081	118.337	1.5565	0.0016317
BGIBMGA000355	186.62	77.0327	1.2766	0.021635
BGIBMGA000391	42.417	13.4851	1.6533	0.0081733
BGIBMGA000408	25.7295	97.1091	-1.9162	5.4907e-05
BGIBMGA000418	123.382	12.5106	3.3019	5.2343e-09
BGIBMGA000419	172.997	62.7371	1.4634	0.0005684
BGIBMGA000420	15.7172	66.8047	-2.0876	8.9019e-05
BGIBMGA000428	71.1546	168.585	-1.2444	0.042626
BGIBMGA000475	13265.7	5847.54	1.1818	0.0054156
BGIBMGA000504	14218.2	46914.8	-1.7223	0.0001543
BGIBMGA000505	4024.73	12620.1	-1.6488	6.021e-05
BGIBMGA000561	17.2661	0.806487	4.4202	0.00013194
BGIBMGA000564	12.5252	42.0285	-1.7465	0.019717
BGIBMGA000603	306.668	132.268	1.2132	0.0017389
BGIBMGA000608	11.2229	57.2995	-2.3521	0.0073601
BGIBMGA000618	8.1001	41.4589	-2.3557	0.00029059
BGIBMGA000619	34.9878	140.454	-2.0052	2.7944e-06
BGIBMGA000620	38.738	136.061	-1.8124	6.1959e-05
BGIBMGA000624	224.973	55.2436	2.0259	1.5191e-07
BGIBMGA000648	218.958	39.6241	2.4662	0.0016374
BGIBMGA000662	10.7961	0.979486	3.4623	0.021005
BGIBMGA000671	74.6422	375.129	-2.3293	0.0086756
BGIBMGA000683	655.181	347.319	0.91563	0.030934
BGIBMGA000710	78.4066	235.344	-1.5857	0.0062747
BGIBMGA000714	555.94	1561.62	-1.49	6.9499e-05
BGIBMGA000717	21.38	3.85011	2.4733	0.015435
BGIBMGA000730	23.7215	1.1788	4.3308	0.00018205
BGIBMGA000766	100.561	278.909	-1.4717	0.00023639
BGIBMGA000769	122.989	305.113	-1.3108	0.033569
BGIBMGA000770	298.21	163.437	0.8676	0.027114
BGIBMGA000772	9.34641	0.303585	4.9442	0.012523
BGIBMGA000776	0.150637	143.63	-9.8971	8.5507e-05
BGIBMGA000793	1098.36	1992.39	-0.85914	0.031001
BGIBMGA000802	137.136	37.5083	1.8703	1.3349e-06
BGIBMGA000819	548.336	185.243	1.5656	8.3952e-05
BGIBMGA000845	20.2899	0.502902	5.3343	3.7658e-06
BGIBMGA000846	13.9526	56.9568	-2.0293	0.013138
BGIBMGA000852	19.9045	67.5118	-1.762	0.016412
BGIBMGA000856	225.087	48.0985	2.2264	1.8679e-07
BGIBMGA000873	71.5076	361.248	-2.3368	0.00053661
BGIBMGA000874	119.376	418.981	-1.8114	2.5557e-06
BGIBMGA000878	142.033	661.212	-2.2189	1.2487e-09
BGIBMGA000894	279.601	629.244	-1.1703	0.0055063
BGIBMGA000915	199.352	14.1761	3.8138	0.024795
BGIBMGA000928	1132.48	574.127	0.98004	0.037149
BGIBMGA000941	7.63635	0	-	0.010224
BGIBMGA000942	15.9761	1.63491	3.2886	0.0020337
BGIBMGA000971	1082.09	444.442	1.2838	0.0018265
BGIBMGA001002	6.47414	0	-	0.02564
BGIBMGA001003	24.4605	62.3668	-1.3503	0.036718
BGIBMGA001008	7.79062	127.091	-4.028	1.6272e-18
BGIBMGA001011	185.497	385.968	-1.0571	0.0076418
BGIBMGA001042	76.855	236.058	-1.6189	0.0014167
BGIBMGA001062	170.975	88.4939	0.95014	0.044748
BGIBMGA001076	366.358	761.21	-1.055	0.016846
BGIBMGA001077	923.173	460.324	1.004	0.038385
BGIBMGA001084	1177.62	610.661	0.94744	0.049377
BGIBMGA001092	97.8499	29.3621	1.7366	0.00011912
BGIBMGA001101	125.858	3.83021	5.0382	8.0551e-22
BGIBMGA001130	726.056	197.158	1.8807	3.3607e-06
BGIBMGA001136	850.04	1688.31	-0.98997	0.015681
BGIBMGA001139	8.32974	109.099	-3.7112	0.021367
BGIBMGA001177	219.992	83.7449	1.3934	0.046332
BGIBMGA001193	15.5174	0.303585	5.6756	0.00012872
BGIBMGA001201	129.387	3.44721	5.2301	1.0459e-10
BGIBMGA001213	0	421.108	-	6.0916e-07
BGIBMGA001219	219.824	111.367	0.98103	0.020105
BGIBMGA001235	38.8067	0.806487	5.5885	0.00065848
BGIBMGA001270	39.8752	0.910755	5.4523	1.2631e-08
BGIBMGA001271	401.458	792.273	-0.98075	0.035478
BGIBMGA001296	10.8121	0.81717	3.7259	0.023989
BGIBMGA001300	8.71003	0	-	0.0054456
BGIBMGA001342	18.7432	0.875219	4.4206	0.00029059
BGIBMGA001353	576.45	1957.16	-1.7635	9.2988e-07
BGIBMGA001398	46.9572	1.53007	4.9397	3.3436e-06
BGIBMGA001399	56.8762	24.1958	1.2331	0.035478
BGIBMGA001431	269.004	143.595	0.90562	0.048946
BGIBMGA001433	0.633597	8.58758	-3.7606	0.0050141
BGIBMGA001434	2.44438	16.4431	-2.7499	0.0048732
BGIBMGA001435	30.5142	210.266	-2.7847	0.00047967
BGIBMGA001450	64.5913	420.163	-2.7015	6.2246e-07
BGIBMGA001458	80.7853	176.154	-1.1247	0.010757
BGIBMGA001459	43.8933	0.806487	5.7662	8.1875e-09
BGIBMGA001495	836.122	380.932	1.1342	0.0049444
BGIBMGA001536	223.366	89.0185	1.3272	0.0020337
BGIBMGA001549	4995.07	2005.59	1.3165	0.00048307
BGIBMGA001575	11.3288	62.3527	-2.4605	0.0036456
BGIBMGA001590	8.73237	33.7271	-1.9495	0.0043201
BGIBMGA001601	524.778	241.914	1.1172	0.0024767
BGIBMGA001609	142.236	360.261	-1.3408	0.0011238
BGIBMGA001620	12.1276	155.352	-3.6792	0.00050343
BGIBMGA001646	240.57	502.443	-1.0625	0.023861
BGIBMGA001664	23.8936	215.949	-3.176	3.5735e-10
BGIBMGA001708	1932	849.596	1.1852	0.0014528
BGIBMGA001711	680.914	347.302	0.97128	0.02844
BGIBMGA001720	28.9436	91.476	-1.6601	0.0030629
BGIBMGA001751	220.561	457.653	-1.0531	0.010505
BGIBMGA001754	151.741	17.7501	3.0957	2.15e-07
BGIBMGA001762	56.3603	0.675901	6.3817	4.6768e-15
BGIBMGA001790	178.834	569.388	-1.6708	0.019438
BGIBMGA001793	994.944	31766.6	-4.9968	0.013138
BGIBMGA001809	54.7567	116.956	-1.0949	0.04845
BGIBMGA001820	38.8537	1.2626	4.9436	5.3255e-10
BGIBMGA001821	2.56132	38.183	-3.898	0.026656
BGIBMGA001841	298.076	163.92	0.86269	0.029149
BGIBMGA001860	21507.8	4175.18	2.3649	0.00025877
BGIBMGA001873	274.423	13.6454	4.3299	2.9294e-12
BGIBMGA001874	1771.76	109.081	4.0217	5.4528e-32
BGIBMGA001886	15.6242	46.4693	-1.5725	0.017714
BGIBMGA001913	1045.24	299.063	1.8053	0.00033678
BGIBMGA001915	1176.81	472.419	1.3167	0.0010671
BGIBMGA001926	2417.42	1225.12	0.98054	0.0039514
BGIBMGA001976	59.2192	17.8177	1.7328	0.0041868
BGIBMGA001986	0	5.87297	-	0.010864
BGIBMGA001988	12.2892	36.7628	-1.5809	0.0228
BGIBMGA001992	1.66244	12.4613	-2.9061	0.020217
BGIBMGA002012	33.4627	90.8382	-1.4407	0.04807
BGIBMGA002101	35.4118	129.521	-1.8709	0.00090852
BGIBMGA002163	12.7886	0.979486	3.7067	0.0067904
BGIBMGA002165	40.4049	87.0857	-1.1079	0.049976
BGIBMGA002167	107.822	223.797	-1.0535	0.036556
BGIBMGA002186	1389.88	500.308	1.4741	0.00012724
BGIBMGA002190	12.4801	0.303585	5.3614	0.033594
BGIBMGA002222	375.997	29.7669	3.6589	2.442e-13
BGIBMGA002265	10.5195	35.4319	-1.752	0.013362
BGIBMGA002349	96.5599	26.7104	1.854	0.0001156
BGIBMGA002352	11.7537	68.4044	-2.541	0.00060292
BGIBMGA002401	186.72	424.043	-1.1833	0.0053661
BGIBMGA002422	73.9887	31.25	1.2434	0.040167
BGIBMGA002441	0.330024	71.1481	-7.7521	0.00011912
BGIBMGA002457	71.1571	19.1218	1.8958	0.003414
BGIBMGA002489	10.6253	1.30939	3.0205	0.018336
BGIBMGA002502	73.2702	150.809	-1.0414	0.046217
BGIBMGA002542	64.3992	1.2626	5.6726	0.0023624
BGIBMGA002548	20.253	0.806487	4.6503	0.0083394
BGIBMGA002549	10.95	0	-	0.040572
BGIBMGA002569	2338.07	1035.16	1.1755	0.010351
BGIBMGA002605	465.816	210.947	1.1429	0.008024
BGIBMGA002607	0.786042	195.927	-7.9615	4.8561e-08
BGIBMGA002612	8.72415	26.7107	-1.6143	0.04215
BGIBMGA002626	42.2742	2204.25	-5.7044	0.0013646
BGIBMGA002627	1231.36	151.056	3.0271	6.0189e-08
BGIBMGA002640	929.472	133.253	2.8022	9.5745e-16
BGIBMGA002660	1478.3	766.287	0.94798	0.017355
BGIBMGA002661	231.727	477.463	-1.043	0.035961
BGIBMGA002671	670.359	193.799	1.7904	0.0068322
BGIBMGA002677	919.658	203.661	2.1749	0.006374
BGIBMGA002684	389.349	189.783	1.0367	0.0093956
BGIBMGA002685	161.242	400.632	-1.313	0.0010673
BGIBMGA002686	195.881	396.595	-1.0177	0.024542
BGIBMGA002687	126.537	54.3776	1.2185	0.021005
BGIBMGA002689	106320	36346.8	1.5485	0.017122
BGIBMGA002692	55.1854	224.997	-2.0275	0.00068632
BGIBMGA002693	75.9256	202.958	-1.4185	0.037611
BGIBMGA002704	1104.09	39.4522	4.8066	0.00024873
BGIBMGA002711	65.6056	29.3004	1.1629	0.044074
BGIBMGA002714	34.0354	82.6749	-1.2804	0.03296
BGIBMGA002759	938.71	370.306	1.342	0.0016351
BGIBMGA002760	298.631	122.645	1.2839	0.0035593
BGIBMGA002773	249.962	115.816	1.1099	0.0070872
BGIBMGA002802	37.2889	87.5617	-1.2316	0.022546
BGIBMGA002816	24.5692	62.9797	-1.358	0.031865
BGIBMGA002824	390.503	56.3962	2.7917	1.7778e-14
BGIBMGA002842	9.26365	44.7111	-2.271	0.011987
BGIBMGA002847	1772.52	354.865	2.3205	1.1275e-11
BGIBMGA002884	19.7357	57.194	-1.5351	0.0025246
BGIBMGA002886	180.581	83.2813	1.1166	0.012492
BGIBMGA002893	21.4616	63.3573	-1.5618	0.0021861
BGIBMGA002953	2850.8	1410.57	1.0151	0.012153
BGIBMGA002990	117.772	51.2264	1.201	0.0091902
BGIBMGA003009	2951.51	993.201	1.5713	2.7088e-05
BGIBMGA003027	195.276	416.941	-1.0943	0.0073653
BGIBMGA003028	1586.46	630.798	1.3306	0.00078328
BGIBMGA003038	74.3984	160.132	-1.1059	0.028012
BGIBMGA003044	301.945	671.114	-1.1523	0.0058063
BGIBMGA003050	39.3113	110.747	-1.4943	0.00073391
BGIBMGA003101	2.94147	14.0893	-2.26	0.02596
BGIBMGA003171	1725.99	827.5	1.0606	0.028556
BGIBMGA003207	129.619	59.9176	1.1132	0.042773
BGIBMGA003212	2420.83	1105.36	1.131	0.004849
BGIBMGA003216	450.177	875.253	-0.95921	0.01634
BGIBMGA003255	36.9294	89.486	-1.2769	0.01723
BGIBMGA003292	0	402.603	-	2.3571e-06
BGIBMGA003327	2281.87	34.36	6.0533	5.7324e-59
BGIBMGA003334	75.2331	151.121	-1.0063	0.025866
BGIBMGA003335	809.621	375.168	1.1097	0.0091902
BGIBMGA003356	47.4104	13.1737	1.8475	0.0032252
BGIBMGA003357	48.0389	100.748	-1.0685	0.043082
BGIBMGA003390	176.408	78.6642	1.1651	0.010704
BGIBMGA003411	390.537	145.998	1.4195	0.039469
BGIBMGA003444	10.5574	0	-	0.0012614
BGIBMGA003446	215.036	415.602	-0.95063	0.020932
BGIBMGA003463	49.7873	119.322	-1.261	0.0093019
BGIBMGA003470	175.533	370.597	-1.0781	0.024795
BGIBMGA003472	279.434	569.721	-1.0278	0.019858
BGIBMGA003475	6822.5	13433.1	-0.97742	0.018963
BGIBMGA003506	28.0616	77.9605	-1.4741	0.034985
BGIBMGA003545	226.429	85.1108	1.4116	0.014329
BGIBMGA003560	10.3268	31.2054	-1.5954	0.046217
BGIBMGA003561	47.5759	150.965	-1.6659	0.00033627
BGIBMGA003589	6.79002	22.0409	-1.6987	0.02973
BGIBMGA003620	47.5644	104.817	-1.1399	0.021855
BGIBMGA003659	30.3339	87.9253	-1.5353	0.0035731
BGIBMGA003671	1828.31	937.336	0.96387	0.037882
BGIBMGA003676	56.9181	9.59307	2.5688	5.2122e-06
BGIBMGA003681	210.252	584.224	-1.4744	0.021558
BGIBMGA003682	320.761	927.686	-1.5321	0.032536
BGIBMGA003694	0.404439	18.4984	-5.5153	0.04236
BGIBMGA003711	54.526	18.5144	1.5583	0.011228
BGIBMGA003718	13730.6	26896.9	-0.97005	0.030297
BGIBMGA003739	164.648	897.345	-2.4463	1.3979e-12
BGIBMGA003744	97.6173	223.948	-1.198	0.0046296
BGIBMGA003775	17.4378	41.6551	-1.2563	0.036271
BGIBMGA003789	17.9901	54.1553	-1.5899	0.0050844
BGIBMGA003831	26.9748	66.5284	-1.3024	0.036229
BGIBMGA003860	29.6673	5.77881	2.36	0.0037326
BGIBMGA003862	12.6115	40.2906	-1.6757	0.043409
BGIBMGA003874	490.095	963.019	-0.9745	0.048622
BGIBMGA003888	118.262	265.635	-1.1675	0.046887
BGIBMGA003929	468.067	32.7293	3.8381	5.9605e-10
BGIBMGA003950	86.1887	234.444	-1.4437	0.0005043
BGIBMGA003957	45.2726	8.76991	2.368	0.027927
BGIBMGA003968	81.8234	20.2858	2.012	0.0034466
BGIBMGA003970	37.9138	95.1342	-1.3272	0.014883
BGIBMGA003973	1503.29	3674.16	-1.2893	0.040447
BGIBMGA003984	40.2135	11.0275	1.8666	0.0089818
BGIBMGA003985	7981.15	3651.42	1.1281	0.0053661
BGIBMGA003994	30.5836	126.267	-2.0457	4.6903e-05
BGIBMGA003998	18.0321	63.5696	-1.8178	0.0052746
BGIBMGA003999	82.7075	222.624	-1.4285	0.0011709
BGIBMGA004010	67.9036	195.531	-1.5258	0.04845
BGIBMGA004061	5945.33	3160.45	0.91163	0.031842
BGIBMGA004088	7.12778	31.4061	-2.1395	0.0037839
BGIBMGA004104	115.913	44.0833	1.3947	0.008576
BGIBMGA004158	169.557	344.593	-1.0231	0.020831
BGIBMGA004164	5222.98	1680.46	1.636	6.0916e-07
BGIBMGA004166	99.7882	193.375	-0.95446	0.032126
BGIBMGA004169	17.7089	58.6683	-1.7281	0.029683
BGIBMGA004176	312.397	31.0715	3.3297	0.00034015
BGIBMGA004177	24.8499	74.6159	-1.5862	0.0025301
BGIBMGA004179	247.201	497.844	-1.01	0.018513
BGIBMGA004180	236.76	97.5107	1.2798	0.0015709
BGIBMGA004182	19.1892	80.3813	-2.0666	2.5105e-05
BGIBMGA004191	13858.8	31134.5	-1.1677	0.036229
BGIBMGA004197	88.7715	37.7876	1.2322	0.042076
BGIBMGA004228	14.8423	60.6982	-2.0319	7.7999e-05
BGIBMGA004313	1889.17	63.8841	4.8861	7.9097e-41
BGIBMGA004340	745.9	126.295	2.5622	0.003414
BGIBMGA004376	1863.44	746.658	1.3195	0.00074612
BGIBMGA004409	71.4119	2.60622	4.7761	0.027927
BGIBMGA004412	58.6284	14.567	2.0089	0.016038
BGIBMGA004417	1334.53	576.708	1.2104	0.00078058
BGIBMGA004421	416.603	54.9116	2.9235	4.8691e-14
BGIBMGA004502	3.58522	23.7741	-2.7293	0.040975
BGIBMGA004533	490.045	245.843	0.99518	0.010684
BGIBMGA004534	4981.15	2590.1	0.94347	0.010763
BGIBMGA004535	191.942	97.0644	0.98365	0.017127
BGIBMGA004540	50.1741	1238	-4.6249	1.8774e-14
BGIBMGA004546	36.4725	0.81717	5.48	0.00019949
BGIBMGA004550	1210.47	615.111	0.97664	0.018885
BGIBMGA004596	2326.67	1145.7	1.022	0.014755
BGIBMGA004606	38.1975	5.28144	2.8545	0.00030266
BGIBMGA004608	1878.87	3429.02	-0.86793	0.037149
BGIBMGA004611	2.86391	18.5614	-2.6962	0.029064
BGIBMGA004615	219.354	44.2359	2.31	8.7067e-06
BGIBMGA004632	0.17528	5.40707	-4.9471	0.04845
BGIBMGA004657	1779.84	785.035	1.1809	0.0033407
BGIBMGA004695	107.354	26.8434	1.9997	2.6527e-05
BGIBMGA004706	711.308	254.595	1.4823	5.1398e-05
BGIBMGA004728	15.75	157.405	-3.3211	4.4929e-06
BGIBMGA004745	25.0477	87.5004	-1.8046	0.00018364
BGIBMGA004754	43.1682	101.511	-1.2336	0.0075557
BGIBMGA004757	97.3379	205.781	-1.08	0.025788
BGIBMGA004782	2041.19	1007.08	1.0192	0.016412
BGIBMGA004783	84.5704	236.103	-1.4812	0.00054083
BGIBMGA004813	6.80235	23.2464	-1.7729	0.040738
BGIBMGA004851	24.6825	86.6146	-1.8111	0.0001434
BGIBMGA004860	88.1591	19.5086	2.176	7.7661e-06
BGIBMGA004898	21.4487	59.3056	-1.4673	0.028026
BGIBMGA004908	2899.83	1339.33	1.1145	0.0056117
BGIBMGA004910	2788.44	7064.99	-1.3412	0.0010428
BGIBMGA004920	13.855	39.3306	-1.5052	0.02024
BGIBMGA004952	94.9974	38.2941	1.3108	0.0086825
BGIBMGA004965	24746.5	54785.8	-1.1466	0.0048067
BGIBMGA005050	37.1132	93.6405	-1.3352	0.010091
BGIBMGA005058	163.528	70.3185	1.2176	0.0045812
BGIBMGA005063	12.37	43.2856	-1.807	0.0050058
BGIBMGA005101	89.4953	351.91	-1.9753	5.4291e-08
BGIBMGA005111	810176	5.53116e+06	-2.7713	0.0012094
BGIBMGA005131	1190.22	560.059	1.0876	0.0019523
BGIBMGA005135	396.449	119.993	1.7242	4.1134e-05
BGIBMGA005183	49.8247	8.76058	2.5078	0.00010279
BGIBMGA005203	3.73802	18.7334	-2.3253	0.01193
BGIBMGA005285	251.759	85.6048	1.5563	8.8701e-05
BGIBMGA005289	2644.78	1219.68	1.1166	0.0084703
BGIBMGA005298	19.2723	53.9217	-1.4843	0.024065
BGIBMGA005302	6292.8	1354.87	2.2155	7.5643e-12
BGIBMGA005315	3804.01	1727.37	1.1389	0.0044584
BGIBMGA005328	8447.94	19231.9	-1.1868	0.0016663
BGIBMGA005332	3.93022	16.076	-2.0322	0.037622
BGIBMGA005364	26.4143	4.67223	2.4991	0.0015137
BGIBMGA005426	75.7327	170.588	-1.1715	0.0066684
BGIBMGA005447	154.882	53.9834	1.5206	0.00039287
BGIBMGA005448	930.131	453.689	1.0357	0.023623
BGIBMGA005449	488.34	238.283	1.0352	0.032148
BGIBMGA005450	50.6874	105.3	-1.0548	0.026432
BGIBMGA005463	23.4334	60.4382	-1.3669	0.0093301
BGIBMGA005500	5.90723	25.2337	-2.0948	0.0062963
BGIBMGA005501	80.708	33.6623	1.2616	0.011252
BGIBMGA005505	48.4447	6.57373	2.8816	0.00015239
BGIBMGA005512	39.6961	88.4536	-1.1559	0.043896
BGIBMGA005548	16.7206	47.7289	-1.5132	0.024738
BGIBMGA005560	1608.23	651.627	1.3034	0.00056216
BGIBMGA005582	347.181	22.3812	3.9553	2.7385e-22
BGIBMGA005587	241.679	536.967	-1.1517	0.0053206
BGIBMGA005686	85.1588	168.754	-0.9867	0.045523
BGIBMGA005696	1.3329	138.433	-6.6985	0.00015072
BGIBMGA005710	0	15.8542	-	0.0008447
BGIBMGA005735	1705.22	608.796	1.4859	2.8739e-05
BGIBMGA005755	2701.1	561.525	2.2661	1.33e-08
BGIBMGA005769	8967.79	17022.7	-0.92463	0.03278
BGIBMGA005776	65.5759	143.069	-1.1255	0.020933
BGIBMGA005777	593.909	1279.6	-1.1074	0.0085527
BGIBMGA005823	220.293	19.0612	3.5307	1.053e-07
BGIBMGA005827	0.476554	66.9454	-7.1342	0.0037593
BGIBMGA005828	7439.64	1294.91	2.5224	0.0011807
BGIBMGA005842	383.749	728.452	-0.92467	0.039095
BGIBMGA005844	20.8954	0	-	0.0020115
BGIBMGA005851	143.338	322.518	-1.17	0.0091799
BGIBMGA005860	206.417	63.6282	1.6978	0.0094959
BGIBMGA005861	11167.7	38594.6	-1.7891	3.6366e-07
BGIBMGA005931	302.837	604.658	-0.99758	0.013845
BGIBMGA005994	2272.47	1103.16	1.0426	0.012523
BGIBMGA006018	103.01	30.4948	1.7562	0.00043713
BGIBMGA006036	779.436	1819.42	-1.223	0.017837
BGIBMGA006039	5.43248	20.0526	-1.8841	0.040572
BGIBMGA006040	18.5991	70.5449	-1.9233	0.00031111
BGIBMGA006056	2.89496	613.596	-7.7276	1.4278e-07
BGIBMGA006057	10.7746	129.505	-3.5873	3.1939e-16
BGIBMGA006100	322.057	626.727	-0.96052	0.049649
BGIBMGA006104	116.99	8.21146	3.8326	1.1515e-09
BGIBMGA006120	623.486	24.8932	4.6465	2.8178e-07
BGIBMGA006121	133.612	64.4547	1.0517	0.046217
BGIBMGA006123	12.7352	44.04	-1.79	0.0030512
BGIBMGA006160	263.099	853.287	-1.6974	3.1999e-06
BGIBMGA006170	40.7896	106.93	-1.3904	0.0057999
BGIBMGA006171	1006.47	2767.58	-1.4593	4.1527e-05
BGIBMGA006209	7829.74	16875.5	-1.1079	0.0033407
BGIBMGA006250	182.42	511.062	-1.4862	0.021558
BGIBMGA006266	514.758	195.823	1.3943	0.002253
BGIBMGA006269	430.942	172.283	1.3227	0.0081034
BGIBMGA006282	0	292.342	-	1.1708e-06
BGIBMGA006320	362.681	36.3104	3.3202	2.4669e-11
BGIBMGA006327	118.59	297.417	-1.3265	0.0014153
BGIBMGA006361	0.325917	21.5294	-6.0457	8.7067e-06
BGIBMGA006366	912.434	179.873	2.3427	3.6405e-07
BGIBMGA006378	417.723	188.874	1.1451	0.0050345
BGIBMGA006416	25.1144	89.0833	-1.8266	0.0002488
BGIBMGA006492	26.127	71.9847	-1.4621	0.0074606
BGIBMGA006493	19.8597	49.1301	-1.3068	0.030901
BGIBMGA006506	174.943	444.808	-1.3463	0.0020841
BGIBMGA006518	7363.87	3865.96	0.92964	0.024795
BGIBMGA006536	931.931	333.422	1.4829	0.032545
BGIBMGA006614	14.3493	69.0252	-2.2661	1.075e-05
BGIBMGA006642	69.9325	137.575	-0.97619	0.03999
BGIBMGA006654	106.594	355.581	-1.7381	3.2984e-05
BGIBMGA006669	43.7353	119.432	-1.4493	0.0016595
BGIBMGA006688	12.5786	1.27328	3.3044	0.018868
BGIBMGA006701	38.4183	86.8485	-1.1767	0.021648
BGIBMGA006728	102.295	223.18	-1.1255	0.010869
BGIBMGA006737	2.78359	16.4128	-2.5598	0.0057906
BGIBMGA006745	22.351	68.4162	-1.614	0.0073653
BGIBMGA006746	1.95648	9.88571	-2.3371	0.039182
BGIBMGA006758	43.427	0.629109	6.1091	5.9912e-05
BGIBMGA006787	282.501	74.6257	1.9205	0.019003
BGIBMGA006809	1317.65	3101.9	-1.2352	0.0020115
BGIBMGA006811	102.475	285.133	-1.4764	0.00033592
BGIBMGA006812	9.0857	26.9819	-1.5703	0.034988
BGIBMGA006815	131.217	27.9074	2.2332	4.6903e-05
BGIBMGA006870	60.7524	15.0519	2.013	0.042868
BGIBMGA006878	4420.77	2593.14	0.7696	0.047037
BGIBMGA006882	43.7513	15.7665	1.4725	0.043155
BGIBMGA006887	93.547	208.571	-1.1568	0.01143
BGIBMGA006902	23.5016	67.708	-1.5266	0.0030629
BGIBMGA006911	1.07089	59.8776	-5.8051	4.9041e-18
BGIBMGA006912	33.167	157.197	-2.2448	0.0073653
BGIBMGA006913	31.9212	2.39023	3.7393	0.0026567
BGIBMGA006924	2.5339	62.2022	-4.6175	6.3321e-08
BGIBMGA006925	46.1057	1105.65	-4.5838	1.7611e-16
BGIBMGA006936	88.2787	18.2811	2.2717	0.036271
BGIBMGA006940	0	133.153	-	5.324e-34
BGIBMGA006945	1737.4	4194.11	-1.2714	0.00044851
BGIBMGA006952	64.0449	18.3209	1.8056	0.0034466
BGIBMGA006961	219.669	106.49	1.0446	0.024478
BGIBMGA006971	22.5339	6.43335	1.8085	0.033341
BGIBMGA007021	39.4348	108.241	-1.4567	0.031109
BGIBMGA007025	133.014	20.7453	2.6807	0.0064725
BGIBMGA007033	79.0708	20.3598	1.9574	0.00011456
BGIBMGA007034	855.054	220.592	1.9546	1.33e-08
BGIBMGA007061	28510.4	3146.36	3.1797	5.3093e-05
BGIBMGA007073	22.7918	64.0035	-1.4896	0.010704
BGIBMGA007111	14740.6	8329.64	0.82346	0.048946
BGIBMGA007124	16.8458	1.30501	3.6903	0.0012614
BGIBMGA007133	34.5954	146.356	-2.0808	9.8951e-05
BGIBMGA007135	46.6295	97.4954	-1.0641	0.041267
BGIBMGA007155	56.538	21.2899	1.4091	0.011502
BGIBMGA007158	41.0192	97.5178	-1.2494	0.0086998
BGIBMGA007178	15.0527	44.5676	-1.566	0.010611
BGIBMGA007194	55.2771	183.894	-1.7341	0.0099457
BGIBMGA007209	250.742	101.962	1.2982	0.0038419
BGIBMGA007219	18.593	73.1083	-1.9753	0.0001021
BGIBMGA007244	30.7252	85.8717	-1.4828	0.0049006
BGIBMGA007257	1141.73	631.489	0.85439	0.01356
BGIBMGA007268	1564.85	802.5	0.96345	0.018868
BGIBMGA007278	235.022	8.50739	4.7879	9.8951e-05
BGIBMGA007281	103.117	40.9597	1.332	0.0023769
BGIBMGA007293	101.171	274.866	-1.4419	0.0010243
BGIBMGA007294	9.39736	53.7306	-2.5154	0.0067525
BGIBMGA007324	346.72	684.925	-0.98217	0.025052
BGIBMGA007325	13.2532	44.2684	-1.7399	0.0051791
BGIBMGA007341	0.229158	5.47053	-4.5773	0.047594
BGIBMGA007350	51.0514	123.759	-1.2775	0.015631
BGIBMGA007371	36.6082	7.77009	2.2362	0.00075288
BGIBMGA007381	125.354	303.339	-1.2749	0.0020541
BGIBMGA007393	246.442	91.5277	1.429	0.0025812
BGIBMGA007411	150.872	69.814	1.1117	0.036761
BGIBMGA007412	13521.1	26152.8	-0.95176	0.037689
BGIBMGA007413	207.211	569.877	-1.4595	0.00032373
BGIBMGA007414	216.272	599.193	-1.4702	0.00020727
BGIBMGA007416	88.4079	664.253	-2.9095	1.2276e-09
BGIBMGA007426	0.383902	7.56479	-4.3005	0.0096984
BGIBMGA007438	30.5482	2.9642	3.3654	6.3954e-05
BGIBMGA007458	147.145	23.4351	2.6505	0.00023639
BGIBMGA007466	242.622	82.8656	1.5499	0.00012755
BGIBMGA007502	3006.86	10070	-1.7437	6.3962e-07
BGIBMGA007503	959.44	518.314	0.88837	0.033395
BGIBMGA007505	76.5606	16.2759	2.2339	8.3527e-06
BGIBMGA007510	52.9866	166.761	-1.6541	0.00011775
BGIBMGA007511	230.254	553.827	-1.2662	0.011408
BGIBMGA007517	26.0769	82.5988	-1.6633	0.0097674
BGIBMGA007518	683.782	365.6	0.90327	0.028012
BGIBMGA007568	12.5215	1.4356	3.1247	0.013362
BGIBMGA007569	65.8506	5.57188	3.563	3.2456e-06
BGIBMGA007570	425.187	13.7644	4.9491	8.2498e-20
BGIBMGA007582	82.1533	234.376	-1.5124	0.00024652
BGIBMGA007605	1065.19	2123.94	-0.99563	0.017871
BGIBMGA007609	53.5599	282.742	-2.4003	0.00013438
BGIBMGA007610	26.7306	145.553	-2.445	3.5982e-08
BGIBMGA007629	152.416	38.5641	1.9827	1.4539e-06
BGIBMGA007689	233.701	545.101	-1.2219	0.0034199
BGIBMGA007697	298.343	101.402	1.5569	0.00013391
BGIBMGA007703	42.4051	265.998	-2.6491	0.0052619
BGIBMGA007720	1951.02	352.461	2.4687	3.5853e-14
BGIBMGA007722	35.2933	7.25302	2.2827	0.0015324
BGIBMGA007729	123.393	3.69962	5.0597	1.1897e-06
BGIBMGA007737	10.0648	42.3522	-2.0731	0.015384
BGIBMGA007763	100.041	8.40447	3.5733	5.7134e-13
BGIBMGA007764	762.903	72.2032	3.4014	5.879e-16
BGIBMGA007804	276.247	9.12143	4.9206	0.0010673
BGIBMGA007816	189.717	419.322	-1.1442	0.0067774
BGIBMGA007835	22.5025	61.9499	-1.461	0.0068971
BGIBMGA007909	17.3028	76.5929	-2.1462	0.036229
BGIBMGA007924	4.94904	23.9723	-2.2761	0.0037695
BGIBMGA007964	153.298	71.2806	1.1048	0.047541
BGIBMGA007967	243.808	52.563	2.2136	0.00033187
BGIBMGA008005	2.78589	15.5445	-2.4802	0.016096
BGIBMGA008021	1305.41	214.013	2.6087	3.8321e-15
BGIBMGA008025	150.748	395.001	-1.3897	0.0017293
BGIBMGA008066	804.455	2226.28	-1.4685	0.0090924
BGIBMGA008072	2.38688	21.0955	-3.1437	0.0089616
BGIBMGA008086	166.511	81.2488	1.0352	0.037611
BGIBMGA008091	9.08473	0.502902	4.1751	0.010704
BGIBMGA008100	242.751	88.7916	1.451	0.046556
BGIBMGA008117	205.225	388.927	-0.9223	0.040314
BGIBMGA008131	57.0481	20.895	1.449	0.0069805
BGIBMGA008133	104.948	393.757	-1.9076	0.00043713
BGIBMGA008161	57.8526	16.7661	1.7868	0.0017841
BGIBMGA008165	20.2643	4.3492	2.2201	0.029683
BGIBMGA008181	31.458	4.53784	2.7933	0.038525
BGIBMGA008193	481.962	253.52	0.92682	0.040572
BGIBMGA008268	1.44887	441.442	-8.2511	7.1386e-05
BGIBMGA008283	34.393	115.62	-1.7492	5.005e-05
BGIBMGA008292	85.9457	194.893	-1.1812	0.030547
BGIBMGA008298	12.8494	35.8886	-1.4818	0.047808
BGIBMGA008306	0.229158	8.96453	-5.2898	0.0067904
BGIBMGA008307	3935.87	108.532	5.1805	2.503e-06
BGIBMGA008311	4.23197	23.8628	-2.4954	0.0017389
BGIBMGA008319	8.92505	104.533	-3.5499	4.1527e-05
BGIBMGA008342	146.959	59.4008	1.3069	0.0098866
BGIBMGA008371	223.241	83.6024	1.417	0.00025692
BGIBMGA008373	18.0349	76.7366	-2.0891	2.2489e-05
BGIBMGA008374	119.384	224.515	-0.9112	0.046556
BGIBMGA008390	86.144	1.0058	6.4203	6.3212e-08
BGIBMGA008399	55.5424	167.276	-1.5906	0.00022998
BGIBMGA008401	151.928	331.877	-1.1273	0.0099457
BGIBMGA008411	67.2304	207.61	-1.6267	0.013946
BGIBMGA008424	20.1592	67.9696	-1.7535	0.024539
BGIBMGA008425	1180.3	526.752	1.164	0.0036242
BGIBMGA008426	2734.74	1039.19	1.3959	0.00020286
BGIBMGA008432	17.745	2.93935	2.5938	0.025407
BGIBMGA008438	4.45932	505.297	-6.8242	7.031e-56
BGIBMGA008442	58.8684	989.973	-4.0718	5.3304e-24
BGIBMGA008445	0	39.2839	-	0.00045302
BGIBMGA008460	624.132	256.116	1.2851	0.0012614
BGIBMGA008490	32.8411	9.51938	1.7866	0.025439
BGIBMGA008526	87.9564	0	-	4.9176e-24
BGIBMGA008563	21.5456	52.9554	-1.2974	0.046641
BGIBMGA008595	1413.26	773.184	0.87014	0.040391
BGIBMGA008614	14.3127	39.7915	-1.4752	0.029442
BGIBMGA008630	10.2223	102.201	-3.3216	0.01226
BGIBMGA008657	20.4433	3.55147	2.5251	0.015623
BGIBMGA008658	1187.66	289.397	2.037	0.012893
BGIBMGA008663	1034.73	465.922	1.1511	0.0024674
BGIBMGA008679	26.676	4.92116	2.4385	0.0073196
BGIBMGA008712	212.184	97.506	1.1218	0.041326
BGIBMGA008723	40.618	2.80246	3.8574	6.141e-08
BGIBMGA008728	220.78	98.4611	1.165	0.0058063
BGIBMGA008768	3211.76	1300.31	1.3045	0.0097674
BGIBMGA008812	1348.13	2872.63	-1.0914	0.0039504
BGIBMGA008825	168.392	381.963	-1.1816	0.0032984
BGIBMGA008842	32.5982	81.7714	-1.3268	0.023751
BGIBMGA008853	16.4326	0.806487	4.3488	0.00020455
BGIBMGA008867	972.709	27.729	5.1325	3.0739e-07
BGIBMGA008875	140.208	477.68	-1.7685	8.2588e-06
BGIBMGA008882	23.791	149.853	-2.6551	4.6602e-11
BGIBMGA008910	3.42769	31.5643	-3.203	1.7035e-06
BGIBMGA008912	136.587	1.12076	6.9292	1.7815e-27
BGIBMGA008916	3.02096	207.803	-6.1041	6.0206e-38
BGIBMGA008917	6.61572	59.3505	-3.1653	8.9934e-09
BGIBMGA008919	11.5917	0	-	0.0004961
BGIBMGA008964	6.84669	26.2106	-1.9367	0.020465
BGIBMGA008965	581.248	304.657	0.93197	0.024269
BGIBMGA008968	245.188	0.675901	8.5029	4.0662e-41
BGIBMGA008982	197.97	89.7731	1.1409	0.010684
BGIBMGA008997	226.19	35.7327	2.6622	6.5036e-11
BGIBMGA009010	1726.4	434.479	1.9904	4.099e-06
BGIBMGA009014	12.0952	36.5724	-1.5963	0.017754
BGIBMGA009030	68.6349	7.75019	3.1466	0.023131
BGIBMGA009035	126.072	15.9066	2.9865	0.0018782
BGIBMGA009036	79.4027	2.56761	4.9507	6.3321e-08
BGIBMGA009072	99.6834	2.74499	5.1825	0.034984
BGIBMGA009102	857.719	73.9263	3.5363	5.046e-24
BGIBMGA009116	21.9558	59.0765	-1.428	0.018573
BGIBMGA009129	416.903	224.794	0.89111	0.036607
BGIBMGA009131	15259.7	4683.59	1.704	9.7341e-07
BGIBMGA009132	26875.1	8749.83	1.6189	8.3527e-06
BGIBMGA009159	60.9386	5.30572	3.5217	0.033537
BGIBMGA009191	323.309	780.714	-1.2719	0.0011333
BGIBMGA009227	110.587	42.1774	1.3906	0.0045919
BGIBMGA009234	653.875	293.237	1.1569	0.010295
BGIBMGA009253	14.3204	91.2817	-2.6723	0.0012614
BGIBMGA009254	50.7047	136.329	-1.4269	0.0016728
BGIBMGA009255	51.4847	118.578	-1.2036	0.019746
BGIBMGA009256	63.7561	137.9	-1.113	0.018085
BGIBMGA009261	0	42.6893	-	0.002813
BGIBMGA009263	8621.87	1543.63	2.4817	3.3022e-15
BGIBMGA009267	48.6597	144.526	-1.5705	0.031392
BGIBMGA009282	277.038	528.336	-0.93137	0.048266
BGIBMGA009298	805.901	237.821	1.7607	0.039957
BGIBMGA009316	51.3336	157.603	-1.6183	0.0463
BGIBMGA009332	806.721	446.158	0.85451	0.030171
BGIBMGA009361	35.9652	127.63	-1.8273	0.0048732
BGIBMGA009407	133.368	34.6119	1.9461	0.0016071
BGIBMGA009453	87.3629	182.883	-1.0658	0.028026
BGIBMGA009466	14.315	38.6303	-1.4322	0.023623
BGIBMGA009472	41.6155	103.788	-1.3184	0.0069772
BGIBMGA009479	34.0935	0	-	6.9336e-10
BGIBMGA009488	16.6225	1.13201	3.8762	0.00049949
BGIBMGA009493	88.3796	180.017	-1.0263	0.024539
BGIBMGA009509	37.8255	1.81229	4.3835	1.1311e-05
BGIBMGA009524	29.447	84.7227	-1.5246	0.016673
BGIBMGA009533	31.5611	92.216	-1.5469	0.0060883
BGIBMGA009534	70.5246	158.856	-1.1715	0.021603
BGIBMGA009562	2208.58	1031.04	1.099	0.0073653
BGIBMGA009571	19.4646	4.09241	2.2498	0.020465
BGIBMGA009610	386.421	19.2478	4.3274	5.994e-11
BGIBMGA009654	5.80357	43.1349	-2.8938	0.0058063
BGIBMGA009676	9.35183	0	-	0.002813
BGIBMGA009682	0	17.7757	-	1.4905e-08
BGIBMGA009688	33.2243	1.51501	4.4548	0.0089484
BGIBMGA009704	1749.93	5240.56	-1.5824	2.2723e-05
BGIBMGA009707	150.472	6.31975	4.5735	8.2286e-20
BGIBMGA009712	6.17745	27.1246	-2.1345	0.0030516
BGIBMGA009733	13.4985	1.04822	3.6868	0.0049444
BGIBMGA009771	6.21574	65.3404	-3.394	0.0062773
BGIBMGA009772	124.152	320.491	-1.3682	0.0010673
BGIBMGA009794	1369.57	611.535	1.1632	0.0087782
BGIBMGA009806	24.1165	3.22189	2.904	0.0035506
BGIBMGA009808	44.4926	10.7165	2.0537	0.0038745
BGIBMGA009813	12.3997	1.12076	3.4678	0.020004
BGIBMGA009829	1097.88	456.363	1.2665	0.00034396
BGIBMGA009848	7.87602	99.2797	-3.656	4.5078e-15
BGIBMGA009854	66.3709	5.14443	3.6895	5.0299e-10
BGIBMGA009864	12105.5	6524.76	0.89167	0.038192
BGIBMGA009877	11.7044	68.3462	-2.5458	2.4431e-05
BGIBMGA009878	42.9908	5.84812	2.878	0.00019998
BGIBMGA009879	1006.51	244.054	2.0441	1.0489e-05
BGIBMGA009884	61.6621	0.759695	6.3428	4.9075e-16
BGIBMGA009900	789.344	97.0698	3.0236	9.0369e-18
BGIBMGA009903	35.3614	113.809	-1.6864	0.00012144
BGIBMGA009917	497.997	1070.26	-1.1037	0.0091902
BGIBMGA009933	482.011	277.586	0.79613	0.044928
BGIBMGA009953	330.374	55.4349	2.5752	0.040391
BGIBMGA009965	79.8762	32.4494	1.2996	0.024534
BGIBMGA009974	749.086	1517.15	-1.0182	0.020831
BGIBMGA009991	44.2442	14.9051	1.5697	0.011582
BGIBMGA010010	202.08	0	-	5.7517e-17
BGIBMGA010018	22.3605	83.4003	-1.8991	5.9601e-05
BGIBMGA010066	24.3113	163.885	-2.753	7.7999e-05
BGIBMGA010067	70.1637	489.014	-2.8011	0.0012969
BGIBMGA010070	37.2225	5.3857	2.789	0.019596
BGIBMGA010071	82.6097	19.1106	2.1119	6.1125e-05
BGIBMGA010074	5.3832	27.6401	-2.3602	0.02742
BGIBMGA010077	192.489	51.4368	1.9039	1.0857e-06
BGIBMGA010079	25.6903	0	-	6.5351e-07
BGIBMGA010080	13.7093	1.0058	3.7687	0.0013381
BGIBMGA010100	0.505305	9.89988	-4.2922	0.0020118
BGIBMGA010102	241.876	117.313	1.0439	0.015631
BGIBMGA010130	9293.32	4728.05	0.97495	0.0078008
BGIBMGA010132	6.66778	31.4485	-2.2377	0.0016119
BGIBMGA010164	314.682	607.846	-0.94981	0.04236
BGIBMGA010165	52.5886	178.278	-1.7613	0.0011555
BGIBMGA010167	1327.59	7.98697	7.3769	0.0017389
BGIBMGA010177	121.36	311.26	-1.3588	0.005696
BGIBMGA010181	11.1493	47.946	-2.1045	0.0090921
BGIBMGA010198	372.096	98.222	1.9216	2.509e-07
BGIBMGA010221	22.1974	54.8585	-1.3053	0.043409
BGIBMGA010275	1.47171	243.658	-7.3712	0.0049006
BGIBMGA010277	324.888	746.253	-1.1997	0.0063321
BGIBMGA010287	25.0257	95.7181	-1.9354	0.021982
BGIBMGA010289	585.466	2277.82	-1.96	1.7293e-07
BGIBMGA010294	93.6915	1365.29	-3.8651	0.0060893
BGIBMGA010298	250.445	720.626	-1.5248	0.04445
BGIBMGA010311	9.8744	39.759	-2.0095	0.0038036
BGIBMGA010313	17.4072	89.5693	-2.3633	1.4296e-06
BGIBMGA010331	10.4962	45.8513	-2.1271	0.00025877
BGIBMGA010352	111.787	263.891	-1.2392	0.0033486
BGIBMGA010356	6.47548	60.0937	-3.2142	6.0064e-09
BGIBMGA010363	59.7738	22.842	1.3878	0.013313
BGIBMGA010382	40.8609	160.094	-1.9701	0.0058667
BGIBMGA010392	0	10.6435	-	0.0019211
BGIBMGA010400	10.75	1.1788	3.1889	0.023751
BGIBMGA010406	4524.01	2661.34	0.76545	0.042829
BGIBMGA010419	8095.75	3592.76	1.1721	0.00071808
BGIBMGA010431	25.5894	107.722	-2.0737	0.017909
BGIBMGA010438	16.6558	2.75567	2.5956	0.029826
BGIBMGA010454	512.892	61.764	3.0538	0.0091902
BGIBMGA010455	19.3734	0	-	0.011715
BGIBMGA010457	136.141	15.775	3.1094	1.1045e-05
BGIBMGA010478	118.807	31.3613	1.9216	1.5586e-05
BGIBMGA010511	94.445	0.256793	8.5227	6.817e-05
BGIBMGA010512	27.7386	0.256793	6.7551	0.0073732
BGIBMGA010513	20.8251	1.95986	3.4095	0.027178
BGIBMGA010515	0.350561	13.9269	-5.3121	0.010066
BGIBMGA010527	473.37	259.425	0.86765	0.032536
BGIBMGA010572	59.8166	144.917	-1.2766	0.0062963
BGIBMGA010581	69.4497	281.808	-2.0207	2.4034e-07
BGIBMGA010655	95.5683	33.9506	1.4931	0.0035506
BGIBMGA010659	15.2687	2.29956	2.7312	0.023092
BGIBMGA010681	29.8081	1.63434	4.1889	0.013763
BGIBMGA010697	82.9722	293.797	-1.8241	6.0643e-05
BGIBMGA010767	6.61838	38.9389	-2.5567	7.4834e-05
BGIBMGA010769	86.9219	1110.82	-3.6758	5.2901e-15
BGIBMGA010801	0.325917	31.0386	-6.5734	0.0051791
BGIBMGA010815	31.6915	136.059	-2.1021	0.0055056
BGIBMGA010837	42.3839	137.426	-1.6971	8.5794e-05
BGIBMGA010838	48.3803	8.7076	2.4741	0.024795
BGIBMGA010848	9.74564	27.5295	-1.4982	0.039364
BGIBMGA010862	11.0312	33.6629	-1.6096	0.034721
BGIBMGA010868	12.1568	34.9951	-1.5254	0.048541
BGIBMGA010913	174.107	26.1385	2.7357	0.014895
BGIBMGA010929	31.8765	107.264	-1.7506	0.00033246
BGIBMGA010942	41.9012	103.263	-1.3013	0.0078115
BGIBMGA010971	23.6335	84.4026	-1.8365	0.0084672
BGIBMGA010977	37.1309	98.0817	-1.4014	0.0095137
BGIBMGA010987	15.9151	0.60717	4.7122	0.0056113
BGIBMGA010993	443.601	224.63	0.98171	0.023526
BGIBMGA011004	4241.21	8153.43	-0.94293	0.023526
BGIBMGA011005	29.2153	73.2599	-1.3263	0.013624
BGIBMGA011012	301.332	879.04	-1.5446	4.8249e-05
BGIBMGA011042	71.501	25.5612	1.484	0.0088974
BGIBMGA011085	1.30367	9.65774	-2.8891	0.025788
BGIBMGA011093	77.7389	24.9701	1.6384	0.040572
BGIBMGA011096	1107.41	560.744	0.98177	0.013845
BGIBMGA011102	100.788	247.326	-1.2951	0.0025915
BGIBMGA011144	1105.36	286.821	1.9463	3.272e-08
BGIBMGA011160	32.783	69.9928	-1.0943	0.042829
BGIBMGA011179	50.5752	112.042	-1.1475	0.032734
BGIBMGA011180	642.745	1216.77	-0.92074	0.023689
BGIBMGA011215	55.8671	109.6	-0.97217	0.048584
BGIBMGA011220	121.154	59.3785	1.0288	0.039727
BGIBMGA011231	90.6175	181.17	-0.99948	0.045623
BGIBMGA011237	1402.91	503.876	1.4773	0.0014153
BGIBMGA011242	174.035	85.1339	1.0316	0.020759
BGIBMGA011247	9.47456	43.627	-2.2031	0.00078842
BGIBMGA011248	55.6076	149.957	-1.4312	0.00078534
BGIBMGA011253	589.755	230.358	1.3562	0.0011594
BGIBMGA011268	195.175	74.0881	1.3975	0.0014052
BGIBMGA011275	106.472	252.666	-1.2468	0.010525
BGIBMGA011308	64.5953	196.448	-1.6046	0.00011875
BGIBMGA011309	62.3431	15.4592	2.0118	0.00035217
BGIBMGA011310	53.1794	125.613	-1.24	0.01085
BGIBMGA011311	1158.15	355.443	1.7041	7.5333e-07
BGIBMGA011342	2874.83	981.308	1.5507	0.027377
BGIBMGA011353	485.1	2105.64	-2.1179	0.02973
BGIBMGA011384	26.513	68.9087	-1.378	0.0073732
BGIBMGA011398	61.7314	176.044	-1.5119	0.0013551
BGIBMGA011438	898.059	371.12	1.2749	0.0014528
BGIBMGA011440	126.616	21.3394	2.5689	0.0001921
BGIBMGA011441	13.3606	2.05402	2.7015	0.015647
BGIBMGA011459	1.74556	17.7946	-3.3497	0.0002821
BGIBMGA011461	71.4866	25.1795	1.5054	0.012335
BGIBMGA011477	115.65	837.332	-2.856	0.00015072
BGIBMGA011487	40.6635	3.03731	3.7429	0.00097296
BGIBMGA011489	141.97	42.7201	1.7326	0.00081614
BGIBMGA011496	31.5524	120.754	-1.9362	0.0014245
BGIBMGA011523	49.9483	231.248	-2.2109	3.8099e-08
BGIBMGA011526	30.6345	82.659	-1.432	0.0066587
BGIBMGA011577	1403.51	3134.89	-1.1594	0.0046296
BGIBMGA011582	65.2773	5.874	3.4742	3.4149e-09
BGIBMGA011589	805.375	343.412	1.2297	0.036374
BGIBMGA011595	7.64409	34.2888	-2.1653	0.014635
BGIBMGA011599	8308.46	17441.9	-1.0699	0.007125
BGIBMGA011629	2.50647	21.6188	-3.1086	0.03378
BGIBMGA011646	13.1337	206.934	-3.9778	0.019746
BGIBMGA011691	47.9013	12.1962	1.9736	0.0037704
BGIBMGA011702	979.11	3208.31	-1.7123	0.012604
BGIBMGA011703	2068.05	6763.59	-1.7095	0.031014
BGIBMGA011747	37.9431	95.1704	-1.3267	0.0060038
BGIBMGA011754	628.834	2161.74	-1.7814	0.0010161
BGIBMGA011768	0.330024	25.8763	-6.2929	0.00056875
BGIBMGA011795	81.7816	186.663	-1.1906	0.012942
BGIBMGA011801	29.3075	75.2301	-1.36	0.0091673
BGIBMGA011805	65.0739	153.047	-1.2338	0.0041868
BGIBMGA011807	46.5255	16.5267	1.4932	0.033411
BGIBMGA011809	229.076	418.132	-0.86813	0.035478
BGIBMGA011813	54.4271	19.4247	1.4864	0.017252
BGIBMGA011814	59.0818	172.632	-1.5469	0.003414
BGIBMGA011826	1.09142	13.6456	-3.6441	0.0023769
BGIBMGA011852	34.3083	160.725	-2.228	0.00014724
BGIBMGA011853	44.3352	192.911	-2.1214	0.00059523
BGIBMGA011862	1160.47	619.811	0.90481	0.046048
BGIBMGA011901	1.99706	6628.52	-11.697	6.3321e-08
BGIBMGA011924	33.7941	12.182	1.472	0.042868
BGIBMGA011978	15.9446	47.5862	-1.5775	0.018321
BGIBMGA011993	373.127	1096.08	-1.5546	0.022198
BGIBMGA011995	20.6868	50.7132	-1.2936	0.029683
BGIBMGA012002	1.78433	5357.66	-11.552	2.4454e-07
BGIBMGA012019	35.6743	4.816	2.889	0.0012147
BGIBMGA012030	19268.8	39647	-1.0409	0.011845
BGIBMGA012053	1056.62	2462.93	-1.2209	0.0034761
BGIBMGA012070	14.0599	2.00723	2.8083	0.012177
BGIBMGA012094	29.7225	8.11068	1.8737	0.012492
BGIBMGA012095	95.8209	240.947	-1.3303	0.002721
BGIBMGA012124	75.6298	31.3568	1.2702	0.020522
BGIBMGA012152	400.279	188.053	1.0899	0.0089484
BGIBMGA012192	112.803	278.348	-1.3031	0.0017853
BGIBMGA012195	135.316	30.095	2.1687	1.0304e-07
BGIBMGA012196	98.8772	15.9452	2.6325	2.483e-09
BGIBMGA012218	131.047	64.6408	1.0196	0.031187
BGIBMGA012223	44.8939	97.9488	-1.1255	0.037882
BGIBMGA012268	32.3571	1.48239	4.4481	0.00023351
BGIBMGA012299	9.02119	36.0644	-1.9992	0.0030516
BGIBMGA012376	87.1636	38.5319	1.1777	0.047474
BGIBMGA012398	59.2498	11.6489	2.3466	0.00078058
BGIBMGA012399	983.567	285.191	1.7861	0.009955
BGIBMGA012448	504.329	237.864	1.0842	0.0081527
BGIBMGA012453	77.714	185.739	-1.257	0.0049016
BGIBMGA012460	42.4277	180.892	-2.0921	2.0655e-07
BGIBMGA012466	24.2055	95.5423	-1.9808	0.010532
BGIBMGA012508	159.118	76.2974	1.0604	0.033642
BGIBMGA012510	13.8595	162.439	-3.551	0.041044
BGIBMGA012532	811.081	444.412	0.86795	0.040391
BGIBMGA012538	43.8032	150.17	-1.7775	0.045523
BGIBMGA012628	196.202	374.209	-0.9315	0.047644
BGIBMGA012629	208.406	390.006	-0.9041	0.049494
BGIBMGA012641	80.6198	173.333	-1.1043	0.01226
BGIBMGA012675	867.955	15.6598	5.7925	0.00095263
BGIBMGA012687	26430.4	55485.9	-1.0699	0.007408
BGIBMGA012705	2033.79	1097.1	0.89048	0.048541
BGIBMGA012737	0.150637	24.8272	-7.3647	0.00083506
BGIBMGA012740	0.608953	443.072	-9.507	6.8482e-06
BGIBMGA012780	395.001	153.755	1.3612	0.0007125
BGIBMGA012781	76.6058	217.491	-1.5054	0.0005043
BGIBMGA012782	2.05734	14.8033	-2.8471	0.0051826
BGIBMGA012784	114.27	17.941	2.6711	3.9796e-09
BGIBMGA012791	2.88035	17.4562	-2.5994	0.0052941
BGIBMGA012820	0.602548	8.3831	-3.7983	0.040569
BGIBMGA012863	6.43439	0	-	0.027469
BGIBMGA012870	205.286	422.113	-1.04	0.017668
BGIBMGA012872	0.687475	98.5012	-7.1627	0.00053102
BGIBMGA012873	419.088	182.457	1.1997	0.0038745
BGIBMGA012880	30.1797	9.62511	1.6487	0.048335
BGIBMGA012894	9.18464	43.3854	-2.2399	9.6472e-05
BGIBMGA012904	654.23	270.818	1.2725	0.00082634
BGIBMGA012911	56.4488	0	-	0.035799
BGIBMGA012920	32.1293	73.4173	-1.1922	0.04807
BGIBMGA012922	1262.39	671.452	0.9108	0.028026
BGIBMGA012926	17.0222	0	-	0.021558
BGIBMGA012931	1040.74	462.644	1.1696	0.0014528
BGIBMGA012932	82.0948	590.701	-2.8471	9.8053e-16
BGIBMGA012944	93.4123	403.525	-2.111	1.9034e-08
BGIBMGA012960	890.286	1830.82	-1.0401	0.011108
BGIBMGA012961	2666.34	1424.94	0.90396	0.026399
BGIBMGA012999	0.150637	414.045	-11.424	3.5394e-06
BGIBMGA013023	258.743	127.642	1.0194	0.029282
BGIBMGA013026	11.3151	0	-	0.0005179
BGIBMGA013030	154.213	300.465	-0.96227	0.027258
BGIBMGA013035	18.0175	72.414	-2.0069	4.3905e-05
BGIBMGA013037	37.6695	89.7681	-1.2528	0.022531
BGIBMGA013068	51.4635	14.5767	1.8199	0.011227
BGIBMGA013075	51.6874	135.038	-1.3855	0.0023612
BGIBMGA013082	147.136	65.7811	1.1614	0.023989
BGIBMGA013085	587.228	255.571	1.2002	0.0043697
BGIBMGA013107	232.752	496.075	-1.0918	0.018004
BGIBMGA013109	7.09903	0	-	0.014855
BGIBMGA013118	1269.01	318.024	1.9965	1.9873e-09
BGIBMGA013164	30.5802	9.32534	1.7134	0.048713
BGIBMGA013172	0.484768	8.0693	-4.0571	0.014285
BGIBMGA013173	98.3672	275.417	-1.4854	9.6295e-05
BGIBMGA013174	22.9938	0	-	6.0744e-08
BGIBMGA013200	113.204	41.3863	1.4517	0.0091799
BGIBMGA013216	3.23779	15.6116	-2.2695	0.016623
BGIBMGA013217	46.7759	122.382	-1.3876	0.0044502
BGIBMGA013225	24.7021	0	-	7.5333e-07
BGIBMGA013227	27.7248	1.6086	4.1073	4.3065e-06
BGIBMGA013231	116.604	311.62	-1.4182	0.00017687
BGIBMGA013232	45.975	153.472	-1.7391	0.00018875
BGIBMGA013234	0.627191	10.4249	-4.055	0.012268
BGIBMGA013235	47.5234	276.805	-2.5422	4.9474e-06
BGIBMGA013242	10.6514	1.2626	3.0766	0.020081
BGIBMGA013250	627.145	1638.14	-1.3852	0.00021569
BGIBMGA013251	445.814	1074.54	-1.2692	0.0012206
BGIBMGA013261	0	126.596	-	5.9321e-06
BGIBMGA013264	203.136	81.4913	1.3177	0.0038198
BGIBMGA013299	17.0968	76.0028	-2.1523	1.9423e-05
BGIBMGA013305	30.71	78.1865	-1.3482	0.008329
BGIBMGA013320	0.614869	9.52319	-3.9531	0.0042885
BGIBMGA013322	45.4605	121.656	-1.4201	0.0041884
BGIBMGA013325	17.6601	43.8445	-1.3119	0.045523
BGIBMGA013328	10138.6	22276.4	-1.1357	0.0022741
BGIBMGA013343	6151.72	11237.6	-0.86928	0.046834
BGIBMGA013363	73.596	177.553	-1.2706	0.036634
BGIBMGA013365	30.2026	88.682	-1.554	0.040391
BGIBMGA013392	43.392	97.9096	-1.174	0.01771
BGIBMGA013394	20.7289	65.2742	-1.6549	0.0024366
BGIBMGA013395	0	78.5559	-	0.0014945
BGIBMGA013396	96.3251	421.48	-2.1295	4.3775e-09
BGIBMGA013397	141.115	498.654	-1.8212	9.7718e-07
BGIBMGA013398	2660.78	1033.03	1.365	2.288e-05
BGIBMGA013410	34.4133	1.9385	4.15	7.4601e-05
BGIBMGA013413	61898.3	25223.6	1.2951	0.00032792
BGIBMGA013415	1604.59	3451.35	-1.105	0.013034
BGIBMGA013454	381.779	183.987	1.0531	0.032176
BGIBMGA013476	7.7929	30.9807	-1.9911	0.0035407
BGIBMGA013510	1376.38	396.165	1.7967	3.3168e-06
BGIBMGA013515	38.783	94.5347	-1.2854	0.011715
BGIBMGA013518	0	11.3549	-	0.00090852
BGIBMGA013544	316.65	934.317	-1.561	6.8128e-05
BGIBMGA013580	389.637	173.834	1.1644	0.0047087
BGIBMGA013593	107.708	29.2143	1.8824	0.0050798
BGIBMGA013637	31.0087	86.3207	-1.477	0.021289
BGIBMGA013641	19.6489	3.69905	2.4092	0.018619
BGIBMGA013656	107.674	384.874	-1.8377	4.5911e-07
BGIBMGA013669	555.851	257.423	1.1106	0.017988
BGIBMGA013708	0.229158	13.4255	-5.8725	0.012369
BGIBMGA013711	30.5463	1.32007	4.5323	2.8447e-07
BGIBMGA013712	362.841	79.3102	2.1938	1.178e-08
BGIBMGA013731	14.2616	35.3217	-1.3084	0.046101
BGIBMGA013743	440.103	222.744	0.98245	0.014998
BGIBMGA013773	794.151	405.278	0.9705	0.038818
BGIBMGA013778	5742.83	146.362	5.2941	1.1615e-27
BGIBMGA013791	496.923	246.544	1.0112	0.040975
BGIBMGA013797	81.2152	20.3012	2.0002	0.029
BGIBMGA013798	16.9951	0.372316	5.5124	4.9634e-05
BGIBMGA013806	732.277	136.969	2.4185	1.226e-08
BGIBMGA013820	1.09553	193.167	-7.4621	8.438e-08
BGIBMGA013821	0.154744	40.4742	-8.031	4.0157e-11
BGIBMGA013830	13.5327	0.744633	4.1838	0.0020791
BGIBMGA013848	2.63886	21.2223	-3.0076	0.00072366
BGIBMGA013849	149.584	54.4375	1.4583	0.00077665
BGIBMGA013855	80.907	6.19469	3.7072	3.2984e-05
BGIBMGA013875	6.9786	0	-	0.01826
BGIBMGA013885	508.854	109.888	2.2112	0.002403
BGIBMGA013891	180.998	78.4012	1.207	0.0097674
BGIBMGA013898	810.425	289.067	1.4873	0.00020931
BGIBMGA013910	11.353	94.1011	-3.0511	1.5604e-07
BGIBMGA013955	3.08208	17.1063	-2.4725	0.02505
BGIBMGA013958	40.3958	272.073	-2.7517	0.0017149
BGIBMGA013960	1900.47	840.413	1.1772	0.00076442
BGIBMGA014047	17.8831	0.502902	5.1522	0.04469
BGIBMGA014049	405.506	1022.09	-1.3337	0.02742
BGIBMGA014071	20.1749	0.256793	6.2958	0.015499
BGIBMGA014072	5.82919	0	-	0.040975
BGIBMGA014073	74.6238	1.2626	5.8852	3.5942e-05
BGIBMGA014091	1449.87	322.069	2.1705	3.2997e-07
BGIBMGA014105	5287.49	2007.1	1.3975	0.0017562
BGIBMGA014122	94.6746	383.742	-2.0191	6.0744e-08
BGIBMGA014130	19.9959	49.6976	-1.3135	0.035598
BGIBMGA014142	71.3832	6.80275	3.3914	0.04956
BGIBMGA014144	9.18318	293.172	-4.9966	0.0026613
BGIBMGA014167	3.51937	29.1612	-3.0507	0.00012228
BGIBMGA014177	1902.6	893.644	1.0902	0.0064616
BGIBMGA014184	28.5142	5.69211	2.3246	0.0049444
BGIBMGA014196	82.9002	40.8478	1.0211	0.043175
BGIBMGA014221	7873.25	3366.03	1.2259	0.0023965
BGIBMGA014232	20.4026	71.0917	-1.8009	0.00035851
BGIBMGA014234	112.617	298.111	-1.4044	0.00023446
BGIBMGA014236	388.16	907.827	-1.2258	0.005089
BGIBMGA014241	139.85	37.9319	1.8824	0.0011942
BGIBMGA014269	1058.82	638.704	0.72924	0.035086
BGIBMGA014270	2201.09	1275.06	0.78766	0.024795
BGIBMGA014278	1554.13	33.74	5.5255	2.2486e-14
BGIBMGA014291	0.301274	7.8147	-4.697	0.010351
BGIBMGA014342	0.325917	28.3567	-6.443	0.0024573
BGIBMGA014348	2.76305	4241.63	-10.584	1.08e-06
BGIBMGA014356	812.243	31.6581	4.6813	5.6432e-15
BGIBMGA014367	20.079	4.94569	2.0214	0.028853
BGIBMGA014459	29.1699	93.4468	-1.6797	0.0076285
BGIBMGA014520	10.0726	35.9027	-1.8336	0.018556
BGIBMGA014558	872.287	1758.69	-1.0116	0.018513
BGIBMGA014573	153.521	29.8643	2.3619	3.5982e-08
BGIBMGA014619	65.9251	12.5214	2.3964	1.7375e-06
EMBMOG00000000400	32.7839	4.71464	2.7978	0.00015886
EMBMOG00000000968	0	5.27883	-	0.027258
EMBMOG00000001171	7.41819	0	-	0.012492
EMBMOG00000001401	8.33747	89.9722	-3.4318	4.0772e-12
EMBMOG00000001841	28.9048	72.1607	-1.3199	0.023689
EMBMOG00000002557	5.92498	0	-	0.037491
EMBMOG00000003106	43.2384	0	-	1.5203e-13
EMBMOG00000003783	14.1279	40.2757	-1.5114	0.025176
EMBMOG00000004294	0	7.73398	-	0.00095263
EMBMOG00000004403	16.8947	0.759695	4.475	0.0012874
EMBMOG00000004419	1.16584	13.5134	-3.5349	0.048229
EMBMOG00000004556	19.2796	0.372316	5.6944	9.7799e-06
EMBMOG00000005121	15.9994	0	-	1.4818e-05
EMBMOG00000005146	263.806	543.081	-1.0417	0.016623
EMBMOG00000005328	0	11.441	-	0.015393
EMBMOG00000005335	134.272	33.6062	1.9984	4.6705e-06
EMBMOG00000006098	50.3425	8.12695	2.631	4.6903e-05
Novel00001	89.9047	17.1434	2.3907	0.010066
Novel00014	34.5678	145.705	-2.0755	0.0019295
Novel00015	35.8041	13.0163	1.4598	0.030896
Novel00016	73.397	31.6364	1.2141	0.024478
Novel00017	375.398	211.584	0.82719	0.030091
Novel00020	8.74977	28.1249	-1.6845	0.014636
Novel00022	14.2876	1.01649	3.8131	0.0024242
Novel00039	0	180.672	-	1.7652e-05
Novel00056	38.4821	111.057	-1.529	0.0019108
Novel00062	467.428	45.5355	3.3597	1.6474e-10
Novel00069	0	37.4355	-	0.00018205
Novel00071	0.150637	9.17089	-5.9279	0.0070215
Novel00097	0	45.8327	-	9.2304e-05
Novel00101	23.657	322.978	-3.7711	4.4908e-22
Novel00104	46.0444	117.348	-1.3497	0.047458
Novel00115	1.51229	2193.26	-10.502	1.3614e-06
Novel00125	133.894	261.151	-0.96379	0.044272
Novel00137	0	36.1869	-	3.7176e-09
Novel00140	94.6491	5.30134	4.1582	4.6563e-10
Novel00174	32.7169	7.66735	2.0932	0.020358
Novel00190	38.4962	9.22705	2.0608	0.0027554
Novel00192	37.0595	1015.86	-4.7767	0.014958
Novel00201	842.571	312.972	1.4288	0.00012774
Novel00217	27.1426	4.77707	2.5064	0.04807
Novel00228	115.347	481.496	-2.0615	0.00021785
Novel00240	1368.23	302.104	2.1792	1.0416e-07
Novel00257	7.90017	0	-	0.0074634
Novel00259	8.21195	0	-	0.036634
Novel00284	29.654	2.9443	3.3322	1.4343e-05
Novel00287	35.4151	9.67191	1.8725	0.0097026
Novel00311	1102.63	2362.12	-1.0991	0.021982
Novel00340	221.685	482.67	-1.1225	0.0055108
Novel00353	273.095	143.884	0.92449	0.048713
Novel00356	1.11836	15.1289	-3.7578	0.015262
Novel00364	96.9893	44.9914	1.1082	0.048979
Novel00368	57.4727	123.318	-1.1014	0.023803
Novel00373	190.451	75.8795	1.3276	0.0084672
Novel00379	2125.57	89.1029	4.5762	1.4333e-19
Novel00395	57.8948	4.92959	3.5539	1.2002e-05
Novel00398	153.313	36.6274	2.0655	1.4169e-06
Novel00404	659.822	293.864	1.1669	0.0040302
Novel00423	0	37.9556	-	3.1233e-05
Novel00424	0.150637	79.9288	-9.0515	2.3845e-05
Novel00428	228.224	69.8197	1.7087	0.0017149
Novel00431	57.1894	5.78537	3.3053	0.002719
Novel00445	2.08658	188.537	-6.4976	0.0030199
Novel00455	260.557	36.473	2.8367	3.2774e-14
Novel00457	51.3703	10.9039	2.2361	0.008024
Novel00461	9.44268	0.256793	5.2005	0.010689
Novel00503	1.09372	52.2626	-5.5785	0.020605
Novel00505	114.887	18.9412	2.6006	2.965e-08
Novel00507	59.7268	5.05039	3.5639	3.2416e-06
Novel00510	301.308	164.291	0.87498	0.046778
Novel00521	43.9586	147.698	-1.7484	0.00017461
Novel00524	396.738	83.3808	2.2504	5.2122e-06
Novel00544	9.59199	0.629109	3.9304	0.02533
Novel00545	12.0837	42.8015	-1.8246	0.016623
Novel00553	1.70218	19.0477	-3.4842	0.00022613
Novel00560	13.0141	1.41366	3.2026	0.01143
Novel00569	211.754	64.0786	1.7245	2.9737e-06
Novel00580	20.2442	63.3189	-1.6451	0.0010673
Novel00581	0	5.07659	-	0.010491
Novel00586	22.4549	55.2298	-1.2984	0.021545
Novel00597	1665.09	663.867	1.3266	0.0012147
Novel00607	1599.7	740.897	1.1105	0.0066181
Novel00619	2.89316	61.8894	-4.419	0.036271
Novel00629	110.794	22.8641	2.2767	3.3697e-05
Novel00636	15.8762	38.641	-1.2833	0.039016
Novel00662	336.977	162.565	1.0516	0.033442
Novel00670	1.81997	14.1031	-2.954	0.010757
Novel00684	45.7951	13.7483	1.7359	0.024289
Novel00698	187.02	84.3504	1.1487	0.012523
Novel00699	74.7818	3.62651	4.366	7.8056e-08
Novel00703	250.734	38.9513	2.6864	0.00012344
Novel00705	82.899	29.0841	1.5111	0.0044667
Novel00716	66.2561	160.242	-1.2741	0.0078813
Novel00718	252.221	44.1132	2.5154	0.0083074
Novel00729	83.3001	9.4429	3.141	3.2233e-08
Novel00732	375	154.102	1.283	0.0012614
Novel00734	0	7.31689	-	0.030892
Novel00766	21.4319	0	-	2.1101e-07
Novel00769	0	16.9895	-	1.8675e-05
Novel00770	14.6861	144.798	-3.3015	0.00013578
Novel00772	41.5791	8.10208	2.3595	0.0016772
Novel00773	77.2404	4.3862	4.1383	4.9593e-13
Novel00774	25.1453	83.2357	-1.7269	0.00078058
Novel00779	114.475	39.6564	1.5294	0.0022602
Novel00780	35.6053	10.0981	1.818	0.028794
Novel00794	132.762	66.365	1.0003	0.048062
Novel00800	301.261	79.9495	1.9139	1.6705e-06
Novel00801	290.715	2.86301	6.6659	1.1543e-39
Novel00803	141.506	1058.48	-2.9031	1.0317e-16
Novel00842	98.7961	46.6778	1.0817	0.048713
Novel00873	0.633597	21.4391	-5.0805	3.2984e-05
Novel00878	13.4358	0	-	0.0028151
Novel00879	25.1134	3.31605	2.9209	0.00057064
Novel00884	2244.23	4437.56	-0.98355	0.016623
Novel00900	0	271.841	-	9.7799e-06
Novel00901	0	45.3935	-	0.00021785
Novel00911	402.85	219.182	0.87811	0.048584
Novel00922	292.321	138.287	1.0799	0.019885
Novel00966	8.16595	0.502902	4.0213	0.049759
Novel00985	104.23	6.18593	4.0746	0.043914
Novel00986	9.30979	42.2872	-2.1834	0.00040725
Novel00991	43.4427	7.73893	2.4889	2.8296e-05
Novel01007	0.480661	27.0273	-5.8133	0.0048732
Novel01018	1.39729	12.9822	-3.2158	0.0048054
Novel01019	21.3686	228.003	-3.4155	4.3347e-10
Novel01025	6596.32	2315.17	1.5105	3.5394e-06
Novel01027	28.321	0.502902	5.8154	1.178e-08
Novel01033	3925.1	1475.1	1.4119	4.0651e-05
Novel01054	25.1428	6.78373	1.89	0.023861
Novel01065	157.967	323.213	-1.0329	0.023623
Novel01067	4.81761	178.523	-5.2117	9.1015e-18
Novel01071	4.46705	35.5905	-2.9941	1.2628e-05
Novel01077	15.0373	0	-	0.00049504
Novel01079	1430.43	52.9466	4.7558	0.0016711
Novel01081	0.530432	231.699	-8.7709	0.00010421
Novel01089	13.8626	62.2743	-2.1674	0.0041112
Novel01092	315.943	45.1467	2.807	5.8341e-13
Novel01095	1313.89	348.814	1.9133	1.3536e-07
Novel01100	0.350561	407.109	-10.182	2.4147e-66
Novel01103	104.312	208.072	-0.99618	0.040101
Novel01105	36.9873	0	-	4.2721e-08
Novel01119	40.0551	0.502902	6.3156	3.3662e-06
Novel01122	285.845	6.08985	5.5527	7.2147e-34
Novel01124	654.432	1226.96	-0.90677	0.037675
Novel01137	114.728	51.9458	1.1431	0.036271
Novel01153	511.185	262.628	0.96083	0.023699
Novel01156	2.30704	67.2729	-4.8659	5.635e-14
Novel01159	0.763697	777.985	-9.9925	1.626e-05
Novel01166	37.1849	147.933	-1.9922	2.8234e-06
Novel01167	15.5922	1.88102	3.0512	0.0023473
Novel01170	23.3035	4.92991	2.2409	0.011269
Novel01171	7649.79	2311.85	1.7264	2.8969e-07
Novel01188	0	5.93732	-	0.008209
Novel01190	15.5083	59.105	-1.9302	0.0010243
Novel01220	2.00757	34.1971	-4.0904	0.0030516
Novel01231	0	35.3844	-	0.034198
Novel01242	23.8381	0.81717	4.8665	0.021855
Novel01243	93.6619	7.63879	3.616	0.0040239
Novel01244	145.275	3.52605	5.3646	0.0036063
Novel01253	68.4483	0.303585	7.8168	0.00021133
Novel01270	506.369	4.81657	6.716	2.1829e-26
Novel01280	42.1747	11.5292	1.8711	0.0014251
Novel01292	364.574	85.9282	2.085	0.0076285
Novel01295	20.1617	0	-	0.0070872
Novel01297	5248.15	13396.9	-1.352	0.00061328
Novel01298	30.2347	81.7481	-1.435	0.014626
Novel01302	10.7381	35.6589	-1.7315	0.010613
Novel01307	0	20.5258	-	0.00021117
Novel01345	6.70608	24.6478	-1.8779	0.024824
Novel01347	6.49105	34.4018	-2.406	0.00030523
Novel01353	765.295	204.707	1.9025	1.9399e-07
Novel01357	407.916	123.486	1.7239	2.5736e-06
Novel01358	25.0947	6.40953	1.9691	0.025788
Novel01361	2.97252	17.6239	-2.5678	0.0084552
Novel01366	329.507	165.756	0.99125	0.023623
Novel01367	51.0321	0	-	6.2697e-09
Novel01374	322.428	84.0386	1.9399	2.339e-06
Novel01377	82.821	13.5441	2.6123	7.7835e-08
Novel01384	22.7977	1.77618	3.682	9.331e-05
Novel01387	61.1836	0.256793	7.8964	0.0004961
Novel01396	222.238	59.9193	1.891	4.3065e-06
Novel01404	11.6469	0.759695	3.9384	0.0054456
Novel01405	7.74133	31.7769	-2.0373	0.0047872
Novel01423	48.1631	8.91425	2.4337	4.0221e-05
Novel01424	16.6751	0	-	9.96e-06
Novel01438	322.392	98.492	1.7107	0.014425
Novel01456	10.6948	1.4356	2.8972	0.042817
Novel01458	26.9426	0	-	5.7531e-09
Novel01496	62.79	8.00203	2.9721	1.0175e-07
Novel01502	24.8036	2.75624	3.1698	9.1928e-05
Novel01511	32.5102	9.60771	1.7586	0.019507
Novel01517	605.087	216.494	1.4828	7.3077e-05
Novel01522	112.138	22.8792	2.2932	0.030547
Novel01530	30.6548	77.4238	-1.3367	0.019746

## Sheet: MU_PSGvsMU_MSG
Additional file 4 Table S4. Information of the differentially expressed genes.
Gene_id	readcount_MU_PSG	readcount_MU_MSG	log2FoldChange	Corrected P-value
BGIBMGA000005	1060.09	74.3192	3.8343	2.6507e-15
BGIBMGA000006	258.24	24.4371	3.4016	2.0489e-10
BGIBMGA000013	44.3823	191986	-12.079	6.1508e-15
BGIBMGA000028	20.2537	1169.14	-5.8511	1.5159e-17
BGIBMGA000156	66.7786	0	-	2.0516e-16
BGIBMGA000158	0.848481	131769	-17.245	0.0024999
BGIBMGA000188	466.621	1073.04	-1.2014	0.025228
BGIBMGA000223	87.4854	327.635	-1.905	0.017719
BGIBMGA000225	743.92	241.562	1.6228	0.006431
BGIBMGA000228	154.936	472.178	-1.6077	0.0024063
BGIBMGA000239	0.215057	5450.88	-14.629	0.02563
BGIBMGA000264	439.329	138.521	1.6652	0.0048833
BGIBMGA000265	32.936	5.71833	2.526	0.0071979
BGIBMGA000274	0	10048.2	-	7.2741e-05
BGIBMGA000291	5.67088	638.575	-6.8151	4.021e-05
BGIBMGA000298	131.617	23.8978	2.4614	4.2865e-05
BGIBMGA000305	159.504	380.158	-1.253	0.017089
BGIBMGA000324	528.065	1793.55	-1.764	0.00065842
BGIBMGA000328	221.72	792.708	-1.838	0.00022451
BGIBMGA000411	4.28558	108.788	-4.6659	0.0020488
BGIBMGA000422	89.0303	794.435	-3.1576	0.0049364
BGIBMGA000424	91.3802	2019.24	-4.4658	0.003751
BGIBMGA000453	22.3827	200.315	-3.1618	0.0023215
BGIBMGA000475	16377.6	46640.1	-1.5098	0.0023344
BGIBMGA000553	2753.95	496.118	2.4727	0.00055754
BGIBMGA000582	695.859	70.6098	3.3009	6.041e-13
BGIBMGA000619	43.1933	8.57244	2.333	0.00809
BGIBMGA000632	137.557	33.1043	2.0549	0.03544
BGIBMGA000715	1758.46	16356.5	-3.2175	2.2688e-08
BGIBMGA000776	0.186332	21566.1	-16.821	0.0074695
BGIBMGA000783	321.113	114.625	1.4862	0.0064788
BGIBMGA000802	169.274	66.8137	1.3411	0.036127
BGIBMGA000856	278.047	46.199	2.5894	1.3439e-06
BGIBMGA000859	2.47085	28.1013	-3.5076	0.0030079
BGIBMGA000860	2.89508	22.9977	-2.9898	0.026729
BGIBMGA000877	245.713	738.084	-1.5868	0.023738
BGIBMGA000881	20.4389	801.173	-5.2927	0.012691
BGIBMGA000884	10.0194	91.9846	-3.1986	0.0034994
BGIBMGA000886	7.92313	69.0095	-3.1227	2.7529e-06
BGIBMGA000928	1398.78	3488.22	-1.3183	0.013376
BGIBMGA000933	0.186332	59.3916	-8.3162	0.01783
BGIBMGA001003	30.1833	279.917	-3.2132	1.4834e-10
BGIBMGA001042	94.9435	32.9842	1.5253	0.0094337
BGIBMGA001092	120.833	33.2343	1.8623	0.0020488
BGIBMGA001101	155.4	22.1449	2.8109	7.7111e-07
BGIBMGA001107	4916.94	1611.81	1.6091	0.0019235
BGIBMGA001143	589.206	91.3125	2.6899	5.9245e-09
BGIBMGA001150	0.785787	47.8241	-5.9275	4.2493e-06
BGIBMGA001193	19.175	3.59209	2.4163	0.028452
BGIBMGA001213	0	219637	-	0.01212
BGIBMGA001216	0.215057	84.6294	-8.6203	5.4631e-05
BGIBMGA001250	36.4064	109.673	-1.5909	0.013223
BGIBMGA001251	40.3324	143.437	-1.8304	0.0014256
BGIBMGA001287	8.25233	43.0127	-2.3819	0.005972
BGIBMGA001288	5.38719	28.3037	-2.3934	0.036238
BGIBMGA001307	1158.36	3309.54	-1.5145	0.0035912
BGIBMGA001313	420.664	3506.11	-3.0591	1.8954e-05
BGIBMGA001316	0.378531	9.6043	-4.6652	0.048575
BGIBMGA001347	253806	9113.38	4.7996	9.176e-24
BGIBMGA001379	790.9	13.8711	5.8333	4.9618e-28
BGIBMGA001383	614.19	2704.25	-2.1385	0.0019267
BGIBMGA001398	57.9605	11.0511	2.3909	0.0047633
BGIBMGA001399	70.2651	212.253	-1.5949	0.0079231
BGIBMGA001461	1124.55	3386.44	-1.5904	0.013415
BGIBMGA001462	41.0855	134.869	-1.7149	0.0056459
BGIBMGA001481	27.6538	294.835	-3.4144	0.0061013
BGIBMGA001511	234.664	701.167	-1.5792	0.0011134
BGIBMGA001559	10.0816	209.547	-4.3775	0.00019892
BGIBMGA001599	25.8009	106.811	-2.0496	0.00024492
BGIBMGA001601	648.114	25.0569	4.693	2.8464e-20
BGIBMGA001611	30.6147	20079.2	-9.3573	2.077e-08
BGIBMGA001620	14.9785	12170.2	-9.6663	1.09e-67
BGIBMGA001695	279.916	832.779	-1.5729	0.00075937
BGIBMGA001698	118.279	293.42	-1.3108	0.024603
BGIBMGA001739	191.464	68.7036	1.4786	0.0086398
BGIBMGA001754	187.226	28.9861	2.6914	9.3447e-06
BGIBMGA001769	14.3775	2.01187	2.8372	0.0266
BGIBMGA001791	0.372665	14.4742	-5.2795	0.0004461
BGIBMGA001793	1229.36	2.28502e+06	-10.86	5.1613e-18
BGIBMGA001798	11.0365	220.439	-4.32	2.8345e-05
BGIBMGA001821	3.1611	5687.11	-10.813	0.010229
BGIBMGA001848	1.48699	19.6076	-3.7209	0.0014037
BGIBMGA001862	6.26619	30.6814	-2.2917	0.011935
BGIBMGA001873	338.973	44.4212	2.9318	5.8226e-06
BGIBMGA001874	2189.06	341.211	2.6816	2.2688e-08
BGIBMGA001881	7.84588	78.8357	-3.3288	0.00025328
BGIBMGA001882	65.4232	574.544	-3.1345	4.7361e-05
BGIBMGA001913	1289.63	14177.8	-3.4586	5.7886e-07
BGIBMGA001929	788.39	4746.26	-2.5898	8.0626e-08
BGIBMGA001934	106.061	12.3467	3.1027	1.8682e-05
BGIBMGA002021	631.151	131.733	2.2604	0.031642
BGIBMGA002173	0.192199	13.5091	-6.1352	0.0029801
BGIBMGA002183	24.1352	4.05825	2.5722	0.0098791
BGIBMGA002186	1716.43	4696.63	-1.4522	0.0017205
BGIBMGA002199	3.4976	622.405	-7.4753	3.1512e-05
BGIBMGA002211	23.8951	100.768	-2.0763	0.021716
BGIBMGA002414	4.13892	87.0171	-4.394	0.0018518
BGIBMGA002443	89.2434	33.2097	1.4261	0.049941
BGIBMGA002522	0	15.561	-	0.043223
BGIBMGA002524	1185.09	232.096	2.3522	0.022632
BGIBMGA002527	0	85.191	-	0.014014
BGIBMGA002562	1.70572	31.7686	-4.2192	0.0027283
BGIBMGA002573	86.9819	431.358	-2.3101	0.011794
BGIBMGA002576	8.62361	2719.77	-8.301	8.1822e-15
BGIBMGA002596	1884.88	302.729	2.6384	4.7314e-06
BGIBMGA002626	52.176	139.88	-1.4227	0.013602
BGIBMGA002629	6.07097	1809.69	-8.2196	1.2061e-11
BGIBMGA002711	81.0513	532.332	-2.7154	1.052e-08
BGIBMGA002714	42.0165	15.6158	1.4279	0.035913
BGIBMGA002716	140.018	443.284	-1.6626	0.00174
BGIBMGA002718	16.7289	67.7066	-2.017	0.0073069
BGIBMGA002816	30.3384	8.13438	1.899	0.044564
BGIBMGA002824	482.371	76.8564	2.6499	2.3028e-07
BGIBMGA002890	1.34557	158.911	-6.8838	0.00039769
BGIBMGA002898	6244.92	1473.46	2.0835	4.6792e-06
BGIBMGA002920	272.506	6159.87	-4.4985	1.0746e-17
BGIBMGA002922	5.26357	362.747	-6.1068	1.8338e-10
BGIBMGA002938	37.2418	226.123	-2.6021	3.4061e-05
BGIBMGA002943	3.67802	142.891	-5.2798	9.335e-19
BGIBMGA003011	1261.75	384.547	1.7142	0.00055991
BGIBMGA003032	213.779	36355.2	-7.4099	0.00093434
BGIBMGA003101	3.62424	36.4616	-3.3306	0.0018612
BGIBMGA003102	2.8605	26.7123	-3.2232	0.00039806
BGIBMGA003130	3.40617	876.719	-8.0078	0.00020298
BGIBMGA003131	5.0773	851.621	-7.39	0.00055016
BGIBMGA003137	0.475026	13.674	-4.8473	0.00095397
BGIBMGA003138	30.5319	304.146	-3.3164	5.3438e-12
BGIBMGA003150	92.6543	31.6222	1.5509	0.0088343
BGIBMGA003159	73.2306	24.2437	1.5948	0.028081
BGIBMGA003180	18.1976	71.8929	-1.9821	0.0019235
BGIBMGA003185	364.448	72.568	2.3283	9.0622e-06
BGIBMGA003189	1.6622	28.3059	-4.0899	0.0073116
BGIBMGA003190	5.65321	41.785	-2.8858	9.9652e-05
BGIBMGA003224	2.77433	469.475	-7.4028	3.799e-24
BGIBMGA003274	0.282827	70.6941	-7.9655	8.7874e-06
BGIBMGA003292	0	34432.9	-	2.9335e-06
BGIBMGA003302	0.497884	22.8495	-5.5202	0.019905
BGIBMGA003321	0	11.7317	-	0.00051712
BGIBMGA003322	2.29991	96.1496	-5.3856	3.5225e-07
BGIBMGA003331	143.454	8.34891	4.1029	1.8821e-06
BGIBMGA003400	6.70327	73.0868	-3.4467	0.022291
BGIBMGA003453	127.026	638.273	-2.329	0.0041916
BGIBMGA003493	1259.33	3846.83	-1.611	0.00033055
BGIBMGA003547	3.17186	36.359	-3.5189	0.036127
BGIBMGA003553	3.65802	131.481	-5.1676	2.09e-17
BGIBMGA003587	12550	56701.9	-2.1757	3.8532e-06
BGIBMGA003589	8.39559	234.47	-4.8036	2.2054e-18
BGIBMGA003597	183.871	72.7692	1.3373	0.020568
BGIBMGA003610	59.0804	169.752	-1.5227	0.021815
BGIBMGA003628	0.186332	10.9765	-5.8804	0.0014749
BGIBMGA003630	1.12465	12.2626	-3.4467	0.015305
BGIBMGA003643	379.21	1238.62	-1.7077	0.010012
BGIBMGA003658	233.946	49.5584	2.239	3.0906e-05
BGIBMGA003661	0.186332	425.277	-11.156	6.2859e-06
BGIBMGA003684	2.82812	20.4914	-2.8571	0.047918
BGIBMGA003693	7.24056	400.983	-5.7913	0.0099567
BGIBMGA003694	0.497884	1540.69	-11.595	2.4638e-10
BGIBMGA003695	9.98475	1496.48	-7.2276	2.0516e-16
BGIBMGA003788	944.746	439.119	1.1053	0.038063
BGIBMGA003806	616.076	272.965	1.1744	0.043967
BGIBMGA003844	2.78685	43.0514	-3.9494	0.0018612
BGIBMGA003888	146.13	4.25424	5.1022	4.7071e-16
BGIBMGA003894	465.412	135.788	1.7772	0.0064495
BGIBMGA003915	48.4672	13.23	1.8732	0.044129
BGIBMGA003935	17.9764	1160.06	-6.012	5.9483e-06
BGIBMGA003942	0	77.8772	-	0.020484
BGIBMGA003968	100.999	36.8835	1.4533	0.049941
BGIBMGA003971	231.109	69.4162	1.7352	0.0034107
BGIBMGA003973	1857.03	171.757	3.4346	9.8319e-05
BGIBMGA003994	37.7532	2.48043	3.9279	1.1198e-05
BGIBMGA004001	231.282	530.999	-1.1991	0.022669
BGIBMGA004024	103.699	343.025	-1.7259	0.00069864
BGIBMGA004045	4.1905	23.4891	-2.4868	0.030385
BGIBMGA004104	143.177	23.2892	2.6201	1.0214e-05
BGIBMGA004141	0.215057	32.6461	-7.246	0.0070308
BGIBMGA004164	6449.72	2190.98	1.5577	0.002101
BGIBMGA004166	123.256	725.224	-2.5568	1.6202e-08
BGIBMGA004219	0.401389	1276.33	-11.635	2.2313e-06
BGIBMGA004313	2333.5	271.245	3.1048	2.1361e-10
BGIBMGA004345	0.622313	26.9197	-5.4349	9.772e-07
BGIBMGA004353	2.06805	83.9861	-5.3438	2.3028e-07
BGIBMGA004421	514.89	85.699	2.5869	3.3893e-07
BGIBMGA004445	0.282827	1231.25	-12.088	3.3532e-08
BGIBMGA004447	389.784	181.256	1.1046	0.045857
BGIBMGA004452	9.63859	1077.33	-6.8044	0.0057564
BGIBMGA004498	145.614	460.732	-1.6618	0.0034879
BGIBMGA004517	281.982	96.5901	1.5457	0.021058
BGIBMGA004523	33.1781	5.23093	2.6651	0.044564
BGIBMGA004525	812.763	331.7	1.293	0.015752
BGIBMGA004530	1.65126	13.977	-3.0814	0.016957
BGIBMGA004545	43.5181	6.39957	2.7656	0.0013395
BGIBMGA004559	14.6279	117.34	-3.0039	4.4963e-07
BGIBMGA004560	0.430114	12.7244	-4.8867	0.0030384
BGIBMGA004565	0	17.3145	-	0.043969
BGIBMGA004606	47.1423	12.1583	1.9551	0.0098301
BGIBMGA004607	219.905	578.093	-1.3944	0.022671
BGIBMGA004608	2320.03	5652.14	-1.2847	0.036127
BGIBMGA004629	293.656	10.2029	4.8471	3.1127e-05
BGIBMGA004675	4720.4	1620.46	1.5425	0.0061193
BGIBMGA004693	179.741	419.953	-1.2243	0.015203
BGIBMGA004726	8.00045	6443.59	-9.6536	0.0071979
BGIBMGA004728	19.4295	10333.6	-9.0549	0.027739
BGIBMGA004738	39.3415	136.815	-1.7981	0.0098301
BGIBMGA004757	120.249	35.8962	1.7441	0.01045
BGIBMGA004783	104.454	32.6196	1.6791	0.013598
BGIBMGA004791	23.0753	5.34069	2.1113	0.029959
BGIBMGA004798	6.41696	45.5895	-2.8287	0.041013
BGIBMGA004809	4.80046	7648.75	-10.638	0.017942
BGIBMGA004819	176.813	783.702	-2.1481	2.765e-06
BGIBMGA004868	195.992	1124.01	-2.5198	0.022478
BGIBMGA004921	0.616446	22.6463	-5.1992	5.7707e-06
BGIBMGA004922	0.192199	19.0024	-6.6274	0.013701
BGIBMGA004923	0.186332	64.8336	-8.4427	7.5269e-05
BGIBMGA004945	59.9133	16.0631	1.8991	0.012869
BGIBMGA005052	305.779	130.268	1.231	0.030128
BGIBMGA005057	188.085	867.076	-2.2048	0.047336
BGIBMGA005069	1168.55	236001	-7.6579	2.5034e-06
BGIBMGA005111	1.00015e+06	45189.3	4.4681	2.8202e-21
BGIBMGA005134	0	26.4514	-	3.3868e-09
BGIBMGA005144	521.706	1603.25	-1.6197	0.0023568
BGIBMGA005168	966.609	324.221	1.576	0.0017476
BGIBMGA005176	156.318	64.1605	1.2847	0.041369
BGIBMGA005298	23.7861	2.25294	3.4002	0.00048291
BGIBMGA005299	29266.3	10312.2	1.5049	0.00027208
BGIBMGA005300	215.361	44.5071	2.2746	7.0907e-05
BGIBMGA005301	641.301	3782.79	-2.5604	0.031176
BGIBMGA005322	2.04152	581.878	-8.1549	1.498e-18
BGIBMGA005424	109.052	396.29	-1.8615	9.1269e-05
BGIBMGA005463	28.9194	85.5625	-1.5649	0.046345
BGIBMGA005500	7.28322	1461.46	-7.6486	1.2671e-06
BGIBMGA005549	4.40921	54.0264	-3.6151	0.01811
BGIBMGA005605	3.15952	72.6539	-4.5233	0.00074973
BGIBMGA005615	100.29	319.411	-1.6712	0.00082876
BGIBMGA005696	1.6446	13946.6	-13.05	0.013334
BGIBMGA005710	0	2586.75	-	1.1076e-06
BGIBMGA005711	0	610.284	-	0.00017132
BGIBMGA005717	40.2658	9.87901	2.0271	0.041013
BGIBMGA005718	37.9646	7.65159	2.3108	0.015752
BGIBMGA005720	34.6951	7.57519	2.1954	0.022747
BGIBMGA005744	1.49732	232.819	-7.2807	5.1179e-06
BGIBMGA005745	43.0627	12.1741	1.8226	0.022354
BGIBMGA005750	75.0731	398.481	-2.4081	7.1361e-05
BGIBMGA005814	113.958	31.9211	1.8359	0.0077222
BGIBMGA005827	0.587722	9214.88	-13.937	0.015752
BGIBMGA005830	0.469159	44.5204	-6.5682	3.6915e-06
BGIBMGA005831	26.8393	10417.4	-8.6004	2.0339e-22
BGIBMGA005832	26.9865	5822.36	-7.7532	9.7398e-11
BGIBMGA005844	25.8061	1.31326	4.2965	0.025087
BGIBMGA005860	254.894	1871.93	-2.8766	0.0005407
BGIBMGA005862	487.52	1394.28	-1.516	0.036238
BGIBMGA005957	20.5303	149.453	-2.8639	4.8158e-07
BGIBMGA005966	336.373	1023.55	-1.6054	0.00053437
BGIBMGA005989	8.80302	93.9378	-3.4156	4.2147e-09
BGIBMGA006083	0.576597	685.256	-10.215	0.0018785
BGIBMGA006125	5.37625	33.4677	-2.6381	0.022632
BGIBMGA006160	324.982	1340.02	-2.0438	0.032587
BGIBMGA006167	2.47451	33.0573	-3.7398	2.5089e-05
BGIBMGA006168	2.03487	25.9089	-3.6704	0.0050909
BGIBMGA006185	0.616446	19.5966	-4.9905	0.0018785
BGIBMGA006207	571.585	2028.39	-1.8273	0.0018036
BGIBMGA006216	12813.9	4913.15	1.383	0.005211
BGIBMGA006227	14.6104	106.225	-2.8621	2.2622e-07
BGIBMGA006234	34.783	198.209	-2.5106	0.037886
BGIBMGA006254	7.06149	36.8419	-2.3833	0.0062595
BGIBMGA006255	9.10304	43.7986	-2.2665	0.01242
BGIBMGA006274	1.31098	36.5357	-4.8006	0.0080381
BGIBMGA006282	0	32416.8	-	0.0049709
BGIBMGA006287	0.192199	330.395	-10.747	0.015771
BGIBMGA006360	1348.35	643.184	1.0679	0.044999
BGIBMGA006366	1127.13	251.535	2.1638	0.00082536
BGIBMGA006391	2.2212	71.0362	-4.9991	1.3037e-05
BGIBMGA006392	2.01201	36.7567	-4.1913	0.016301
BGIBMGA006417	276.213	50.667	2.4467	0.00051712
BGIBMGA006507	14519.9	6217.52	1.2236	0.042685
BGIBMGA006518	9094.91	1150.57	2.9827	8.4439e-11
BGIBMGA006539	50.469	745.045	-3.8839	2.176e-06
BGIBMGA006614	17.7242	71.7092	-2.0164	0.0065297
BGIBMGA006629	85.5163	814.577	-3.2518	5.3862e-05
BGIBMGA006631	186.085	993.534	-2.4166	0.0037274
BGIBMGA006640	350.575	121.067	1.5339	0.046073
BGIBMGA006655	2065.08	763.431	1.4356	0.0068285
BGIBMGA006676	52.5053	13.9181	1.9155	0.0047694
BGIBMGA006689	22.2464	68.2146	-1.6165	0.02449
BGIBMGA006710	0.192199	6.58035	-5.0975	0.047766
BGIBMGA006721	346.336	876.442	-1.3395	0.017668
BGIBMGA006731	1.04068	51.1793	-5.62	0.0012135
BGIBMGA006837	645.689	1665.09	-1.3667	0.034692
BGIBMGA006871	1.55031	14.4252	-3.218	0.029082
BGIBMGA006878	5459.66	2046.97	1.4153	0.011406
BGIBMGA006882	53.9949	211.828	-1.972	9.2815e-05
BGIBMGA006892	41.3774	10.5442	1.9724	0.023023
BGIBMGA006898	49.7072	1188.6	-4.5797	0.0051785
BGIBMGA006913	39.4231	3.94443	3.3212	0.012883
BGIBMGA006929	0.943395	116.934	-6.9536	0.013357
BGIBMGA006968	0.622313	100.89	-7.3409	0.033186
BGIBMGA006971	27.8394	113.566	-2.0283	0.00060781
BGIBMGA006972	24.1456	88.4663	-1.8734	0.0018051
BGIBMGA006993	59.8938	588.384	-3.2963	0.017391
BGIBMGA007020	152.369	2210.71	-3.8589	0.02473
BGIBMGA007033	97.6903	25.4912	1.9382	0.0034879
BGIBMGA007034	1056.31	325.933	1.6964	0.0014749
BGIBMGA007042	35.4629	176.811	-2.3178	0.03375
BGIBMGA007098	184.489	727.063	-1.9785	0.032415
BGIBMGA007111	18199.6	4685.1	1.9578	1.5537e-05
BGIBMGA007118	523.834	4785.78	-3.1916	0.038729
BGIBMGA007124	20.8157	1.60337	3.6985	0.0022951
BGIBMGA007125	35.3561	343.45	-3.2801	0.0011983
BGIBMGA007168	1.53698	2131.44	-10.438	2.2787e-19
BGIBMGA007195	2.39659	744.127	-8.2784	8.2462e-06
BGIBMGA007254	25.9443	2121.02	-6.3532	2.7415e-12
BGIBMGA007255	0.401389	26.5176	-6.0458	2.3643e-06
BGIBMGA007260	63.0938	27.4991	1.1981	0.049615
BGIBMGA007288	288.706	125.77	1.1988	0.023023
BGIBMGA007295	6.08395	88.6309	-3.8647	7.1361e-05
BGIBMGA007303	2625.03	935.747	1.4881	0.0002415
BGIBMGA007316	19.5624	4.48273	2.1256	0.03375
BGIBMGA007324	428.076	71.6649	2.5785	5.4769e-08
BGIBMGA007345	317.983	974.354	-1.6155	0.023501
BGIBMGA007360	124.661	555.054	-2.1546	0.0047889
BGIBMGA007390	140.138	2481.41	-4.1462	6.1689e-06
BGIBMGA007424	297.689	1534.33	-2.3657	1.478e-07
BGIBMGA007432	275.286	106.545	1.3695	0.0072552
BGIBMGA007458	181.669	49.6645	1.871	0.007308
BGIBMGA007461	43.0824	9.41653	2.1938	0.012691
BGIBMGA007546	21.3534	4204.46	-7.6213	8.6153e-05
BGIBMGA007558	43.6055	433.908	-3.3148	0.00072606
BGIBMGA007573	31.4675	3.73176	3.0759	0.0020358
BGIBMGA007637	18761.4	4850.65	1.9515	3.1127e-05
BGIBMGA007670	2088.18	6923.78	-1.7293	0.00018636
BGIBMGA007671	58.2451	2047.51	-5.1356	0.0042971
BGIBMGA007675	2.85604	56.4023	-4.3037	0.0044479
BGIBMGA007703	52.3363	3.8061	3.7814	0.046025
BGIBMGA007713	12.3158	77.026	-2.6448	1.5263e-05
BGIBMGA007732	389.161	1632.15	-2.0683	2.3789e-06
BGIBMGA007738	2211.22	921.425	1.2629	0.0048565
BGIBMGA007763	123.626	31.218	1.9855	0.0019788
BGIBMGA007764	942.665	207.446	2.184	2.3392e-05
BGIBMGA007767	0.745329	11.4117	-3.9365	0.028068
BGIBMGA007777	0.401389	72.5681	-7.4982	7.8764e-09
BGIBMGA007779	281.315	1441.53	-2.3573	0.022791
BGIBMGA007780	120.47	23.2069	2.376	6.5061e-05
BGIBMGA007785	29.5257	253.64	-3.1027	0.00050916
BGIBMGA007794	134.78	49.2163	1.4534	0.013598
BGIBMGA007860	7.95269	38.0306	-2.2576	0.0034879
BGIBMGA007863	1002.59	389.89	1.3626	0.013169
BGIBMGA007922	280.701	900.751	-1.6821	0.00019907
BGIBMGA007937	34.1603	6.69438	2.3513	0.002338
BGIBMGA007938	82.9559	11.5372	2.8461	2.5348e-06
BGIBMGA007939	101.788	29.6418	1.7799	0.0016365
BGIBMGA007967	300.936	129.052	1.2215	0.037983
BGIBMGA007997	1.20417	119.578	-6.6338	1.9435e-20
BGIBMGA008002	27.154	380.984	-3.8105	1.6031e-13
BGIBMGA008029	7.3951	1902.35	-8.007	5.4767e-05
BGIBMGA008080	3.66468	495.498	-7.079	1.4691e-11
BGIBMGA008090	48.0091	400.093	-3.059	0.038912
BGIBMGA008223	13.458	1.36541	3.3011	0.04065
BGIBMGA008230	19.0241	555.588	-4.8681	7.2825e-06
BGIBMGA008231	28.9845	972.026	-5.0676	1.6967e-08
BGIBMGA008245	0	25.3614	-	1.9504e-07
BGIBMGA008268	1.79188	37420	-14.35	0.0012732
BGIBMGA008269	1.56063	3085	-10.949	0.0079231
BGIBMGA008288	89.3207	30.8904	1.5318	0.028068
BGIBMGA008337	16.0532	53.8892	-1.7471	0.024133
BGIBMGA008354	3.84069	57.4149	-3.902	3.7705e-07
BGIBMGA008390	106.427	14.5683	2.869	0.017089
BGIBMGA008400	3.76931	20.9027	-2.4713	0.020568
BGIBMGA008401	187.618	733.5	-1.967	1.5263e-05
BGIBMGA008432	21.8972	3.48147	2.653	0.025843
BGIBMGA008436	6.41412	54.0357	-3.0746	6.4655e-06
BGIBMGA008444	0	7.61678	-	0.016321
BGIBMGA008445	0	2498.74	-	2.8361e-06
BGIBMGA008450	9.62517	73.5711	-2.9343	0.00045064
BGIBMGA008451	18.3163	173.251	-3.2417	0.0012473
BGIBMGA008462	1.89852	97.6119	-5.6841	2.0516e-16
BGIBMGA008538	0.192199	458.933	-11.221	0.0042725
BGIBMGA008565	305.073	20.0479	3.9276	2.7527e-13
BGIBMGA008566	17.376	0.877058	4.3083	0.002435
BGIBMGA008567	31.2671	2.22027	3.8158	0.00013225
BGIBMGA008568	909.793	64.5906	3.8161	6.3394e-15
BGIBMGA008664	5579.99	507.176	3.4597	4.7903e-14
BGIBMGA008668	0.808645	11.2317	-3.7959	0.044955
BGIBMGA008723	50.1865	16.5021	1.6046	0.044999
BGIBMGA008725	1951.55	607.041	1.6848	0.00059082
BGIBMGA008778	30.5197	3.44601	3.1467	0.0025681
BGIBMGA008821	25.3271	193.987	-2.9372	0.00085381
BGIBMGA008869	1.27194	113.591	-6.4807	0.043859
BGIBMGA008912	168.748	57.7524	1.5469	0.027263
BGIBMGA008968	302.699	31.3317	3.2722	9.5543e-10
BGIBMGA009018	889.622	4433.82	-2.3173	0.0014395
BGIBMGA009025	0.372665	504.739	-10.403	0.00050916
BGIBMGA009036	98.085	16.2775	2.5912	0.0066274
BGIBMGA009049	825.496	6821.97	-3.0469	2.0804e-05
BGIBMGA009053	12.7771	59.6928	-2.224	0.00082876
BGIBMGA009055	4.86599	254.863	-5.7108	0.00041661
BGIBMGA009091	6.825	187.582	-4.7805	0.028403
BGIBMGA009094	54.289	15829.1	-8.1877	0.010781
BGIBMGA009101	497.268	191.698	1.3752	0.0018624
BGIBMGA009102	1059.8	122.345	3.1148	7.2855e-11
BGIBMGA009103	1802.82	4506.37	-1.3217	0.00809
BGIBMGA009187	717.392	2403.02	-1.744	0.0079231
BGIBMGA009192	1.59522	22.3594	-3.8091	0.011889
BGIBMGA009193	16.8563	282.828	-4.0686	0.024227
BGIBMGA009194	5.9581	310.467	-5.7034	0.00028037
BGIBMGA009195	14.2276	638.272	-5.4874	0.00034763
BGIBMGA009210	0.645171	213.205	-8.3683	0.04015
BGIBMGA009220	55.7935	813.639	-3.8662	0.0017159
BGIBMGA009242	0.186332	16.7123	-6.4869	0.00010023
BGIBMGA009243	88.2182	19.8421	2.1525	0.00013301
BGIBMGA009263	10646.2	1488.12	2.8388	1.2261e-10
BGIBMGA009291	0	16.3571	-	0.048575
BGIBMGA009309	39.2877	9.57848	2.0362	0.035913
BGIBMGA009312	2828.11	921.697	1.6175	0.0010783
BGIBMGA009320	15.9774	1.56364	3.3531	0.02314
BGIBMGA009376	22.5513	261.11	-3.5334	0.033928
BGIBMGA009392	45.0052	1.87344	4.5863	0.00032248
BGIBMGA009393	2.48539e+06	85864.1	4.8553	1.9697e-12
BGIBMGA009394	187.395	11.4774	4.0292	0.00029536
BGIBMGA009407	164.737	26.9986	2.6092	0.00013626
BGIBMGA009423	354.347	7.89938	5.4873	3.683e-18
BGIBMGA009443	40.0676	5.07743	2.9803	9.2781e-05
BGIBMGA009479	42.077	7.21659	2.5436	0.00010782
BGIBMGA009494	4.51841	311.64	-6.1079	0.036127
BGIBMGA009533	38.9978	4588.28	-6.8784	2.3355e-05
BGIBMGA009643	0.192199	13.7261	-6.1582	0.00024443
BGIBMGA009667	7.50176	39.1021	-2.3819	0.0064788
BGIBMGA009675	3.9034	167.467	-5.423	0.00066133
BGIBMGA009786	0.469159	9.06824	-4.2727	0.02563
BGIBMGA009791	149.17	9511.17	-5.9946	1.5693e-08
BGIBMGA009797	0.558997	192.016	-8.4242	1.0939e-14
BGIBMGA009798	0	32.5957	-	2.0489e-10
BGIBMGA009799	43.0354	32398.2	-9.5562	0.047918
BGIBMGA009839	195.507	24.8366	2.9767	5.5137e-06
BGIBMGA009857	3990.85	483.498	3.0451	7.4392e-11
BGIBMGA009864	14945.3	6204.37	1.2683	0.0372
BGIBMGA009866	4.14399	50.9035	-3.6187	0.011198
BGIBMGA009884	76.1399	26.6592	1.514	0.045375
BGIBMGA009889	33.7672	6.53963	2.3683	0.039535
BGIBMGA009924	11.5568	152.68	-3.7237	4.0413e-06
BGIBMGA009933	595.243	171.19	1.7979	9.0677e-05
BGIBMGA009935	25.0557	73.5978	-1.5545	0.016762
BGIBMGA009948	0.430114	456.461	-10.052	1.6897e-06
BGIBMGA009957	1.37351	17.3953	-3.6628	0.0035912
BGIBMGA009965	98.665	31.6403	1.6408	0.013952
BGIBMGA009969	410.124	989.792	-1.2711	0.030685
BGIBMGA009976	0.774054	162.906	-7.7174	5.6863e-26
BGIBMGA009977	3.30759	290.284	-6.4555	4.7199e-17
BGIBMGA010053	14.6762	1843.57	-6.9729	6.2629e-09
BGIBMGA010069	5.80559	44.493	-2.9381	0.047407
BGIBMGA010070	45.9648	363.53	-2.9835	0.021535
BGIBMGA010077	237.56	612.945	-1.3675	0.0065614
BGIBMGA010092	24.057	114.858	-2.2553	7.0907e-05
BGIBMGA010162	5.9605	169.342	-4.8284	0.015752
BGIBMGA010177	149.907	58.9043	1.3476	0.040175
BGIBMGA010263	144.081	40.6529	1.8254	0.0017149
BGIBMGA010287	30.8925	109.93	-1.8313	0.002342
BGIBMGA010297	13.3283	396.423	-4.8945	0.016442
BGIBMGA010328	13.5227	173.855	-3.6844	1.4561e-05
BGIBMGA010329	8.26931	113.873	-3.7835	1.4317e-06
BGIBMGA010352	138.02	1199.78	-3.1198	2.0849e-09
BGIBMGA010357	2.72416	18.8452	-2.7903	0.018393
BGIBMGA010363	73.8284	22.6606	1.704	0.0034879
BGIBMGA010384	4.1567	20.7925	-2.3226	0.029082
BGIBMGA010392	0	50.0196	-	1.1467e-11
BGIBMGA010393	2.00675	54.7764	-4.7706	0.038101
BGIBMGA010401	9.32821	345.09	-5.2092	0.00016552
BGIBMGA010419	9997.57	4499.15	1.1519	0.029481
BGIBMGA010477	0	192.791	-	2.2849e-07
BGIBMGA010480	0.808645	3844.11	-12.215	0.011312
BGIBMGA010490	1.44715	80.1147	-5.7908	0.0064286
BGIBMGA010496	69.4855	19.5989	1.8259	0.0086398
BGIBMGA010513	25.7473	2.35714	3.4493	0.0090553
BGIBMGA010553	1.49066	382.185	-8.0022	5.8511e-05
BGIBMGA010556	2.04152	66.0449	-5.0157	1.3577e-06
BGIBMGA010557	1.36764	96.5674	-6.1418	2.5089e-05
BGIBMGA010581	85.7633	314.872	-1.8763	0.013602
BGIBMGA010582	1.40223	15.2343	-3.4415	0.0252
BGIBMGA010642	191.96	10.2072	4.2332	0.0096388
BGIBMGA010710	61.0613	22.0991	1.4663	0.029717
BGIBMGA010726	1.52604	45.4302	-4.8958	9.5543e-10
BGIBMGA010741	4.76728	689.107	-7.1754	0.013742
BGIBMGA010760	20.486	414.928	-4.3402	1.7069e-13
BGIBMGA010761	170.993	3555.41	-4.378	1.7617e-08
BGIBMGA010789	115.378	415.204	-1.8474	0.00025251
BGIBMGA010825	55.7238	2460.8	-5.4647	2.7527e-08
BGIBMGA010826	80.0345	3378.32	-5.3995	2.6341e-08
BGIBMGA010850	0.876415	17.9025	-4.3524	0.00030046
BGIBMGA010852	254.649	112.948	1.1729	0.043969
BGIBMGA010853	321.177	144.648	1.1508	0.045903
BGIBMGA010868	15.0152	1099.29	-6.194	0.035361
BGIBMGA010869	235.849	68.8657	1.776	0.0033177
BGIBMGA010870	13.8135	1.40729	3.2951	0.02413
BGIBMGA010881	224.065	14.4845	3.9513	2.6817e-09
BGIBMGA010889	368.7	1271.17	-1.7856	0.011852
BGIBMGA010891	1640.23	15751.1	-3.2635	4.5122e-05
BGIBMGA010892	11.4326	43.28	-1.9205	0.022214
BGIBMGA010907	45.6377	165.11	-1.8551	0.0018054
BGIBMGA010933	12.1624	1207.35	-6.6333	4.199e-09
BGIBMGA010950	7.30815	0	-	0.024025
BGIBMGA010976	46.9795	1806.49	-5.265	0.0014216
BGIBMGA011012	372.035	132.097	1.4938	0.0052177
BGIBMGA011017	0	79.192	-	0.013398
BGIBMGA011058	0.882282	1382.14	-10.613	0.0041916
BGIBMGA011084	0.751986	11.3251	-3.9127	0.018625
BGIBMGA011124	90.326	35.5078	1.347	0.02563
BGIBMGA011128	1.03989	77.6602	-6.2227	2.5214e-16
BGIBMGA011129	1.15924	73.8387	-5.9931	2.4098e-08
BGIBMGA011145	2.57626	165.628	-6.0065	0.00013768
BGIBMGA011164	2.30009	18.6952	-3.0229	0.01044
BGIBMGA011172	0.565654	59.222	-6.7101	0.025424
BGIBMGA011175	119.519	46.2738	1.369	0.039302
BGIBMGA011213	2.63511	36.2054	-3.7803	0.011101
BGIBMGA011279	0.282827	12.4208	-5.4567	0.0011722
BGIBMGA011307	10.0101	177.871	-4.1513	2.2688e-08
BGIBMGA011308	79.7978	2016.67	-4.6595	3.6716e-12
BGIBMGA011311	1431.21	536.47	1.4157	0.011316
BGIBMGA011385	19.3635	2.30965	3.0676	0.018872
BGIBMGA011399	2.029	726.74	-8.4845	0.020263
BGIBMGA011412	1427.83	561.285	1.347	0.010261
BGIBMGA011440	156.521	37.5201	2.0606	0.036238
BGIBMGA011460	498.828	14.4649	5.1079	2.517e-22
BGIBMGA011477	142.751	518.318	-1.8603	0.029931
BGIBMGA011488	20.6743	1.18842	4.1207	0.01044
BGIBMGA011521	2294.79	11851.9	-2.3687	0.00027719
BGIBMGA011531	4.79681	367.925	-6.2612	1.8909e-05
BGIBMGA011582	80.5991	10.4788	2.9433	2.0525e-05
BGIBMGA011584	527.189	1208.1	-1.1964	0.037352
BGIBMGA011626	523.914	236.743	1.146	0.047918
BGIBMGA011630	2661.86	967.233	1.4605	0.0024378
BGIBMGA011646	16.2323	11987.2	-9.5284	3.2806e-28
BGIBMGA011717	2.35896	26.5621	-3.4931	0.00026539
BGIBMGA011718	4.60301	61.6568	-3.7436	0.0040002
BGIBMGA011764	46.4352	151.022	-1.7015	0.0041916
BGIBMGA011768	0.407256	4250.07	-13.349	0.00034984
BGIBMGA011778	0.430114	41.6146	-6.5962	5.5088e-05
BGIBMGA011795	100.939	256.275	-1.3442	0.0099283
BGIBMGA011807	57.4907	8.51874	2.7546	0.00034984
BGIBMGA011825	1.2778	43.1757	-5.0785	0.013479
BGIBMGA011837	0	5.78276	-	0.035349
BGIBMGA011840	480.538	178.612	1.4278	0.0090829
BGIBMGA011843	82.3506	19.3643	2.0884	0.0031779
BGIBMGA011865	56.9675	19.7779	1.5262	0.028576
BGIBMGA011866	122.649	39.2472	1.6439	0.0030822
BGIBMGA011896	122.553	20559.3	-7.3902	6.475e-05
BGIBMGA011901	2.46498	531972	-17.719	1.5902e-07
BGIBMGA011911	8.56975	76.3725	-3.1557	0.0012732
BGIBMGA012002	2.19915	1.80445e+06	-19.646	0.005088
BGIBMGA012031	50.393	396.075	-2.9745	0.019941
BGIBMGA012035	19.73	382.306	-4.2763	8.2735e-05
BGIBMGA012041	8.85767	138.139	-3.963	3.2401e-12
BGIBMGA012122	673.773	1611.64	-1.2582	0.026463
BGIBMGA012248	37.7831	5.33359	2.8246	0.0085727
BGIBMGA012292	269.1	738.441	-1.4563	0.011593
BGIBMGA012341	0.282827	24.6532	-6.4457	0.0013395
BGIBMGA012343	11.3469	312.347	-4.7828	0.0021326
BGIBMGA012502	17.8188	118.993	-2.7394	6.3457e-07
BGIBMGA012509	5.62146	232.528	-5.3703	0.00093926
BGIBMGA012510	17.1213	7850.45	-8.8408	6.5344e-17
BGIBMGA012648	130.259	7817.36	-5.9072	0.00042222
BGIBMGA012649	22.0658	884.451	-5.3249	4.5854e-07
BGIBMGA012651	98.6986	263.576	-1.4171	0.012858
BGIBMGA012666	0.384398	359.976	-9.8711	3.5063e-16
BGIBMGA012692	4.91981	52.1873	-3.407	0.00066441
BGIBMGA012693	35.0152	468.301	-3.7414	2.2059e-12
BGIBMGA012699	5.77782	38.926	-2.7521	0.00040969
BGIBMGA012702	8.83133	31.4358	-1.8317	0.038966
BGIBMGA012705	2511.93	788.712	1.6712	0.001843
BGIBMGA012737	0.186332	2918.43	-13.935	0.03964
BGIBMGA012740	0.751986	44172.6	-15.842	0.003136
BGIBMGA012773	7.67713	70.9687	-3.2085	2.595e-07
BGIBMGA012784	141.214	14.4569	3.2881	2.4098e-08
BGIBMGA012820	0.745329	264.614	-8.4718	9.9884e-15
BGIBMGA012888	1428.71	4295.35	-1.5881	0.00088793
BGIBMGA012894	11.3321	99.2798	-3.1311	0.0017149
BGIBMGA012939	1288.85	397.87	1.6957	0.023162
BGIBMGA012942	19.8766	1.11968	4.1499	0.04747
BGIBMGA012991	10.0764	188.605	-4.2263	0.0070357
BGIBMGA012994	465.05	1581.95	-1.7662	0.0046978
BGIBMGA012999	0.186332	43069.3	-17.818	0.0086217
BGIBMGA013024	0	10.773	-	0.0020757
BGIBMGA013026	13.9725	1.14343	3.6112	0.018528
BGIBMGA013074	316.016	728.02	-1.204	0.024133
BGIBMGA013107	287.573	5556.58	-4.2722	7.8764e-09
BGIBMGA013111	2763.85	15976	-2.5312	8.1133e-07
BGIBMGA013113	0	7.12192	-	0.011791
BGIBMGA013128	1.33366	29.3159	-4.4582	1.9797e-05
BGIBMGA013129	120.555	22505.9	-7.5445	7.5096e-12
BGIBMGA013158	0	11.9622	-	0.019238
BGIBMGA013181	3.11031	67.1602	-4.4325	0.011422
BGIBMGA013192	0	14.313	-	6.9385e-05
BGIBMGA013245	318.524	1166.22	-1.8724	5.7752e-05
BGIBMGA013249	66.1324	21.3693	1.6298	0.0070672
BGIBMGA013250	774.623	293.873	1.3983	0.0034994
BGIBMGA013251	550.678	245.501	1.1655	0.025941
BGIBMGA013261	0	22470	-	4.0344e-14
BGIBMGA013267	63.1257	3625.1	-5.8436	8.2673e-35
BGIBMGA013273	46.6656	4526.24	-6.5998	7.125e-06
BGIBMGA013300	17.8826	77.5044	-2.1157	0.013742
BGIBMGA013304	234.204	54093.7	-7.8516	1.1148e-06
BGIBMGA013341	0	8.62919	-	0.0070308
BGIBMGA013342	147.382	19865.4	-7.0746	2.9076e-08
BGIBMGA013398	3286.67	1284.21	1.3557	0.019502
BGIBMGA013428	19.8468	1.53524	3.6924	0.0041748
BGIBMGA013437	0.215057	18.7794	-6.4483	0.0079118
BGIBMGA013438	13.1272	3558.03	-8.0824	2.1687e-13
BGIBMGA013521	262.802	111.875	1.2321	0.037845
BGIBMGA013565	1458.96	406.76	1.8427	0.043223
BGIBMGA013583	994.476	289.608	1.7798	0.0001549
BGIBMGA013630	0.645171	34.3033	-5.7325	0.0018476
BGIBMGA013676	104.509	269.903	-1.3688	0.014251
BGIBMGA013708	0.282827	2097.59	-12.857	1.3352e-13
BGIBMGA013710	16.3969	2084.03	-6.9898	0.0014082
BGIBMGA013711	37.7042	499.034	-3.7263	0.0014124
BGIBMGA013743	543.38	198.702	1.4514	0.0064535
BGIBMGA013744	190.447	69.6238	1.4517	0.016544
BGIBMGA013798	20.9862	2.78687	2.9127	0.0019805
BGIBMGA013812	102.529	40863.1	-8.6386	1.2703e-15
BGIBMGA013836	60.1003	1.09438	5.7792	3.0863e-11
BGIBMGA013855	99.9453	16.4102	2.6065	0.012142
BGIBMGA013857	156.696	5.07743	4.9477	1.2305e-08
BGIBMGA013885	628.643	159.066	1.9826	0.034049
BGIBMGA013971	457.152	163.112	1.4868	0.0090829
BGIBMGA014000	0.684216	19.807	-4.8554	0.00012669
BGIBMGA014001	21.3252	142.416	-2.7395	0.0071979
BGIBMGA014043	0	75.7831	-	4.1898e-12
BGIBMGA014057	0.282827	47.7061	-7.3981	2.3392e-05
BGIBMGA014105	6533.8	2765.27	1.2405	0.037983
BGIBMGA014116	25.3877	366.325	-3.8509	0.0040181
BGIBMGA014129	149.843	344.357	-1.2005	0.02473
BGIBMGA014178	0	278.496	-	0.0024303
BGIBMGA014197	0	13.0758	-	0.0068947
BGIBMGA014224	122.47	4856.92	-5.3095	0.00095397
BGIBMGA014227	0.57073	28.2499	-5.6293	0.02167
BGIBMGA014240	3.3414	269.632	-6.3344	0.0085475
BGIBMGA014242	0.430114	228.447	-9.0529	7.6018e-18
BGIBMGA014246	5.56512	4372.66	-9.6179	0.0025772
BGIBMGA014266	1.97375	85.2582	-5.4328	1.5325e-08
BGIBMGA014287	12186.3	53170	-2.1253	0.0040509
BGIBMGA014288	52.4451	175.01	-1.7386	0.0021856
BGIBMGA014291	0.372665	1663.06	-12.124	0.011404
BGIBMGA014321	183.331	40.8371	2.1665	0.00012591
BGIBMGA014323	21.6029	7328.71	-8.4062	0.0080819
BGIBMGA014342	0.401389	4675.65	-13.508	0.02413
BGIBMGA014348	3.40996	1.55537e+06	-18.799	0.0053549
BGIBMGA014418	3208.42	1194.88	1.425	0.0046428
BGIBMGA014448	0.282827	11.0683	-5.2904	0.0014037
BGIBMGA014541	1.25495	13.1962	-3.3944	0.023106
BGIBMGA014550	2.59386	465.945	-7.4889	7.9588e-28
BGIBMGA014566	87.4203	212.355	-1.2804	0.022791
BGIBMGA014619	81.4829	271.467	-1.7362	0.0070672
EMBMOG00000000165	67.7564	206.58	-1.6083	0.0051459
EMBMOG00000000629	0	16.6596	-	0.017598
EMBMOG00000001292	7.81413	49.3608	-2.6592	0.000193
EMBMOG00000001372	0	342.219	-	1.5681e-08
EMBMOG00000002409	9.21333	0	-	0.0061193
EMBMOG00000002615	20.8369	133.793	-2.6828	0.0023745
EMBMOG00000002631	0.186332	30.6659	-7.3626	7.2825e-06
EMBMOG00000003265	3.5617	31.958	-3.1655	0.00027109
EMBMOG00000004171	0	9.0235	-	0.0041353
EMBMOG00000004233	22.0501	4.69423	2.2318	0.035952
EMBMOG00000004478	0	8.62428	-	0.0047633
EMBMOG00000004812	60.1221	8.01324	2.9074	0.0071503
EMBMOG00000005016	8.86065	0	-	0.0091818
EMBMOG00000005335	165.886	60.1013	1.4647	0.021674
EMBMOG00000006050	57.5794	9.01446	2.6752	0.00028037
Novel00021	1.51572	28.4809	-4.2319	1.8756e-05
Novel00039	0	16218.3	-	1.6125e-19
Novel00046	12.86	41.4847	-1.6897	0.047336
Novel00054	4.7557	1006.95	-7.7261	2.3154e-05
Novel00072	0.215057	415.778	-10.917	0.015752
Novel00074	0.401389	10.1515	-4.6605	0.018218
Novel00091	0	45.3515	-	0.031893
Novel00104	56.8027	18.8143	1.5941	0.017089
Novel00115	1.86553	805436	-18.72	0.007308
Novel00127	158.244	4.9038	5.0121	0.020905
Novel00144	0.186332	79.5475	-8.7378	0.007319
Novel00178	6.13936	217.991	-5.15	0.013657
Novel00192	45.7199	1674.48	-5.1947	0.019029
Novel00203	75.9518	24.397	1.6384	0.015092
Novel00221	0.186332	272.421	-10.514	0.008776
Novel00222	0	149.128	-	0.0011745
Novel00227	2425.41	810.608	1.5811	0.0016433
Novel00235	6.32378	65.0567	-3.3628	0.0014258
Novel00238	13.0542	80.0912	-2.6171	0.022791
Novel00244	0	15.4324	-	0.0021033
Novel00302	349.947	17.8988	4.2892	2.988e-08
Novel00306	0.372665	175.716	-8.8812	0.04072
Novel00309	1.33305	909.483	-9.4142	4.4122e-22
Novel00328	71.6472	19.0714	1.9095	0.00176
Novel00329	21481.9	465.427	5.5284	0.01048
Novel00371	13.1931	41.7071	-1.6605	0.045582
Novel00374	170.335	43.6797	1.9633	0.0012693
Novel00378	13.8939	63.1664	-2.1847	0.00055754
Novel00381	160.775	69.5325	1.2093	0.047907
Novel00400	86.5204	283.046	-1.7099	0.0024657
Novel00409	0.576597	208.633	-8.4992	0.031231
Novel00411	9.48838	73.8175	-2.9597	0.035492
Novel00437	122.636	28.2903	2.116	0.00011661
Novel00446	3.5328	22.8355	-2.6924	0.016544
Novel00447	30.0557	121.19	-2.0116	0.00062145
Novel00448	65.253	8.87302	2.8785	0.0025772
Novel00481	98.8431	361.468	-1.8707	0.0003549
Novel00482	203.247	499.216	-1.2964	0.019372
Novel00507	73.7862	18.7034	1.9801	0.044926
Novel00511	52.5283	994.982	-4.2435	0.02413
Novel00524	490.473	94.121	2.3816	6.4688e-07
Novel00539	0	813.062	-	0.010484
Novel00541	13.0196	60.4118	-2.2141	0.0023344
Novel00544	11.848	0.875507	3.7584	0.041139
Novel00566	0	11.6988	-	0.0027926
Novel00570	31.2093	799.759	-4.6795	3.6083e-12
Novel00590	8.80108	2626.39	-8.2212	1.3727e-05
Novel00610	198.549	476.764	-1.2638	0.025796
Novel00613	0	7.29891	-	0.008731
Novel00628	97.5326	39.5253	1.3031	0.019896
Novel00629	136.948	39.1255	1.8074	0.012421
Novel00633	50.4437	12.828	1.9754	0.0023487
Novel00636	19.6168	3.57025	2.458	0.045375
Novel00651	88.0029	29.6197	1.571	0.034513
Novel00667	234.684	63.9472	1.8758	0.01183
Novel00671	5.05518	27.6268	-2.4502	0.0072739
Novel00672	3.73674	31.7289	-3.0859	0.00043652
Novel00724	1.45301	16.13	-3.4726	0.0078539
Novel00765	0	184.507	-	0.041718
Novel00784	163.882	1630.69	-3.3148	2.6993e-11
Novel00805	8.14956	2658.62	-8.3497	0.010706
Novel00806	0.282827	132.041	-8.8669	1.5891e-07
Novel00807	8.24851	64.1963	-2.9603	9.2298e-06
Novel00809	12.211	0.727867	4.0684	0.037933
Novel00828	51.5122	17.9254	1.5229	0.020435
Novel00831	2.24992	265.69	-6.8837	0.04083
Novel00884	2769.6	111.981	4.6284	4.4122e-22
Novel00886	0.401389	22.027	-5.7781	6.6309e-05
Novel00887	0	18.7153	-	0.00024662
Novel00890	7.27559	57.6683	-2.9866	4.6118e-05
Novel00893	900.513	61.4171	3.874	9.4022e-07
Novel00900	0	22588.9	-	5.4748e-20
Novel00901	0	3184.46	-	1.7889e-36
Novel00933	0	7.74774	-	0.0093417
Novel00937	1.30433	350.384	-8.0695	7.1379e-14
Novel00962	5.05884	9209.24	-10.83	0.014463
Novel00995	160.412	88466.2	-9.1072	3.9619e-34
Novel00996	106.226	29018.9	-8.0937	2.4863e-16
Novel00997	0	36.286	-	3.8419e-12
Novel01001	0.215057	10.5631	-5.6182	0.025168
Novel01007	0.593588	484.098	-9.6716	0.0002601
Novel01024	114.378	43.9518	1.3798	0.01708
Novel01080	10.4735	0.681927	3.941	0.04773
Novel01081	0.655491	85844.2	-16.999	0.013207
Novel01083	0.215057	906.966	-12.042	6.3454e-35
Novel01096	419.114	1.63082	8.0056	6.2877e-35
Novel01102	5.50165	28.1414	-2.3548	0.0051459
Novel01105	45.7213	0	-	1.1103e-09
Novel01141	428.723	169.959	1.3349	0.032461
Novel01153	631.477	1524.56	-1.2716	0.037983
Novel01154	414.227	957.437	-1.2088	0.025365
Novel01159	0.944185	315893	-18.352	0.0019211
Novel01160	2.31769	29.0119	-3.6459	0.00013542
Novel01172	52.4689	633.377	-3.5935	6.8537e-12
Novel01178	102.438	40.4136	1.3418	0.025424
Novel01182	13.534	115.741	-3.0962	0.0034398
Novel01184	411.585	100.248	2.0376	0.021815
Novel01200	124.669	897.982	-2.8486	0.030627
Novel01203	5.38923	3054.86	-9.1468	0.028023
Novel01205	3.89085	20.4619	-2.3948	0.032817
Novel01214	55.0727	14.7705	1.8986	0.011198
Novel01220	2.47977	1720.3	-9.4382	1.8389e-14
Novel01227	130.166	11.627	3.4848	1.3798e-08
Novel01236	2.2036	625.824	-8.1498	1.2896e-10
Novel01239	0	5.93971	-	0.02927
Novel01248	0.745329	178.907	-7.9071	1.5837e-05
Novel01259	1.44794	123.305	-6.4121	1.2252e-17
Novel01261	1.82139	259.771	-7.1561	2.9276e-05
Novel01272	13.854	461.935	-5.0593	6.8301e-06
Novel01273	529.546	13946.5	-4.719	2.045e-07
Novel01276	627.204	203.905	1.621	0.00064987
Novel01292	450.081	1750.48	-1.9595	0.0001295
Novel01293	63.011	372.626	-2.5641	3.0192e-07
Novel01307	0	1631.56	-	0.041178
Novel01321	520.497	3614.73	-2.7959	0.0089986
Novel01335	921.828	67.3738	3.7742	0.0028666
Novel01367	63.0498	4.82149	3.7089	0.00018257
Novel01391	0.565654	37.1516	-6.0374	6.5984e-10
Novel01401	4.81585	36.5837	-2.9253	0.020721
Novel01438	397.56	1998.02	-2.3293	2.9491e-06
Novel01465	0	27.5812	-	0.0019619
Novel01468	0.684216	51.3553	-6.2299	0.0068947
Novel01482	0	9.22221	-	0.01242
Novel01485	0.192199	28.6704	-7.2208	0.0089049
Novel01505	0.215057	10.4295	-5.5998	0.0033711
Novel01513	0	8.58795	-	0.022214
Novel01521	21.8418	10056.5	-8.8468	5.4748e-20
Novel01528	0.401389	104.227	-8.0205	0.00028037
Novel01529	25.7345	0.877058	4.8749	2.4739e-05

## Sheet: WT_PSGvsWT_MSG
Additional file 5 Table S4. Information of the differentially expressed genes.
Gene_id	Readcount_WT_PSG	Readcount_WT_MSG	Log2FoldChange	Corrected P-value
BGIBMGA000004	1.50206	128.654	-6.4204	0.0021091
BGIBMGA000005	413.321	3.98795	6.6955	0.0010879
BGIBMGA000006	111.038	0.711931	7.2851	0.0031624
BGIBMGA000013	1663.85	197085	-6.8882	2.7011e-11
BGIBMGA000028	45.4371	1182.38	-4.7017	1.9992e-30
BGIBMGA000063	158.054	373.962	-1.2425	0.0047272
BGIBMGA000068	1.35896	367.811	-8.0803	0.0011537
BGIBMGA000095	12.3441	1.8382	2.7475	0.0091631
BGIBMGA000101	274.087	685.452	-1.3224	0.0010335
BGIBMGA000150	267.534	474.094	-0.82545	0.037526
BGIBMGA000156	47.8306	0.70566	6.0828	5.7201e-16
BGIBMGA000158	1165.11	109676	-6.5566	0.0049414
BGIBMGA000159	2.07879	279.868	-7.0729	0.0073502
BGIBMGA000180	39.8265	162.087	-2.025	0.0015716
BGIBMGA000200	1930.27	599.157	1.6878	0.026134
BGIBMGA000223	12.2414	304.073	-4.6346	5.985e-10
BGIBMGA000234	21.4263	101.132	-2.2388	6.285e-06
BGIBMGA000235	22.2563	87.5492	-1.9759	0.00012383
BGIBMGA000264	213.165	28.3307	2.9115	0.0014618
BGIBMGA000265	19.8892	1.62479	3.6137	5.0345e-05
BGIBMGA000274	73.5603	5905.39	-6.327	1.3386e-13
BGIBMGA000291	21.1973	310.283	-3.8716	0.0082985
BGIBMGA000298	226.994	25.0515	3.1797	1.6994e-13
BGIBMGA000302	72.9122	222.989	-1.6127	0.000527
BGIBMGA000305	95.5259	239.211	-1.3243	0.0019885
BGIBMGA000411	2.04521	31.5915	-3.9492	0.00013318
BGIBMGA000416	70.1304	19.8094	1.8239	0.00037292
BGIBMGA000419	59.3789	149.313	-1.3303	0.0029522
BGIBMGA000422	96.3992	1011.68	-3.3916	3.7965e-06
BGIBMGA000424	168.452	3397.83	-4.3342	0.0005508
BGIBMGA000453	7.04684	29.3748	-2.0595	0.015654
BGIBMGA000457	8.85787	747.221	-6.3984	0.041186
BGIBMGA000475	5518.02	41427.9	-2.9084	3.9198e-14
BGIBMGA000476	560.147	1419.88	-1.3419	0.0016347
BGIBMGA000504	44293.8	15330.2	1.5307	0.0002201
BGIBMGA000505	11927.5	4475.65	1.4141	0.00086384
BGIBMGA000512	13.5241	42.0063	-1.6351	0.010862
BGIBMGA000553	1482.61	175.586	3.0779	6.102e-14
BGIBMGA000582	1562.05	67.9751	4.5223	0.00038344
BGIBMGA000592	13.6439	2.11203	2.6916	0.0033213
BGIBMGA000603	124.981	29.7438	2.071	0.00012186
BGIBMGA000608	53.8711	125.981	-1.2256	0.012111
BGIBMGA000618	39.1597	3.91924	3.3207	8.1906e-07
BGIBMGA000619	132.55	14.0474	3.2382	2.7445e-12
BGIBMGA000640	0.241239	6.86393	-4.8305	0.034667
BGIBMGA000645	6.36561	25.9302	-2.0263	0.023972
BGIBMGA000671	355.759	58.5342	2.6035	0.0040367
BGIBMGA000701	210.648	439.855	-1.0622	0.0349
BGIBMGA000708	1.51185	11.0578	-2.8707	0.024642
BGIBMGA000715	1935.37	18752.6	-3.2764	0.016253
BGIBMGA000725	70.4944	982.114	-3.8003	1.4331e-10
BGIBMGA000772	0.288365	55.1137	-7.5784	0.00040057
BGIBMGA000773	2.03166	258.935	-6.9938	0.0034388
BGIBMGA000775	1.31558	118.619	-6.4945	0.0045887
BGIBMGA000776	137.297	9425.51	-6.1012	0.0082818
BGIBMGA000783	303.298	69.4677	2.1263	0.012167
BGIBMGA000790	3.59064	16.0644	-2.1615	0.026264
BGIBMGA000793	1879.18	925.359	1.022	0.020228
BGIBMGA000804	1940.11	910.467	1.0915	0.022335
BGIBMGA000819	174.544	380.947	-1.126	0.023908
BGIBMGA000844	3.63186	156.329	-5.4277	0.0018481
BGIBMGA000856	45.3393	17.6111	1.3643	0.013782
BGIBMGA000857	2.27881	13.4095	-2.5569	0.014797
BGIBMGA000859	1.78292	29.1418	-4.0308	0.00019233
BGIBMGA000860	0.770843	22.5905	-4.8731	0.0009197
BGIBMGA000867	67258.5	32957.5	1.0291	0.027193
BGIBMGA000877	305.815	820.584	-1.424	0.0013613
BGIBMGA000878	624.31	54.6251	3.5146	2.2332e-17
BGIBMGA000881	31.1531	492.429	-3.9825	0.01593
BGIBMGA000884	16.7405	74.3468	-2.1509	0.00057312
BGIBMGA000886	11.7829	39.5124	-1.7456	0.0019302
BGIBMGA000915	13.4779	113.616	-3.0755	6.9795e-09
BGIBMGA000928	542.38	2384.15	-2.1361	7.0097e-08
BGIBMGA000929	357.428	793.074	-1.1498	0.010487
BGIBMGA000933	0	16.3702	-	5.1811e-05
BGIBMGA000981	5.38279	19.8859	-1.8853	0.026987
BGIBMGA000988	0.241239	21.8312	-6.4998	0.016795
BGIBMGA001002	0	23.6458	-	0.00047919
BGIBMGA001003	59.064	327.678	-2.4719	3.7134e-09
BGIBMGA001008	119.761	2.13706	5.8084	1.3624e-24
BGIBMGA001031	49.9845	17.6447	1.5022	0.0068479
BGIBMGA001042	222.756	60.2099	1.8874	5.8662e-05
BGIBMGA001043	29015.1	14772	0.97394	0.04086
BGIBMGA001082	1516.69	645.259	1.233	0.0039327
BGIBMGA001088	3.97326	41.101	-3.3708	2.0357e-07
BGIBMGA001089	0	5.81064	-	0.018202
BGIBMGA001090	14.2888	95.2668	-2.7371	3.0727e-08
BGIBMGA001124	430.407	1408.64	-1.7105	6.8856e-05
BGIBMGA001143	464.418	62.8745	2.8849	3.5187e-12
BGIBMGA001161	0	22.7101	-	0.0020691
BGIBMGA001174	310.349	150.857	1.0407	0.041299
BGIBMGA001216	0.241239	43.8824	-7.507	3.1378e-06
BGIBMGA001220	89.7111	316.384	-1.8183	9.2225e-05
BGIBMGA001230	0.288365	10.1587	-5.1387	0.0051051
BGIBMGA001231	0	7.41049	-	0.0057664
BGIBMGA001235	0.774593	16.582	-4.42	3.8921e-05
BGIBMGA001251	42.7669	120.769	-1.4977	0.0059902
BGIBMGA001287	9.35433	96.8906	-3.3727	3.7237e-06
BGIBMGA001288	9.32622	125.449	-3.7497	4.8118e-06
BGIBMGA001289	11.8852	132.185	-3.4753	4.0015e-12
BGIBMGA001307	741.532	1779.78	-1.2631	0.0018584
BGIBMGA001313	238.48	3380.62	-3.8254	6.2376e-24
BGIBMGA001314	2.80251	34.6338	-3.6274	0.0042624
BGIBMGA001323	103.748	313.321	-1.5946	0.00058181
BGIBMGA001347	225163	1176.07	7.5809	1.1058e-14
BGIBMGA001379	431.246	2.57752	7.3864	1.7196e-14
BGIBMGA001383	549.068	1736.38	-1.661	0.00038003
BGIBMGA001399	22.7061	66.2047	-1.5439	0.0043616
BGIBMGA001402	1478.77	703.447	1.0719	0.0069573
BGIBMGA001414	0	6.96399	-	0.0059438
BGIBMGA001461	952.595	3134.59	-1.7183	0.0012681
BGIBMGA001481	26.1783	238.355	-3.1867	7.3836e-14
BGIBMGA001559	24.9246	84.134	-1.7551	0.0095982
BGIBMGA001582	190.98	40.801	2.2267	1.36e-06
BGIBMGA001601	228.593	1.00673	7.827	2.2865e-13
BGIBMGA001607	8.10877	39.6748	-2.2907	0.00076136
BGIBMGA001608	24.1827	89.3622	-1.8857	0.028612
BGIBMGA001611	117.584	12044.1	-6.6785	6.2376e-24
BGIBMGA001619	2.09017	37.4863	-4.1647	4.4059e-09
BGIBMGA001620	147.832	11385.9	-6.2671	4.7025e-10
BGIBMGA001648	61.9566	152.623	-1.3006	0.014796
BGIBMGA001650	7.0572	33.8068	-2.2601	0.0097969
BGIBMGA001683	46.0291	113.536	-1.3025	0.018979
BGIBMGA001695	198.461	706.655	-1.8321	5.6762e-06
BGIBMGA001698	69.625	169.731	-1.2856	0.0036468
BGIBMGA001791	0.63149	10.7533	-4.0899	0.0036146
BGIBMGA001793	30308.2	2.5809e+06	-6.412	7.0073e-08
BGIBMGA001798	15.967	206.367	-3.6921	1.4511e-06
BGIBMGA001800	87303.9	45674.7	0.93465	0.048371
BGIBMGA001820	1.2137	17.6836	-3.8649	7.3362e-05
BGIBMGA001821	36.4626	3598.42	-6.6248	0.00049625
BGIBMGA001865	77.0242	32.9704	1.2241	0.032715
BGIBMGA001876	5953.91	2825.73	1.0752	0.019641
BGIBMGA001879	0.972456	8.86586	-3.1886	0.037102
BGIBMGA001881	5.76007	96.9095	-4.0725	3.2366e-09
BGIBMGA001882	60.2158	516.933	-3.1018	1.8667e-07
BGIBMGA001883	246.601	45.3823	2.442	0.013167
BGIBMGA001884	497.613	73.5866	2.7575	0.015699
BGIBMGA001913	284.973	10655.3	-5.2246	6.0077e-16
BGIBMGA001929	507.172	2743.03	-2.4352	6.2416e-11
BGIBMGA001942	142.362	727.482	-2.3533	0.0097479
BGIBMGA001973	7.0637	139.618	-4.3049	0.00060011
BGIBMGA001976	16.9195	293.139	-4.1148	0.00081353
BGIBMGA002010	215.25	83.3406	1.3689	0.0032325
BGIBMGA002021	249.696	57.6715	2.1142	2.1712e-06
BGIBMGA002022	10.9243	79.7257	-2.8675	0.00013952
BGIBMGA002025	48.1233	5.04698	3.2532	0.020437
BGIBMGA002053	14.1224	43.3013	-1.6164	0.0036469
BGIBMGA002166	15.4594	1.12995	3.7741	0.0035407
BGIBMGA002173	0.972456	15.122	-3.9589	8.7609e-05
BGIBMGA002183	11.1286	1.83067	2.6038	0.017131
BGIBMGA002186	472.569	2307.89	-2.288	4.1656e-09
BGIBMGA002199	10.2412	302.881	-4.8863	0.0015636
BGIBMGA002211	9.71789	60.3293	-2.6341	2.2707e-05
BGIBMGA002222	28.2154	109.852	-1.961	2.7562e-05
BGIBMGA002317	22.8331	4.46167	2.3555	0.0079126
BGIBMGA002324	16.9457	60.9104	-1.8458	0.0022357
BGIBMGA002349	25.2153	107.904	-2.0974	1.161e-05
BGIBMGA002367	6.27497	0.561841	3.4814	0.049394
BGIBMGA002397	4.38037	18.0922	-2.0462	0.0073114
BGIBMGA002399	61.586	208.395	-1.7586	0.0010382
BGIBMGA002400	610.45	1805.22	-1.5642	0.015927
BGIBMGA002401	399.65	177.471	1.1711	0.015691
BGIBMGA002414	8.78033	318.716	-5.1819	3.1193e-07
BGIBMGA002428	738.186	301.415	1.2922	0.0056383
BGIBMGA002437	57.6653	9.90298	2.5418	0.025052
BGIBMGA002443	75.0992	31.0059	1.2763	0.024689
BGIBMGA002474	20.4479	167.62	-3.0352	7.84e-12
BGIBMGA002475	44.9331	265.403	-2.5623	1.1033e-10
BGIBMGA002496	70.1007	358.187	-2.3532	4.5847e-06
BGIBMGA002524	329.67	86.8667	1.9241	1.0956e-06
BGIBMGA002525	0.865095	19.7952	-4.5161	1.0034e-05
BGIBMGA002526	30.8142	113.542	-1.8816	7.8851e-05
BGIBMGA002527	1.06296	62.6429	-5.881	4.2355e-07
BGIBMGA002569	976.707	2837.58	-1.5387	0.00024474
BGIBMGA002573	35.5303	218.043	-2.6175	1.0578e-06
BGIBMGA002574	12.5086	43.5391	-1.7994	0.00097032
BGIBMGA002576	47.0153	1393.26	-4.8892	9.0183e-36
BGIBMGA002578	2.03541	95.3517	-5.5499	0.030775
BGIBMGA002596	1463.36	131.584	3.4752	4.5189e-19
BGIBMGA002612	25.1982	1.48865	4.0812	2.1217e-07
BGIBMGA002640	126.245	748.203	-2.5672	2.7818e-11
BGIBMGA002661	451.237	219.06	1.0426	0.041814
BGIBMGA002677	192.845	735.568	-1.9314	3.3605e-07
BGIBMGA002680	412.815	138.213	1.5786	0.0026222
BGIBMGA002692	211.624	73.0853	1.5338	0.00090643
BGIBMGA002693	191.136	53.5035	1.8369	0.00030582
BGIBMGA002711	27.7629	351.747	-3.6633	5.1239e-11
BGIBMGA002716	144.22	526.733	-1.8688	2.1559e-06
BGIBMGA002718	18.3609	47.8289	-1.3812	0.028967
BGIBMGA002751	1.54919	9.06805	-2.5493	0.042907
BGIBMGA002755	195.126	433.7	-1.1523	0.023281
BGIBMGA002811	60682.7	31580.4	0.94226	0.048632
BGIBMGA002814	1214.72	2821.5	-1.2158	0.0099249
BGIBMGA002835	17.1747	47.165	-1.4574	0.037628
BGIBMGA002868	1.45709	48.108	-5.0451	0.0067421
BGIBMGA002890	1.64732	159.36	-6.596	1.3102e-11
BGIBMGA002898	2920.32	807.876	1.8539	3.2432e-06
BGIBMGA002906	1685.08	3968.99	-1.236	0.0013167
BGIBMGA002920	437.614	2868.75	-2.7127	5.9637e-09
BGIBMGA002922	5.19402	332.351	-5.9997	7.2845e-12
BGIBMGA002938	19.0022	237.589	-3.6442	5.4e-17
BGIBMGA002943	26.8004	277.101	-3.3701	0.00030176
BGIBMGA003032	645.959	20564	-4.9925	0.0010238
BGIBMGA003037	3.29637	84.499	-4.68	2.386e-09
BGIBMGA003056	4.124	18.4758	-2.1635	0.015323
BGIBMGA003080	1.64732	14.9306	-3.1801	0.014145
BGIBMGA003082	2.21267	27.863	-3.6545	0.00063009
BGIBMGA003101	13.2281	144.606	-3.4504	8.9272e-13
BGIBMGA003102	5.7226	59.825	-3.386	1.1465e-08
BGIBMGA003130	20.0281	634.629	-4.9858	0.00041864
BGIBMGA003131	21.4868	659.887	-4.9407	0.00053689
BGIBMGA003137	0.486228	6.28549	-3.6923	0.049675
BGIBMGA003138	9.00168	117.338	-3.7043	2.454e-13
BGIBMGA003153	696.364	1596.72	-1.1972	0.0071531
BGIBMGA003159	58.5455	14.9238	1.9719	0.00031934
BGIBMGA003178	3299.07	1215.28	1.4408	0.0002488
BGIBMGA003179	2.03166	15.0517	-2.8892	0.0058068
BGIBMGA003180	15.6602	87.2027	-2.4773	1.3158e-07
BGIBMGA003189	8.21168	101.369	-3.6258	1.0895e-06
BGIBMGA003190	5.18131	128.257	-4.6296	3.7168e-17
BGIBMGA003221	12301.2	5343.61	1.2029	0.0069859
BGIBMGA003224	10.9942	338.381	-4.9438	5.6135e-29
BGIBMGA003225	1554.45	637.275	1.2864	0.011603
BGIBMGA003267	82.3828	398.058	-2.2726	2.7102e-08
BGIBMGA003274	2.4333	27.4733	-3.497	9.9861e-05
BGIBMGA003284	624.782	258.32	1.2742	0.0029522
BGIBMGA003288	5.52646	0.422452	3.7095	0.027667
BGIBMGA003292	384.902	40216.8	-6.7072	0.00021133
BGIBMGA003302	1.2137	18.8597	-3.9578	0.02924
BGIBMGA003307	53.5315	120.712	-1.1731	0.024921
BGIBMGA003322	1.54544	62.0249	-5.3268	9.9256e-10
BGIBMGA003331	70.2372	2.68037	4.7117	3.7044e-06
BGIBMGA003343	9.83103	38.0149	-1.9512	0.0048928
BGIBMGA003396	67.6676	185.699	-1.4564	0.003183
BGIBMGA003400	2.72166	42.7231	-3.9725	9.8428e-07
BGIBMGA003401	349.234	714.48	-1.0327	0.028394
BGIBMGA003404	12.3927	37.3079	-1.59	0.041186
BGIBMGA003410	7.42209	66.245	-3.1579	7.0556e-09
BGIBMGA003411	137.925	1951.07	-3.8223	7.8912e-23
BGIBMGA003453	89.9279	264.583	-1.5569	0.020372
BGIBMGA003468	864.862	1718.34	-0.99048	0.046764
BGIBMGA003475	12694.1	6524.45	0.96023	0.047879
BGIBMGA003493	909.867	1953.22	-1.1021	0.0067421
BGIBMGA003534	54.9936	131.271	-1.2552	0.026056
BGIBMGA003543	733.235	323.802	1.1792	0.0098017
BGIBMGA003547	1.65871	18.7895	-3.5018	0.00012458
BGIBMGA003551	3.78303	193.548	-5.677	0.025039
BGIBMGA003553	1.35896	108.227	-6.3154	1.1069e-22
BGIBMGA003587	7359.78	44644.1	-2.6007	1.7265e-12
BGIBMGA003597	225.279	88.5359	1.3474	0.0032056
BGIBMGA003610	75.2952	316.64	-2.0722	1.8813e-06
BGIBMGA003628	0	6.37122	-	0.011737
BGIBMGA003629	0.241239	66.4991	-8.1067	5.1564e-05
BGIBMGA003630	0.584364	27.6064	-5.562	1.8154e-08
BGIBMGA003641	0	5.54898	-	0.02264
BGIBMGA003643	221.253	689.309	-1.6395	0.00018414
BGIBMGA003658	127.467	17.7761	2.8421	1.3531e-09
BGIBMGA003661	4.15758	228.361	-5.7794	0.00084597
BGIBMGA003679	12.0471	38.685	-1.6831	0.018003
BGIBMGA003684	2.77052	15.0428	-2.4408	0.0082985
BGIBMGA003693	1.93194	99.1111	-5.6809	0.00023452
BGIBMGA003694	17.7064	1658.97	-6.5499	0.00087418
BGIBMGA003695	10.4901	1195.78	-6.8328	5.402e-12
BGIBMGA003719	31.5859	99.4542	-1.6548	0.0011553
BGIBMGA003731	0.972456	15.7917	-4.0214	7.426e-05
BGIBMGA003739	849.299	310.29	1.4527	0.0012518
BGIBMGA003815	2240.25	1148.82	0.96351	0.046521
BGIBMGA003844	3.16293	24.9144	-2.9776	0.00057097
BGIBMGA003864	1.64357	33.8716	-4.3652	6.7234e-08
BGIBMGA003874	909.691	362.242	1.3284	0.0037287
BGIBMGA003888	250.924	0.575274	8.7688	9.2953e-24
BGIBMGA003929	30.8395	178.507	-2.5331	9.1456e-05
BGIBMGA003950	222.02	88.6656	1.3242	0.0037138
BGIBMGA003970	89.8093	25.0129	1.8442	0.00029472
BGIBMGA003971	276.581	82.5944	1.7436	5.6581e-05
BGIBMGA003973	3479.29	168.151	4.371	2.7556e-14
BGIBMGA003984	10.4023	32.8674	-1.6598	0.02973
BGIBMGA003994	119.14	5.8147	4.3568	9.1113e-16
BGIBMGA004001	139.674	387.143	-1.4708	0.0012677
BGIBMGA004024	103.567	272.888	-1.3977	0.0018584
BGIBMGA004031	101.724	42.5462	1.2576	0.027053
BGIBMGA004032	0.288365	14.5714	-5.6591	5.9129e-05
BGIBMGA004059	1039.33	2632	-1.3405	0.0012885
BGIBMGA004089	20.2055	0.575274	5.1344	0.021199
BGIBMGA004103	5.75575	135.84	-4.5608	2.2513e-05
BGIBMGA004104	41.652	16.0777	1.3733	0.044417
BGIBMGA004140	294.273	112.978	1.3811	0.00079917
BGIBMGA004141	0.288365	32.1429	-6.8005	0.00039321
BGIBMGA004146	356.566	155.643	1.1959	0.0067593
BGIBMGA004164	1589.08	533.094	1.5757	0.0048069
BGIBMGA004166	182.517	819.38	-2.1665	1.2862e-07
BGIBMGA004180	92.1158	365.223	-1.9873	8.723e-07
BGIBMGA004191	29475.9	6821.05	2.1115	0.00011199
BGIBMGA004194	2.18284	35.3778	-4.0186	8.8179e-07
BGIBMGA004219	4.50243	377.264	-6.3887	0.0010968
BGIBMGA004276	7683.72	1841.67	2.0608	0.00062181
BGIBMGA004307	128.188	336.693	-1.3932	0.0017833
BGIBMGA004313	60.3137	15.826	1.9302	5.3435e-05
BGIBMGA004336	112.909	46.9017	1.2675	0.013081
BGIBMGA004340	119.62	696.478	-2.5416	0.0033892
BGIBMGA004345	0.288365	14.1634	-5.6181	5.6581e-05
BGIBMGA004353	2.47292	34.4807	-3.8015	1.8161e-07
BGIBMGA004365	15.303	42.5521	-1.4754	0.037996
BGIBMGA004393	0	6.27965	-	0.017593
BGIBMGA004445	10.1658	700.335	-6.1062	1.5179e-06
BGIBMGA004452	98.0172	1564.84	-3.9968	2.7499e-09
BGIBMGA004498	96.1059	355.468	-1.887	1.1351e-05
BGIBMGA004517	154.164	48.9886	1.6539	0.00048425
BGIBMGA004528	48.6107	582.65	-3.5833	1.8738e-17
BGIBMGA004530	8.26645	26.4136	-1.6759	0.0070431
BGIBMGA004531	107.209	260.903	-1.2831	0.0037915
BGIBMGA004533	232.381	583.633	-1.3286	0.001225
BGIBMGA004534	2448.85	4923.26	-1.0075	0.02333
BGIBMGA004545	15.8528	3.06844	2.3692	0.02924
BGIBMGA004553	9.09968	1.54835	2.5551	0.037433
BGIBMGA004559	6.2835	53.9911	-3.1031	0.00019308
BGIBMGA004560	11.425	233.097	-4.3507	0.00011594
BGIBMGA004561	79.0462	535.808	-2.7609	1.7604e-13
BGIBMGA004564	2.89676	201.894	-6.123	0.030411
BGIBMGA004581	67.3646	28.0229	1.2654	0.030411
BGIBMGA004586	16.2589	145.394	-3.1607	3.4505e-05
BGIBMGA004592	525.728	1399.65	-1.4127	0.00046894
BGIBMGA004600	27.2751	6.22395	2.1317	0.0021934
BGIBMGA004615	41.9304	10.1273	2.0497	0.00213
BGIBMGA004629	754.459	17.1912	5.4557	3.9158e-06
BGIBMGA004674	167.567	589.099	-1.8138	1.6574e-05
BGIBMGA004675	2408.57	406.156	2.5681	5.1623e-10
BGIBMGA004693	74.5236	188.7	-1.3403	0.0039321
BGIBMGA004695	25.3752	109.938	-2.1152	1.0234e-05
BGIBMGA004726	55.0462	4299.1	-6.2872	0.027024
BGIBMGA004727	20.5959	669.374	-5.0224	0.00018259
BGIBMGA004728	149.5	9197.93	-5.9431	0.026749
BGIBMGA004738	45.008	283.284	-2.654	6.3088e-11
BGIBMGA004739	173.607	576.948	-1.7326	5.0345e-05
BGIBMGA004757	194.558	17.2112	3.4988	8.2137e-15
BGIBMGA004760	3.17056	18.0674	-2.5106	0.0057693
BGIBMGA004783	222.273	36.7516	2.5965	1.3709e-09
BGIBMGA004791	25.2721	3.67566	2.7815	0.0034671
BGIBMGA004798	2.32391	26.4524	-3.5088	1.5951e-05
BGIBMGA004809	24.1768	2337.49	-6.5952	1.4462e-06
BGIBMGA004819	130.26	743.543	-2.513	1.4505e-10
BGIBMGA004821	208.492	571.087	-1.4537	0.002372
BGIBMGA004868	101.867	864.153	-3.0846	1.8425e-15
BGIBMGA004923	0.241239	11.8797	-5.6219	0.00045173
BGIBMGA004930	8.24756	22.6148	-1.4552	0.043475
BGIBMGA004945	37.3158	8.3703	2.1564	0.00067288
BGIBMGA004950	37.2629	197.821	-2.4084	0.0014918
BGIBMGA004965	51780.1	14378.5	1.8485	2.565e-06
BGIBMGA004974	20.6388	6.22047	1.7303	0.020155
BGIBMGA005052	200.952	92.8201	1.1143	0.014981
BGIBMGA005057	109.869	1131.45	-3.3643	2.635e-08
BGIBMGA005058	66.3342	152.343	-1.1995	0.01209
BGIBMGA005069	8115.25	109265	-3.7511	1.9378e-10
BGIBMGA005083	32.8304	0.995512	5.0435	0.00011218
BGIBMGA005085	8.19884	0.278634	4.879	0.0011553
BGIBMGA005094	5.95952	52.7048	-3.1447	1.4914e-05
BGIBMGA005111	5.2463e+06	23905.1	7.7778	2.0223e-13
BGIBMGA005134	0.817969	10.0677	-3.6215	0.03527
BGIBMGA005135	113.306	414.01	-1.8694	3.3309e-05
BGIBMGA005140	460.204	243.2	0.92013	0.042045
BGIBMGA005144	279.181	984.095	-1.8176	3.3035e-06
BGIBMGA005168	840.001	266.225	1.6577	0.00047496
BGIBMGA005202	89.578	257.712	-1.5245	0.00015528
BGIBMGA005279	27.1385	172.863	-2.6712	7.2257e-09
BGIBMGA005289	1150.73	2534.19	-1.139	0.015323
BGIBMGA005298	50.9325	5.07487	3.3271	1.0354e-08
BGIBMGA005299	15108.6	2651.46	2.5105	0.00010328
BGIBMGA005300	271.332	33.6399	3.0118	0.00022458
BGIBMGA005301	520.621	1808.79	-1.7967	2.2981e-05
BGIBMGA005318	0	21.8603	-	1.3786e-08
BGIBMGA005322	10.6049	653.882	-5.9462	7.7734e-40
BGIBMGA005328	18149.2	7125.85	1.3488	0.0010968
BGIBMGA005341	1696.11	530.155	1.6777	6.4736e-05
BGIBMGA005352	196.125	36.0412	2.4441	5.9375e-09
BGIBMGA005353	610.843	187.31	1.7054	1.6676e-05
BGIBMGA005362	82.5705	35.9541	1.1995	0.030021
BGIBMGA005424	105.415	231.789	-1.1367	0.01416
BGIBMGA005435	22.2883	56.2572	-1.3358	0.026264
BGIBMGA005449	225.308	794.11	-1.8174	1.2017e-05
BGIBMGA005491	105.297	302.574	-1.5228	0.00084597
BGIBMGA005492	360.775	1176.95	-1.7059	0.04004
BGIBMGA005494	7.57313	45.7049	-2.5934	0.026196
BGIBMGA005500	23.9626	2015.95	-6.3945	7.5904e-43
BGIBMGA005503	1581.76	732.401	1.1108	0.024218
BGIBMGA005505	6.24991	21.8287	-1.8043	0.019941
BGIBMGA005559	1679.41	3452.09	-1.0395	0.030754
BGIBMGA005582	21.2376	94.1642	-2.1486	8.1473e-06
BGIBMGA005605	3.64699	156.367	-5.4221	1.1619e-16
BGIBMGA005608	0.288365	16.458	-5.8347	0.015896
BGIBMGA005615	88.7546	233.221	-1.3938	0.0018735
BGIBMGA005696	132.072	14652.8	-6.7937	0.00023697
BGIBMGA005708	0	9.66022	-	0.010842
BGIBMGA005710	15.1301	1501.83	-6.6332	1.1607e-09
BGIBMGA005711	3.73159	441.133	-6.8853	0.024605
BGIBMGA005717	31.6924	5.03016	2.6555	0.0031487
BGIBMGA005718	20.733	4.07671	2.3464	0.010438
BGIBMGA005744	3.16293	135.573	-5.4217	0.00082469
BGIBMGA005750	96.4975	344.259	-1.8349	4.2133e-05
BGIBMGA005755	534.016	1355.3	-1.3437	0.00045241
BGIBMGA005769	16075.3	7011.93	1.197	0.0060682
BGIBMGA005787	0.288365	15.6451	-5.7617	0.017677
BGIBMGA005814	86.5074	9.32279	3.214	0.0015676
BGIBMGA005827	64.0255	4971.01	-6.2787	0.0059191
BGIBMGA005830	2.04521	50.7391	-4.6328	0.0059895
BGIBMGA005831	133.909	7403.32	-5.7889	7.6331e-46
BGIBMGA005832	123.247	3275.32	-4.732	1.6909e-06
BGIBMGA005842	688.14	350.077	0.97503	0.046066
BGIBMGA005843	762.757	388.388	0.97372	0.037583
BGIBMGA005860	60.2969	797.272	-3.7249	5.9846e-10
BGIBMGA005861	36465	11747.4	1.6342	3.2464e-05
BGIBMGA005862	369.583	852.923	-1.2065	0.013798
BGIBMGA005957	14.334	140.238	-3.2904	9.2937e-10
BGIBMGA005962	119.886	47.244	1.3435	0.0057664
BGIBMGA005966	254.046	650.932	-1.3574	0.0079126
BGIBMGA005980	202.212	70.0339	1.5297	0.0026629
BGIBMGA005989	3.89427	95.9482	-4.6228	3.063e-16
BGIBMGA006036	1723.89	456.649	1.9165	0.00014071
BGIBMGA006046	44.9087	171.259	-1.9311	3.9539e-05
BGIBMGA006048	1.6907	13.9154	-3.041	0.011198
BGIBMGA006083	3.09462	258.3	-6.3831	3.392e-05
BGIBMGA006103	137.808	307.577	-1.1583	0.019158
BGIBMGA006138	66.6511	27.1687	1.2947	0.02076
BGIBMGA006156	997.465	425.366	1.2296	0.002484
BGIBMGA006167	17.1553	229.405	-3.7412	4.372e-10
BGIBMGA006168	14.3983	159.614	-3.4706	5.5516e-07
BGIBMGA006176	0.241239	21.0262	-6.4456	7.5678e-06
BGIBMGA006185	4.5631	41.4921	-3.1847	7.8575e-07
BGIBMGA006207	429.849	1411.15	-1.715	0.00016597
BGIBMGA006209	15908.8	8278.71	0.94235	0.043475
BGIBMGA006215	304.261	688.675	-1.1785	0.014278
BGIBMGA006216	10545.8	3406.6	1.6303	3.6254e-05
BGIBMGA006224	88.3065	628.641	-2.8316	2.566e-05
BGIBMGA006227	26.1855	53.972	-1.0434	0.040927
BGIBMGA006234	53.8542	152.129	-1.4982	0.00029161
BGIBMGA006254	1.21585	27.1712	-4.482	1.8437e-06
BGIBMGA006255	2.81217	30.9164	-3.4586	0.0065236
BGIBMGA006256	6.32325	0.424812	3.8958	0.03192
BGIBMGA006282	279.261	25390.6	-6.5065	0.0036058
BGIBMGA006283	12.2358	1.76507	2.7933	0.012299
BGIBMGA006287	1.3947	173.861	-6.9618	1.5913e-25
BGIBMGA006352	17.1151	3.47709	2.2993	0.039281
BGIBMGA006360	2004.88	799.739	1.3259	0.0021907
BGIBMGA006361	20.429	0	-	1.1119e-06
BGIBMGA006364	49.2147	18.4976	1.4118	0.036072
BGIBMGA006366	170.559	15.5369	3.4565	2.3859e-05
BGIBMGA006391	1.07059	176.416	-7.3644	4.8225e-31
BGIBMGA006392	0.482477	68.9085	-7.1581	5.1357e-18
BGIBMGA006412	14702.8	7085.57	1.0531	0.025229
BGIBMGA006416	84.0306	15.3887	2.449	1.5635e-06
BGIBMGA006417	390.642	120.935	1.6916	0.00010178
BGIBMGA006507	9306.92	3063.33	1.6032	0.00010859
BGIBMGA006518	3661.64	281.073	3.7035	0.010857
BGIBMGA006539	64.3263	814.065	-3.6617	9.0021e-22
BGIBMGA006540	0.288365	31.3946	-6.7665	0.004574
BGIBMGA006599	7.87301	0.922236	3.0937	0.045265
BGIBMGA006608	188.782	382.223	-1.0177	0.023963
BGIBMGA006614	65.0286	154.72	-1.2505	0.011688
BGIBMGA006629	77.0966	419.84	-2.4451	7.8619e-11
BGIBMGA006631	108.674	501.348	-2.2058	3.3796e-08
BGIBMGA006640	579.876	123.657	2.2294	0.0030155
BGIBMGA006655	1980.45	929.423	1.0914	0.034166
BGIBMGA006678	179.392	427.263	-1.252	0.014229
BGIBMGA006689	40.894	319.4	-2.9654	6.5011e-06
BGIBMGA006691	23.3086	3.7552	2.6339	0.01111
BGIBMGA006692	208.226	40.2291	2.3718	0.0031474
BGIBMGA006694	391.723	74.1586	2.4011	0.0015181
BGIBMGA006708	664.583	2043.9	-1.6208	9.2732e-05
BGIBMGA006710	0.288365	6.10484	-4.404	0.042307
BGIBMGA006731	0.584364	30.8533	-5.7224	0.0037632
BGIBMGA006745	64.2732	12.5471	2.3569	1.3963e-05
BGIBMGA006746	9.33342	0.353751	4.7216	0.00042754
BGIBMGA006771	30.0684	75.9074	-1.336	0.031324
BGIBMGA006799	0	8.47175	-	0.0021299
BGIBMGA006809	2925.4	1441.49	1.0211	0.040916
BGIBMGA006836	29.3517	85.0097	-1.5342	0.0029513
BGIBMGA006837	703.257	1420.38	-1.0142	0.027466
BGIBMGA006857	530.622	104.478	2.3445	1.7774e-09
BGIBMGA006869	222.005	97.0371	1.194	0.027053
BGIBMGA006874	5.50356	30.3412	-2.4628	7.3186e-05
BGIBMGA006882	14.8767	137.252	-3.2057	1.5163e-08
BGIBMGA006898	145.803	440.342	-1.5946	0.0010335
BGIBMGA006902	63.8436	26.7051	1.2574	0.046203
BGIBMGA006905	57.1322	144.496	-1.3387	0.004574
BGIBMGA006911	56.5656	24.8502	1.1867	0.035372
BGIBMGA006916	4.37071	35.746	-3.0318	3.7038e-05
BGIBMGA006929	1.34757	52.9494	-5.2962	0.00020145
BGIBMGA006936	17.2182	96.3364	-2.4841	8.7082e-07
BGIBMGA006945	3956.4	1328.57	1.5743	8.4128e-05
BGIBMGA006968	1.06296	17.696	-4.0573	6.8856e-05
BGIBMGA006971	6.10854	56.7619	-3.216	2.1246e-08
BGIBMGA006972	4.77782	48.769	-3.3515	3.9594e-07
BGIBMGA007011	7.41158	27.852	-1.9099	0.0017863
BGIBMGA007020	64.5233	1262.92	-4.2908	4.6631e-09
BGIBMGA007025	19.5553	461.162	-4.5596	1.7343e-05
BGIBMGA007042	18.6285	125.22	-2.7489	1.4273e-09
BGIBMGA007061	2980.51	1404.45	1.0855	0.024198
BGIBMGA007087	259.541	123.007	1.0772	0.035457
BGIBMGA007098	161.076	391.878	-1.2827	0.0023505
BGIBMGA007111	7866.95	2199.85	1.8384	1.3958e-06
BGIBMGA007118	344.262	1703.02	-2.3065	8.009e-09
BGIBMGA007121	2481.68	1109.29	1.1617	0.014524
BGIBMGA007125	26.8957	445.892	-4.0512	0.00049954
BGIBMGA007168	19.8906	1351.71	-6.0865	3.0932e-10
BGIBMGA007195	6.10638	408.29	-6.0631	1.1867e-08
BGIBMGA007223	27.0982	2001.32	-6.2066	0.01376
BGIBMGA007234	2.46702	12.5958	-2.3521	0.044441
BGIBMGA007242	5.13996	24.0419	-2.2257	0.01434
BGIBMGA007250	16.1991	852.724	-5.7181	0.016004
BGIBMGA007255	0.727467	10.5151	-3.8534	0.0032279
BGIBMGA007260	77.4036	24.3931	1.6659	0.0010879
BGIBMGA007281	38.9149	702.414	-4.1739	3.3373e-08
BGIBMGA007288	363.51	157.778	1.2041	0.013081
BGIBMGA007293	259.642	108.167	1.2633	0.0068683
BGIBMGA007295	7.34557	37.3022	-2.3443	0.00023806
BGIBMGA007303	2908.69	810.982	1.8426	5.353e-06
BGIBMGA007316	10.3931	1.62295	2.6789	0.022924
BGIBMGA007324	647.176	32.0542	4.3356	1.9807e-26
BGIBMGA007345	238.189	589.573	-1.3076	0.0011553
BGIBMGA007355	987.72	363.074	1.4438	0.00084597
BGIBMGA007360	106.002	916.969	-3.1128	0.00025807
BGIBMGA007369	62.3021	21.3438	1.5455	0.013818
BGIBMGA007383	1.35521	21.8095	-4.0084	5.4004e-05
BGIBMGA007390	84.372	1943.44	-4.5257	1.1366e-26
BGIBMGA007423	25.6827	57.1876	-1.1549	0.0453
BGIBMGA007424	232.221	1106.31	-2.2522	3.3854e-09
BGIBMGA007426	7.16399	0.287637	4.6384	0.0073091
BGIBMGA007428	8.86276	0	-	0.0090378
BGIBMGA007432	178.622	65.8923	1.4387	0.00069707
BGIBMGA007438	2.79703	16.1776	-2.532	0.014187
BGIBMGA007462	2.03555	38.9845	-4.2594	0.0051065
BGIBMGA007486	1823.24	865.064	1.0756	0.021628
BGIBMGA007502	9488.72	3716.57	1.3522	0.00071438
BGIBMGA007512	355.643	798.08	-1.1661	0.013279
BGIBMGA007517	77.6071	283.467	-1.8689	1.389e-05
BGIBMGA007546	125.196	3582.39	-4.8387	2.1077e-19
BGIBMGA007548	6.03373	39.9475	-2.727	2.2626e-05
BGIBMGA007553	1.35132	16.3641	-3.5981	0.010115
BGIBMGA007558	22.5401	181.236	-3.0073	2.8252e-06
BGIBMGA007559	161.064	306.863	-0.92996	0.039896
BGIBMGA007573	17.7663	2.68052	2.7286	0.00058276
BGIBMGA007574	1067.68	450.515	1.2448	0.0031719
BGIBMGA007586	10852.2	4303.66	1.3343	0.0013531
BGIBMGA007609	266.538	70.1777	1.9253	0.0012241
BGIBMGA007610	137.718	32.6509	2.0765	3.3925e-06
BGIBMGA007613	354.513	172.778	1.0369	0.017892
BGIBMGA007627	3.10601	90.559	-4.8657	0.00073093
BGIBMGA007628	5.99902	313.753	-5.7088	0.00058521
BGIBMGA007629	36.5051	124.612	-1.7713	7.5589e-05
BGIBMGA007637	19453.4	3087.27	2.6556	9.4887e-12
BGIBMGA007648	29.5468	182.453	-2.6264	7.0879e-06
BGIBMGA007649	144.736	463.169	-1.6781	0.00067645
BGIBMGA007670	1413.33	4022.27	-1.5089	2.0271e-05
BGIBMGA007671	77.4864	846.608	-3.4497	2.2626e-05
BGIBMGA007675	0.343125	42.607	-6.9562	1.8767e-13
BGIBMGA007701	16943.1	6856.4	1.3052	0.0031122
BGIBMGA007703	249.781	9.05315	4.7861	5.4292e-08
BGIBMGA007720	333.742	679.565	-1.0259	0.011177
BGIBMGA007732	332.002	1031.28	-1.6352	2.607e-05
BGIBMGA007737	39.9612	8.94164	2.16	0.0063847
BGIBMGA007738	2059.58	532.531	1.9514	0.00015789
BGIBMGA007767	0.482477	11.4734	-4.5717	0.01749
BGIBMGA007777	1.31774	130.488	-6.6297	2.2364e-15
BGIBMGA007780	123.195	20.7279	2.5713	1.9897e-07
BGIBMGA007781	19.666	4.12682	2.2526	0.010921
BGIBMGA007784	3.71746	18.0568	-2.2802	0.036889
BGIBMGA007785	20.3041	111.938	-2.4629	2.1371e-08
BGIBMGA007800	920.135	462.354	0.99285	0.041301
BGIBMGA007816	396.161	192.753	1.0393	0.048638
BGIBMGA007840	110.991	265.012	-1.2556	0.0063847
BGIBMGA007858	1.05921	12.4148	-3.551	0.0050339
BGIBMGA007860	5.74855	41.7231	-2.8596	7.2105e-06
BGIBMGA007861	4.80059	29.4225	-2.6156	0.00047975
BGIBMGA007863	926.235	331.248	1.4835	0.00060916
BGIBMGA007864	8.51372	38.8641	-2.1906	0.0022665
BGIBMGA007876	15.7845	1.2765	3.6282	0.0003581
BGIBMGA007914	5.78443	20.5691	-1.8302	0.014719
BGIBMGA007922	314.184	819.548	-1.3832	0.00054319
BGIBMGA007924	22.562	108.396	-2.2643	1.9178e-06
BGIBMGA007937	43.3582	6.09008	2.8318	0.041407
BGIBMGA007938	214.473	28.4473	2.9144	0.032715
BGIBMGA007939	271.78	37.0342	2.8755	0.0055247
BGIBMGA007950	8614.7	27700.5	-1.685	4.7804e-05
BGIBMGA007951	508.342	1226.73	-1.271	0.022653
BGIBMGA007964	67.1487	235.044	-1.8075	9.2151e-05
BGIBMGA007965	149.585	415.316	-1.4732	0.0011878
BGIBMGA007975	872.117	334.811	1.3812	0.0013869
BGIBMGA007984	23.4831	64.4536	-1.4566	0.022836
BGIBMGA007997	1.01583	77.5825	-6.255	9.523e-19
BGIBMGA008002	23.9746	515.589	-4.4266	3.2572e-26
BGIBMGA008009	434.459	145.697	1.5763	0.001351
BGIBMGA008010	736.509	3531.52	-2.2615	0.00011191
BGIBMGA008029	18.8975	654.983	-5.1152	0.0068718
BGIBMGA008034	29.2981	3.77062	2.9579	4.7685e-05
BGIBMGA008036	57.5725	12.7831	2.1711	3.6634e-05
BGIBMGA008038	263.931	28.5258	3.2098	0.00023535
BGIBMGA008051	1287.41	603.994	1.0919	0.023908
BGIBMGA008063	2.87081	52.8283	-4.2018	1.9069e-07
BGIBMGA008066	2098.11	974.333	1.1066	0.025721
BGIBMGA008072	19.8183	0.641388	4.9495	9.4067e-05
BGIBMGA008080	6.99252	483.543	-6.1117	1.1379e-05
BGIBMGA008090	36.7573	491.128	-3.74	2.4689e-20
BGIBMGA008156	265.545	123.493	1.1045	0.04004
BGIBMGA008159	1061.01	525.308	1.0142	0.02924
BGIBMGA008164	27.315	508.508	-4.2185	6.1796e-08
BGIBMGA008165	4.07903	61.4676	-3.9135	1.7055e-05
BGIBMGA008170	110.959	45.4287	1.2884	0.012305
BGIBMGA008176	0.288365	14.9095	-5.6922	0.013419
BGIBMGA008194	4.56526	70.779	-3.9546	6.9375e-12
BGIBMGA008199	312.927	712.115	-1.1863	0.013081
BGIBMGA008230	10.5638	501.369	-5.5687	1.0993e-34
BGIBMGA008231	24.6539	753.035	-4.9328	5.0053e-31
BGIBMGA008268	421.863	44537.6	-6.7221	0.0023572
BGIBMGA008288	123.302	47.011	1.3911	0.042294
BGIBMGA008302	86684.7	43059.6	1.0094	0.04283
BGIBMGA008337	3.92398	51.7017	-3.7198	5.0081e-08
BGIBMGA008354	4.93592	47.6139	-3.27	0.0049615
BGIBMGA008360	76.3905	7.8179	3.2885	1.5458e-06
BGIBMGA008400	1.45493	17.2038	-3.5637	0.00024474
BGIBMGA008404	5.5942	0.212147	4.7208	0.035638
BGIBMGA008411	195.417	58.1893	1.7477	0.0046112
BGIBMGA008433	164.756	325.055	-0.98036	0.039689
BGIBMGA008436	13.5484	51.2428	-1.9192	0.020177
BGIBMGA008445	37.5424	4598.39	-6.9365	2.677e-23
BGIBMGA008450	9.90092	79.3942	-3.0034	7.7709e-09
BGIBMGA008451	18.8247	169.502	-3.1706	3.5962e-12
BGIBMGA008462	0.774593	16.8565	-4.4437	3.8979e-05
BGIBMGA008524	12.4486	74.1408	-2.5743	6.8676e-05
BGIBMGA008538	2.56127	360.47	-7.1369	7.318e-19
BGIBMGA008551	1610.25	3744.9	-1.2176	0.010248
BGIBMGA008564	651.985	261.063	1.3204	0.0029522
BGIBMGA008565	362.535	15.8466	4.5159	1.0727e-24
BGIBMGA008566	14.9789	0.424812	5.14	7.2498e-06
BGIBMGA008567	39.7771	1.19866	5.0524	1.6496e-06
BGIBMGA008568	1110.31	42.3605	4.7121	8.1853e-30
BGIBMGA008664	5834.93	254.695	4.5179	8.9177e-08
BGIBMGA008670	3850.49	1887.8	1.0283	0.034667
BGIBMGA008677	34.8697	373.466	-3.4209	0.0077917
BGIBMGA008821	15.1591	183.052	-3.594	4.8568e-15
BGIBMGA008831	118.66	38.5242	1.623	0.005896
BGIBMGA008869	7.55093	128.645	-4.0906	3.9363e-17
BGIBMGA008900	95.9762	333.473	-1.7968	5.9731e-05
BGIBMGA008910	29.7822	9.98025	1.5773	0.018765
BGIBMGA008916	196.509	46.6259	2.0754	1.2488e-06
BGIBMGA008917	56.1769	13.6983	2.036	0.00038344
BGIBMGA008964	24.8829	5.57577	2.1579	0.012167
BGIBMGA008986	53.3186	122.438	-1.1993	0.024642
BGIBMGA009018	399.55	975.033	-1.2871	0.0010903
BGIBMGA009025	2.18615	179.311	-6.3579	1.1439e-26
BGIBMGA009036	2.42955	11.5216	-2.2456	0.037518
BGIBMGA009047	101.713	392.846	-1.9495	8.1189e-05
BGIBMGA009049	231.72	5059.74	-4.4486	1.9363e-31
BGIBMGA009051	84.8255	189.209	-1.1574	0.022836
BGIBMGA009052	252.314	552.161	-1.1299	0.018739
BGIBMGA009053	11.5579	173.876	-3.9111	6.8106e-10
BGIBMGA009055	2.61215	137.089	-5.7137	0.0047231
BGIBMGA009072	2.61978	122.006	-5.5414	2.6692e-05
BGIBMGA009073	2.95915	57.2009	-4.2728	0.0028867
BGIBMGA009091	4.12572	125.695	-4.9291	0.00035504
BGIBMGA009094	269.632	28489.2	-6.7233	8.5473e-11
BGIBMGA009095	91.5118	8287.66	-6.5009	3.5771e-05
BGIBMGA009102	70.1154	12.9967	2.4316	0.012357
BGIBMGA009116	55.7387	18.875	1.5622	0.005677
BGIBMGA009158	2.96131	17.1014	-2.5298	0.027191
BGIBMGA009186	1717.84	796.538	1.1088	0.026196
BGIBMGA009187	713.889	1907.97	-1.4183	0.029588
BGIBMGA009191	737.105	244.883	1.5898	8.3307e-05
BGIBMGA009192	0.774593	9.952	-3.6835	0.0085659
BGIBMGA009193	2.27881	105.526	-5.5332	4.1005e-20
BGIBMGA009194	13.7366	276.956	-4.3336	4.086e-15
BGIBMGA009195	23.9157	630.375	-4.7202	3.4062e-14
BGIBMGA009210	1.45118	71.3301	-5.6192	0.017105
BGIBMGA009211	144.016	14250.8	-6.6287	0.0077917
BGIBMGA009220	21.0396	521.496	-4.6315	0.005366
BGIBMGA009242	0	7.44268	-	0.012299
BGIBMGA009243	47.278	15.0925	1.6473	0.0035733
BGIBMGA009253	86.0022	27.0836	1.667	0.024733
BGIBMGA009263	1462.76	322.888	2.1796	0.026196
BGIBMGA009291	0.241239	23.3612	-6.5975	0.00013887
BGIBMGA009292	0	13.4503	-	0.0056503
BGIBMGA009312	3121.8	757.343	2.0434	0.0015546
BGIBMGA009361	119.924	26.4791	2.1792	0.00062181
BGIBMGA009376	7.85399	215.617	-4.7789	2.9362e-05
BGIBMGA009384	1502.88	732.8	1.0362	0.021172
BGIBMGA009393	2.33973e+06	11447.8	7.6751	6.4515e-10
BGIBMGA009394	110.426	1.71018	6.0128	5.4292e-08
BGIBMGA009401	145.389	11.4032	3.6724	0.0020856
BGIBMGA009423	641.588	3.29439	7.6055	2.9996e-18
BGIBMGA009443	21.7949	2.19874	3.3092	0.013718
BGIBMGA009494	8.93915	266.091	-4.8956	4.8987e-08
BGIBMGA009507	2.08642	12.618	-2.5964	0.02503
BGIBMGA009533	87.3474	3463.56	-5.3093	2.54e-05
BGIBMGA009558	67.2028	20.1989	1.7342	0.0012693
BGIBMGA009590	1267.27	463.694	1.4505	0.0005526
BGIBMGA009607	79.0421	262.586	-1.7321	7.4645e-05
BGIBMGA009609	5.75791	26.747	-2.2158	0.0035733
BGIBMGA009643	2.7293	49.6108	-4.1841	1.7335e-09
BGIBMGA009656	1.31558	13.0656	-3.312	0.0019
BGIBMGA009675	1.78292	122.014	-6.0967	1.0009e-12
BGIBMGA009681	535.078	245.525	1.1239	0.0095128
BGIBMGA009704	4956.54	2173	1.1896	0.0073734
BGIBMGA009732	6.13893	31.6907	-2.368	0.0071932
BGIBMGA009771	61.5394	5.60005	3.458	0.0035871
BGIBMGA009791	242.503	9607.54	-5.3081	1.873e-23
BGIBMGA009797	6.5475	434.466	-6.0522	4.562e-35
BGIBMGA009798	2.1824	72.8997	-5.0619	2.7556e-14
BGIBMGA009799	153.352	11495	-6.228	0.01852
BGIBMGA009837	11.0169	39.1366	-1.8288	0.0027815
BGIBMGA009838	30.2475	102.239	-1.7571	0.00043337
BGIBMGA009839	141.808	5.1618	4.7799	3.3603e-07
BGIBMGA009844	572.136	120.349	2.2491	2.4371e-08
BGIBMGA009857	2701.71	188.2	3.8435	0.00024387
BGIBMGA009863	22108	10717.8	1.0446	0.020915
BGIBMGA009864	6162.02	2706.38	1.187	0.010589
BGIBMGA009866	22.8872	72.0833	-1.6551	0.035189
BGIBMGA009879	230.662	509.848	-1.1443	0.033518
BGIBMGA009889	12.7739	2.81991	2.1795	0.034667
BGIBMGA009907	0.241239	7.25384	-4.9102	0.018333
BGIBMGA009924	20.559	204.854	-3.3168	2.7696e-13
BGIBMGA009925	5.51451	901.154	-7.3524	0.0099249
BGIBMGA009927	1.84734	12.8366	-2.7967	0.016095
BGIBMGA009935	21.081	73.3093	-1.7981	0.00047919
BGIBMGA009955	509.763	234.609	1.1196	0.019614
BGIBMGA009976	5.15496	142.918	-4.7931	1.6662e-21
BGIBMGA009977	7.41648	219.29	-4.886	1.8372e-24
BGIBMGA009980	110.907	429.576	-1.9536	5.6938e-06
BGIBMGA009987	2254.61	1064.36	1.0829	0.025561
BGIBMGA010032	3711.89	1671.08	1.1514	0.014321
BGIBMGA010053	15.147	914.27	-5.9155	6.0077e-16
BGIBMGA010069	0.486228	27.5345	-5.8235	0.0012693
BGIBMGA010070	5.14906	168.974	-5.0364	0.00016817
BGIBMGA010077	48.9078	186.679	-1.9324	9.4288e-07
BGIBMGA010091	4.72204	22.1251	-2.2282	0.011523
BGIBMGA010092	39.0164	98.1324	-1.3306	0.024947
BGIBMGA010093	0.343125	8.45411	-4.6228	0.011
BGIBMGA010124	19.2444	1.20101	4.0021	2.4345e-05
BGIBMGA010134	0	17.6394	-	0.0003995
BGIBMGA010161	0	6.27648	-	0.016261
BGIBMGA010176	181.74	68.1423	1.4153	0.034667
BGIBMGA010177	293.723	107.625	1.4484	0.0020071
BGIBMGA010198	92.6554	321.748	-1.796	1.0655e-05
BGIBMGA010226	6.20063	108.73	-4.1322	2.2243e-07
BGIBMGA010231	0.486228	38.5659	-6.3095	0.0040523
BGIBMGA010233	112.411	42.9995	1.3864	0.020261
BGIBMGA010255	0.288365	11.0158	-5.2555	0.00075134
BGIBMGA010287	90.832	366.352	-2.012	4.2995e-06
BGIBMGA010294	1294.19	149.505	3.1138	0.019724
BGIBMGA010297	16.7199	138.686	-3.0522	4.3726e-05
BGIBMGA010328	11.3205	85.1687	-2.9114	1.1412e-08
BGIBMGA010329	6.88154	66.9933	-3.2832	9.8328e-09
BGIBMGA010346	0	6.75921	-	0.018401
BGIBMGA010352	249.461	1641.33	-2.718	8.1853e-11
BGIBMGA010392	10.1546	1906.91	-7.553	0.022164
BGIBMGA010393	0.486228	14.0888	-4.8568	0.00043637
BGIBMGA010401	21.3096	421.184	-4.3049	0.034166
BGIBMGA010403	27.0284	152.282	-2.4942	5.0528e-08
BGIBMGA010422	0.241239	7.40998	-4.9409	0.025447
BGIBMGA010454	58.3496	12.8397	2.1841	0.0015635
BGIBMGA010457	15.1058	70.2277	-2.2169	0.018948
BGIBMGA010467	0	13.2067	-	0.00028344
BGIBMGA010477	2.85338	190.849	-6.0636	1.7843e-28
BGIBMGA010478	29.6764	88.4848	-1.5761	0.0013167
BGIBMGA010480	11.1742	932.946	-6.3836	0.00033497
BGIBMGA010521	0.486228	6.86865	-3.8203	0.02695
BGIBMGA010527	245.703	632.683	-1.3646	0.00084698
BGIBMGA010542	2.86318	42.9191	-3.9059	9.0048e-09
BGIBMGA010553	6.9043	391.69	-5.8261	0.014719
BGIBMGA010556	6.09009	74.1193	-3.6053	1.7594e-06
BGIBMGA010557	2.18456	75.6538	-5.114	6.7585e-09
BGIBMGA010570	109.625	48.9612	1.1629	0.023495
BGIBMGA010580	10.8159	67.1082	-2.6333	5.5439e-07
BGIBMGA010611	372.668	85.8296	2.1183	1.628e-07
BGIBMGA010641	158.407	54.0577	1.5511	0.01104
BGIBMGA010642	311.714	1.42165	7.7765	9.8428e-07
BGIBMGA010726	1.94491	51.5393	-4.7279	1.3114e-08
BGIBMGA010741	27.6716	661.886	-4.5801	1.4331e-10
BGIBMGA010759	63.5583	250.487	-1.9786	7.2105e-06
BGIBMGA010760	26.5074	775.188	-4.8701	8.8336e-17
BGIBMGA010761	269.165	5236.7	-4.2821	4.0787e-19
BGIBMGA010767	36.7753	3.19647	3.5242	2.1865e-07
BGIBMGA010769	1048.92	98.7297	3.4093	9.6865e-14
BGIBMGA010789	90.2154	316.626	-1.8113	3.2852e-05
BGIBMGA010808	57.6602	23.217	1.3124	0.02076
BGIBMGA010825	27.4956	2044.43	-6.2164	1.089e-47
BGIBMGA010826	37.5248	2660.84	-6.1479	2.7453e-34
BGIBMGA010829	10.6137	49.964	-2.235	0.00034095
BGIBMGA010837	129.352	293.793	-1.1835	0.027466
BGIBMGA010850	1.7433	27.3697	-3.9727	1.0025e-06
BGIBMGA010852	289.7	79.7871	1.8603	1.1931e-05
BGIBMGA010853	305.75	89.6224	1.7704	4.1547e-05
BGIBMGA010861	91.1471	216.822	-1.2502	0.033156
BGIBMGA010867	45177.8	23212.1	0.96074	0.041305
BGIBMGA010868	33.1537	564.897	-4.0907	8.4955e-12
BGIBMGA010869	364.079	28.1336	3.6939	4.0285e-05
BGIBMGA010870	15.5427	0.143819	6.7558	5.4852e-07
BGIBMGA010881	167.418	0.57306	8.1906	2.5331e-07
BGIBMGA010891	1131.43	12719.1	-3.4908	7.506e-21
BGIBMGA010892	4.51972	34.0292	-2.9125	0.00066878
BGIBMGA010907	40.0989	125.171	-1.6423	0.00065945
BGIBMGA010933	17.5352	251.106	-3.84	7.2072e-09
BGIBMGA010959	8069.02	3691.28	1.1283	0.012656
BGIBMGA010976	47.5467	1847.69	-5.2802	0.00014933
BGIBMGA010987	0.57673	10.4825	-4.1839	0.0041667
BGIBMGA011004	7701.82	3385.33	1.1859	0.0053387
BGIBMGA011012	830.179	360.76	1.2024	0.014242
BGIBMGA011017	0	18.7798	-	8.4625e-05
BGIBMGA011018	1.01583	26.9079	-4.7273	0.0023649
BGIBMGA011021	0.288365	11.4478	-5.311	0.00048193
BGIBMGA011052	34.3265	181.037	-2.3989	2.3839e-08
BGIBMGA011058	10.3562	1078	-6.7017	9.368e-06
BGIBMGA011085	9.06623	1.12132	3.0153	0.0057185
BGIBMGA011093	23.5816	76.9327	-1.7059	0.0059438
BGIBMGA011097	4.62161	41.6884	-3.1732	2.6243e-06
BGIBMGA011128	1.40608	52.5142	-5.223	2.7274e-08
BGIBMGA011129	1.25707	52.0367	-5.3714	5.353e-06
BGIBMGA011145	28.0409	602.925	-4.4264	7.3071e-05
BGIBMGA011171	0.529604	11.8398	-4.4826	0.0026296
BGIBMGA011172	0.727467	33.9253	-5.5433	0.00024176
BGIBMGA011185	70.1953	150.917	-1.1043	0.030338
BGIBMGA011209	36.0634	180.114	-2.3203	0.0067119
BGIBMGA011213	3.88823	116.367	-4.9034	0.00095254
BGIBMGA011220	55.9358	16.1135	1.7955	0.0019226
BGIBMGA011226	1.88093	78.9627	-5.3917	3.6224e-08
BGIBMGA011262	15.6925	45.2668	-1.5284	0.027191
BGIBMGA011268	70.0433	175.094	-1.3218	0.0046264
BGIBMGA011270	37.7865	102.945	-1.4459	0.0096854
BGIBMGA011307	19.2271	231.497	-3.5898	1.6505e-15
BGIBMGA011308	185.722	2268.51	-3.6105	7.7842e-18
BGIBMGA011346	378.55	46.0709	3.0386	5.6946e-14
BGIBMGA011395	0.343125	20.6324	-5.91	3.7355e-07
BGIBMGA011398	166.315	364.961	-1.1338	0.0085588
BGIBMGA011399	3.09462	294.316	-6.5715	2.6838e-20
BGIBMGA011424	21.308	86.2876	-2.0178	0.0084443
BGIBMGA011428	5.53931	19.6048	-1.8234	0.01283
BGIBMGA011459	16.8816	0	-	6.9849e-09
BGIBMGA011460	1544.31	12.7604	6.9191	1.0588e-05
BGIBMGA011461	23.7167	68.7636	-1.5357	0.012934
BGIBMGA011488	7.36617	0.143819	5.6786	0.0014024
BGIBMGA011489	40.267	3.7209	3.4359	0.004574
BGIBMGA011521	2317.04	5561.81	-1.2633	0.0028174
BGIBMGA011524	563.573	279.22	1.0132	0.039659
BGIBMGA011584	328.482	619.128	-0.91442	0.035953
BGIBMGA011589	324.503	735.318	-1.1801	0.011
BGIBMGA011595	32.4131	4.07516	2.9916	0.0005979
BGIBMGA011596	132.055	28.1736	2.2287	2.2228e-06
BGIBMGA011599	16454.6	7211.6	1.1901	0.0055918
BGIBMGA011609	73.3302	13.0702	2.4881	0.000343
BGIBMGA011626	358.251	123.887	1.5319	0.00080833
BGIBMGA011630	4367.02	970.675	2.1696	0.013953
BGIBMGA011645	0	16.7116	-	0.02308
BGIBMGA011646	196.469	11451.2	-5.8651	2.2913e-35
BGIBMGA011691	11.5389	49.449	-2.0994	0.027762
BGIBMGA011695	222.036	589.961	-1.4098	0.0090899
BGIBMGA011701	1558.25	406.503	1.9386	0.011101
BGIBMGA011702	3040.83	728.73	2.061	0.0029625
BGIBMGA011703	6414.5	1521.05	2.0763	0.0084378
BGIBMGA011721	4.06708	236.126	-5.8594	0.00063814
BGIBMGA011742	2362.45	1105.23	1.0959	0.012194
BGIBMGA011744	268.958	132.093	1.0258	0.040178
BGIBMGA011761	0	23.5966	-	1.0548e-06
BGIBMGA011768	24.6647	2434.51	-6.625	9.476e-22
BGIBMGA011769	0.57673	9.27312	-4.0071	0.012167
BGIBMGA011774	496.293	185.641	1.4187	0.0015029
BGIBMGA011778	1.25332	74.3979	-5.8914	3.3317e-06
BGIBMGA011783	1503.62	9008.7	-2.5829	1.9482e-06
BGIBMGA011825	0.972456	39.8526	-5.3569	8.7883e-09
BGIBMGA011834	108.389	37.6745	1.5246	0.0013576
BGIBMGA011838	84.7081	28.9538	1.5487	0.0055885
BGIBMGA011840	530.635	185.817	1.5138	0.00081556
BGIBMGA011843	44.2861	5.39815	3.0363	1.2682e-06
BGIBMGA011844	51339.9	16878.1	1.6049	4.5084e-05
BGIBMGA011866	152.897	21.061	2.8599	0.0024564
BGIBMGA011872	108.332	20.5666	2.3971	0.0009966
BGIBMGA011896	1194.08	24520.8	-4.36	3.1617e-05
BGIBMGA011901	6333.33	663278	-6.7105	8.337e-09
BGIBMGA011908	27.7898	71.6336	-1.3661	0.034766
BGIBMGA011911	3.9636	29.1906	-2.8806	0.00015342
BGIBMGA011921	308.664	136.531	1.1768	0.018627
BGIBMGA011948	16330	8125.21	1.007	0.030411
BGIBMGA011983	4818.48	1875.08	1.3616	0.0011677
BGIBMGA011993	1032.89	408.434	1.3385	0.045591
BGIBMGA012002	5120.75	552875	-6.7545	0.033949
BGIBMGA012019	4.51438	59.3768	-3.7173	0.0076471
BGIBMGA012031	54.7506	374.627	-2.7745	6.319e-12
BGIBMGA012035	21.7589	625.29	-4.8448	4.7727e-23
BGIBMGA012041	2.36729	91.4003	-5.2709	1.7585e-08
BGIBMGA012051	3.5245	16.4766	-2.2249	0.037526
BGIBMGA012053	2327.74	755.213	1.624	6.6764e-05
BGIBMGA012081	2.32766	15.0432	-2.6922	0.0093816
BGIBMGA012101	74.768	24.6127	1.603	0.0015028
BGIBMGA012123	4.36537	20.0413	-2.1988	0.028038
BGIBMGA012133	368.909	45.8105	3.0095	1.1572e-10
BGIBMGA012142	140.239	406.625	-1.5358	0.00033308
BGIBMGA012152	177.934	560.564	-1.6555	5.712e-05
BGIBMGA012247	1.89619	17.4844	-3.2049	0.00088163
BGIBMGA012273	102.367	307.097	-1.5849	0.00077494
BGIBMGA012298	1042.23	2544.2	-1.2875	0.0021166
BGIBMGA012328	6.10478	29.8162	-2.2881	0.0015716
BGIBMGA012341	2.18615	22.808	-3.3831	0.0069476
BGIBMGA012343	15.7855	325.822	-4.3674	8.9412e-05
BGIBMGA012367	3.77712	113.495	-4.9092	0.0024306
BGIBMGA012376	36.4402	120.763	-1.7286	0.00067775
BGIBMGA012439	0.288365	20.5161	-6.1527	0.003942
BGIBMGA012462	60.8953	285.704	-2.2301	0.012447
BGIBMGA012502	21.7306	78.4797	-1.8526	0.00014303
BGIBMGA012509	4.16521	89.1068	-4.4191	1.9046e-07
BGIBMGA012510	154.167	7176.93	-5.5408	3.4562e-14
BGIBMGA012511	0.486228	8.80587	-4.1788	0.0046894
BGIBMGA012521	20.1969	97.5649	-2.2722	0.0046272
BGIBMGA012527	0.727467	16.4907	-4.5026	5.8439e-05
BGIBMGA012549	6925.36	3400.85	1.026	0.045645
BGIBMGA012578	0.343125	11.6702	-5.088	0.00057165
BGIBMGA012588	22.0031	119.162	-2.4371	0.00042754
BGIBMGA012648	88.2148	3783.91	-5.4227	1.4668e-09
BGIBMGA012651	49.2184	115.262	-1.2276	0.017815
BGIBMGA012660	9.10775	46.096	-2.3395	0.00022126
BGIBMGA012663	497.528	248.8	0.99979	0.027301
BGIBMGA012664	10.2511	1.47692	2.7951	0.0073888
BGIBMGA012666	2.94389	234.723	-6.3171	8.9177e-08
BGIBMGA012687	52377.3	24742.7	1.0819	0.015764
BGIBMGA012692	5.73558	94.9033	-4.0484	2.0132e-14
BGIBMGA012693	21.3162	416.593	-4.2886	5.2554e-13
BGIBMGA012699	5.39245	37.9496	-2.8151	1.1182e-05
BGIBMGA012701	3808.71	951.575	2.0009	0.0052769
BGIBMGA012702	19.4816	189.105	-3.279	0.0010765
BGIBMGA012705	1035.84	504.816	1.037	0.021199
BGIBMGA012737	23.6921	2742.72	-6.8551	0.01434
BGIBMGA012740	423.327	41510.4	-6.6156	0.003366
BGIBMGA012747	0.288365	12.3381	-5.4191	0.0032841
BGIBMGA012753	1729.06	5102.33	-1.5612	0.00028112
BGIBMGA012763	80.7853	26.2836	1.6199	0.0051199
BGIBMGA012784	16.9858	2.39288	2.8275	0.0013167
BGIBMGA012820	7.9651	245.459	-4.9456	1.6547e-16
BGIBMGA012839	343.538	51.5429	2.7366	0.039366
BGIBMGA012858	10.1366	40.2767	-1.9904	0.0013762
BGIBMGA012872	94.135	12237.4	-7.0224	0.001774
BGIBMGA012894	41.0242	344.973	-3.0719	0.035457
BGIBMGA012920	69.3767	12.7433	2.4447	2.9961e-06
BGIBMGA012921	547.942	188.27	1.5412	0.0002201
BGIBMGA012931	436.729	926.09	-1.0844	0.014321
BGIBMGA012939	696.309	153.123	2.185	6.726e-08
BGIBMGA012944	381.635	20.4142	4.2246	7.1793e-24
BGIBMGA012947	5.05149	25.5905	-2.3408	0.0015029
BGIBMGA012967	1108.23	487.056	1.1861	0.0090378
BGIBMGA012974	20.4448	55.4196	-1.4387	0.0063044
BGIBMGA012991	9.53749	136.158	-3.8355	3.5488e-10
BGIBMGA012999	395.707	40640.1	-6.6823	0.016372
BGIBMGA013014	2.47077	30.3944	-3.6208	0.0048647
BGIBMGA013024	0	6.26445	-	0.031689
BGIBMGA013075	127.497	582.468	-2.1917	8.3338e-08
BGIBMGA013079	100.29	45.6357	1.1359	0.042169
BGIBMGA013107	469.209	3352.98	-2.8371	5.3447e-10
BGIBMGA013111	1250.25	14481.2	-3.5339	1.433e-20
BGIBMGA013113	0.288365	7.84379	-4.7656	0.015596
BGIBMGA013118	301.248	750.684	-1.3173	0.0011878
BGIBMGA013128	0.68625	24.8299	-5.1772	2.1741e-07
BGIBMGA013129	224.062	17727.6	-6.306	2.6384e-52
BGIBMGA013158	0.343125	13.8609	-5.3361	0.0065986
BGIBMGA013181	7.94406	125.138	-3.9775	0.002902
BGIBMGA013192	0.727467	17.902	-4.6211	0.00024414
BGIBMGA013245	194.719	479.353	-1.2997	0.005677
BGIBMGA013249	90.1477	36.1544	1.3181	0.036517
BGIBMGA013250	1544.56	512.116	1.5927	9.4943e-05
BGIBMGA013251	1013.68	303.451	1.7401	1.3571e-05
BGIBMGA013260	604.848	1340.49	-1.1481	0.0090561
BGIBMGA013261	120.897	9824.15	-6.3445	0.00051844
BGIBMGA013273	49.507	3872.6	-6.2895	1.7044e-42
BGIBMGA013304	1821.04	30467.3	-4.0644	6.9858e-30
BGIBMGA013311	12.1802	1.34653	3.1772	0.0026296
BGIBMGA013342	919.716	9653.54	-3.3918	7.3327e-24
BGIBMGA013358	106.444	364.636	-1.7764	0.011394
BGIBMGA013361	40.7064	94.5112	-1.2152	0.034888
BGIBMGA013396	397.009	171.921	1.2074	0.0066195
BGIBMGA013410	1.84519	32.6287	-4.1443	5.2019e-08
BGIBMGA013435	3.14938	41.045	-3.7041	0.046203
BGIBMGA013437	1.46084	26.4588	-4.1789	0.010789
BGIBMGA013438	66.3358	2955.89	-5.4777	1.1629e-07
BGIBMGA013490	138.129	286.059	-1.0503	0.017276
BGIBMGA013518	10.8218	0.701086	3.9482	0.013322
BGIBMGA013520	34.1792	13.0921	1.3844	0.038909
BGIBMGA013565	736.251	230.886	1.673	0.010972
BGIBMGA013583	603.828	215.43	1.4869	0.00043354
BGIBMGA013593	27.6502	143.188	-2.3725	0.00075133
BGIBMGA013676	39.962	159.518	-1.997	2.8074e-06
BGIBMGA013677	152.839	332.458	-1.1212	0.013513
BGIBMGA013708	12.8232	1608.48	-6.9708	0.0076471
BGIBMGA013710	24.9387	813.555	-5.0278	0.00015662
BGIBMGA013711	1.25707	18.6929	-3.8943	0.00042107
BGIBMGA013713	14177	6708.92	1.0794	0.013081
BGIBMGA013730	44.62	12.0994	1.8827	0.0010968
BGIBMGA013731	33.3085	8.75112	1.9284	0.0029997
BGIBMGA013743	210.267	71.9926	1.5463	0.0017895
BGIBMGA013744	80.8318	30.0238	1.4288	0.010466
BGIBMGA013761	220.917	693.619	-1.6506	0.00015742
BGIBMGA013812	291.46	31106	-6.7378	2.3904e-10
BGIBMGA013816	1.26298	18.8476	-3.8995	0.0031913
BGIBMGA013818	7.23923	52.8913	-2.8691	0.0068558
BGIBMGA013819	3.26049	23.2311	-2.8329	0.012167
BGIBMGA013836	112.956	1.07284	6.7182	4.872e-07
BGIBMGA013857	290.682	1.15055	7.981	0.0027826
BGIBMGA013909	330.559	151.575	1.1249	0.038338
BGIBMGA013926	12.0496	40.1361	-1.7359	0.0042808
BGIBMGA013960	797.146	2856.21	-1.8412	0.013533
BGIBMGA013972	125.6	54.7468	1.198	0.031324
BGIBMGA014000	0	15.394	-	2.7481e-06
BGIBMGA014043	1.50206	41.8537	-4.8003	0.0004104
BGIBMGA014049	964.953	320.08	1.592	6.3751e-05
BGIBMGA014057	0.343125	35.21	-6.6811	0.014742
BGIBMGA014080	938.084	221.316	2.0836	0.020287
BGIBMGA014092	0.343125	22.6152	-6.0424	0.041299
BGIBMGA014118	156.658	332.449	-1.0855	0.03274
BGIBMGA014130	47.0891	180.482	-1.9384	0.0018489
BGIBMGA014178	0.774593	199.261	-8.007	2.4371e-08
BGIBMGA014186	8.74733	35.9159	-2.0377	0.04004
BGIBMGA014198	6.92103	0.709717	3.2857	0.037628
BGIBMGA014201	18135.8	2817.09	2.6866	0.042907
BGIBMGA014216	5.1773	56.9102	-3.4584	0.019226
BGIBMGA014217	289.618	684.946	-1.2418	0.0053096
BGIBMGA014218	173.239	401.111	-1.2112	0.0091639
BGIBMGA014224	201.247	10841	-5.7514	8.399e-16
BGIBMGA014242	7.20565	220.837	-4.9377	5.2974e-26
BGIBMGA014246	17.454	1582.18	-6.5022	0.00030984
BGIBMGA014266	2.7293	50.8654	-4.2201	0.042251
BGIBMGA014287	5554.4	39482	-2.8295	1.6022e-13
BGIBMGA014321	94.5691	26.1239	1.856	0.00019487
BGIBMGA014342	27.0789	3027.32	-6.8047	0.00076611
BGIBMGA014418	2328.1	825.792	1.4953	0.00034424
BGIBMGA014465	5.77736	29.3133	-2.3431	0.0025598
BGIBMGA014523	0	11.8456	-	0.00011199
BGIBMGA014550	7.86913	451.941	-5.8438	1.7265e-19
BGIBMGA014558	1659.63	730.566	1.1838	0.0081145
BGIBMGA014566	78.6371	293.525	-1.9002	2.8074e-06
BGIBMGA014619	11.852	151.279	-3.674	1.4741e-15
EMBMOG00000000565	25.8448	6.20637	2.0581	0.0034671
EMBMOG00000000629	1.55682	20.8009	-3.74	2.7465e-05
EMBMOG00000000903	4.02974	17.1695	-2.0911	0.016347
EMBMOG00000001292	7.49789	67.6647	-3.1738	3.3373e-08
EMBMOG00000001372	0.770843	362.278	-8.8764	5.0087e-11
EMBMOG00000002049	4.22761	0	-	0.038564
EMBMOG00000002367	0	5.21006	-	0.04472
EMBMOG00000002409	9.09795	0	-	5.6332e-05
EMBMOG00000002615	14.5058	107.009	-2.883	1.8437e-06
EMBMOG00000002631	0.343125	14.9786	-5.448	5.1811e-05
EMBMOG00000002778	0.241239	7.74129	-5.004	0.028871
EMBMOG00000003265	2.56127	35.1186	-3.7773	2.2735e-07
EMBMOG00000003405	0.486228	57.1329	-6.8765	0.0078581
EMBMOG00000004133	75.2752	173.517	-1.2048	0.038396
EMBMOG00000004661	46.6602	9.05249	2.3658	0.041301
EMBMOG00000005055	1.07059	9.80433	-3.195	0.023908
EMBMOG00000005146	513.246	236.523	1.1177	0.017113
EMBMOG00000005392	8.3614	0.707502	3.5629	0.01552
EMBMOG00000005873	5.37516	56.3678	-3.3905	1.657e-06
EMBMOG00000005879	0.482477	73.2891	-7.247	0.015699
EMBMOG00000006050	26.4986	3.68466	2.8463	0.00013069
Novel00001	16.162	217	-3.747	0.029857
Novel00021	1.69617	19.3337	-3.5108	0.0010677
Novel00027	0	9.45641	-	0.00089266
Novel00032	16.7049	2.4173	2.7888	0.027667
Novel00034	0	26.7081	-	7.9621e-07
Novel00039	172.721	18678.5	-6.7568	5.399e-16
Novel00046	9.05039	26.6005	-1.5554	0.049394
Novel00054	6.73398	340.084	-5.6583	0.006551
Novel00072	2.6669	246.418	-6.5298	0.011543
Novel00091	1.01583	64.6028	-5.9909	0.01937
Novel00104	110.502	46.4671	1.2498	0.032621
Novel00127	17.3065	0.143819	6.9109	0.0015821
Novel00140	5.03794	57.9673	-3.5243	0.027936
Novel00144	1.69617	76.9044	-5.5027	0.010338
Novel00152	25.189	6.93108	1.8616	0.014025
Novel00159	11.0342	44.4308	-2.0096	0.0051649
Novel00185	43.5664	7.82394	2.4772	0.0034217
Novel00186	10.9472	2.81076	1.9615	0.03512
Novel00221	1.98454	60.013	-4.9184	0.0037822
Novel00222	3.09678	129.577	-5.3869	0.00092451
Novel00238	4.06562	46.8401	-3.5262	6.4398e-07
Novel00244	0.486228	10.2182	-4.3934	0.0012693
Novel00301	14.3062	1.9111	2.9042	0.0026687
Novel00302	513.788	4.70829	6.7698	0.015969
Novel00306	2.03166	130.136	-6.0012	1.8789e-17
Novel00307	0.288365	6.92599	-4.5861	0.032985
Novel00308	0	11.471	-	0.014434
Novel00309	19.7396	709.169	-5.167	1.3006e-06
Novel00310	12.9409	99.1828	-2.9382	6.677e-07
Novel00321	45.3719	1.68501	4.751	0.021725
Novel00325	335.389	132.224	1.3429	0.00274
Novel00329	16964	139.589	6.9251	0.00019308
Novel00330	162.576	76.9622	1.0789	0.01601
Novel00374	72.0084	20.3079	1.8261	0.0011553
Novel00378	21.4153	78.3064	-1.8705	0.00035914
Novel00379	84.5453	1226.09	-3.8582	0.013167
Novel00381	101.111	44.1291	1.1961	0.019648
Novel00394	0.241239	10.2144	-5.404	0.0025885
Novel00400	71.5395	275.205	-1.9437	3.2432e-06
Novel00402	54.4259	249.794	-2.1984	0.033981
Novel00408	46.1266	117.306	-1.3466	0.0046204
Novel00409	0.529604	124.472	-7.8767	1.6592e-12
Novel00432	0.288365	18.8392	-6.0297	0.016441
Novel00439	0	10.1915	-	0.025211
Novel00447	26.1861	75.3558	-1.5249	0.0051051
Novel00448	67.095	4.25772	3.9781	4.3741e-12
Novel00481	64.8053	194.142	-1.5829	0.0029858
Novel00482	181.69	446.097	-1.2959	0.037084
Novel00484	208.426	65.7437	1.6646	0.0027262
Novel00485	87.7814	305.258	-1.798	0.0001606
Novel00511	152.28	1084.03	-2.8316	0.0061928
Novel00537	98.8597	253.268	-1.3572	0.0030024
Novel00539	0.529604	214.182	-8.6597	0.00024464
Novel00541	13.6555	42.55	-1.6397	0.025624
Novel00548	12.5403	0.716878	4.1287	0.00059317
Novel00555	1.17248	32.0679	-4.7735	0.0002225
Novel00560	1.35132	10.7388	-2.9904	0.021172
Novel00566	0.343125	45.2387	-7.0427	1.8437e-06
Novel00570	33.6168	710.917	-4.4024	4.4298e-13
Novel00590	27.0702	854.341	-4.98	0.0027262
Novel00636	36.4689	11.5688	1.6564	0.021553
Novel00642	610.512	214.039	1.5121	0.0011406
Novel00656	248.452	79.025	1.6526	0.0004446
Novel00665	18.7203	106.257	-2.5049	2.0436e-06
Novel00671	5.9206	27.8875	-2.2358	0.0056129
Novel00672	3.58689	61.9819	-4.111	0.0035238
Novel00681	23.4037	55.9978	-1.2586	0.021553
Novel00705	27.4003	83.4685	-1.607	0.0018735
Novel00716	151.368	61.6475	1.2959	0.013573
Novel00718	41.8467	783.41	-4.2266	7.1138e-16
Novel00724	0.872729	12.4408	-3.8334	0.0035871
Novel00747	56.4657	16.382	1.7853	0.0095128
Novel00764	21.7283	54.2818	-1.3209	0.04599
Novel00765	0.727467	55.9236	-6.2644	1.0655e-05
Novel00767	13.625	37.0183	-1.442	0.049881
Novel00775	1357.52	596.05	1.1875	0.01434
Novel00784	85.2902	851.728	-3.3199	3.5249e-07
Novel00807	5.07744	27.9742	-2.4619	0.00055986
Novel00826	8.29569	59.166	-2.8343	5.643e-08
Novel00828	39.5022	14.1625	1.4799	0.015764
Novel00831	2.57265	230.542	-6.4856	7.0738e-08
Novel00835	19.112	228.877	-3.582	2.712e-05
Novel00853	14.9713	4.43423	1.7554	0.045591
Novel00884	4199.79	28.9316	7.1815	7.0799e-56
Novel00893	792.015	3.15463	7.9719	7.3071e-05
Novel00900	259.947	25653.8	-6.6248	3.9363e-17
Novel00901	43.3509	6496.36	-7.2274	3.7789e-13
Novel00911	207.258	432.14	-1.0601	0.019513
Novel00937	9.68016	313.791	-5.0186	8.2749e-12
Novel00945	1.64732	32.0474	-4.282	9.7175e-08
Novel00960	1.58881	128.533	-6.338	0.00052999
Novel00962	29.3761	1849.45	-5.9763	1.983e-06
Novel00970	138.227	43.1192	1.6806	0.0009554
Novel00977	38.3171	116.206	-1.6006	0.00071591
Novel00995	1956.06	67455	-5.1079	0.0021871
Novel00996	841.371	19341.7	-4.5228	3.0771e-05
Novel00997	2.09017	13.0486	-2.6422	0.032263
Novel01003	329.724	93.8997	1.8121	0.043475
Novel01007	25.7605	1648.1	-5.9995	0.003554
Novel01025	2190.79	847.812	1.3696	0.01726
Novel01028	297.063	106.059	1.4859	0.0010335
Novel01035	84.989	293.637	-1.7887	5.8223e-05
Novel01050	11.6632	56.3264	-2.2718	0.0011892
Novel01075	623.953	279.463	1.1588	0.014146
Novel01080	6.54993	0.49757	3.7185	0.021958
Novel01083	7.88917	936.915	-6.8919	2.0436e-06
Novel01094	255.647	498.397	-0.96314	0.012136
Novel01096	265.78	0.711931	8.5443	4.9266e-44
Novel01098	0.241239	64.6524	-8.0661	0.00084698
Novel01102	9.47307	32.1762	-1.7641	0.022124
Novel01106	1.01583	54.3651	-5.7419	0.026134
Novel01118	45.6165	122.037	-1.4197	0.0071531
Novel01120	194.091	35.5171	2.4501	8.337e-09
Novel01121	5.06503	27.952	-2.4643	0.0026762
Novel01132	13.1822	84.6673	-2.6832	1.2862e-07
Novel01136	379.494	84.1466	2.1731	0.028072
Novel01141	427.676	103.904	2.0413	8.1338e-07
Novel01144	61.1142	157.199	-1.363	0.0091639
Novel01152	2.20185	83.8852	-5.2516	0.0017895
Novel01153	248.849	895.565	-1.8475	2.0133e-06
Novel01154	226.391	689.29	-1.6063	5.9129e-05
Novel01159	743.916	67959.5	-6.5134	0.03382
Novel01160	1.31558	30.9964	-4.5583	9.8852e-05
Novel01164	16.0311	1.78256	3.1688	0.0013376
Novel01172	41.3492	406.047	-3.2957	1.6432e-06
Novel01175	0.288365	8.36254	-4.858	0.014953
Novel01178	59.591	19.2909	1.6272	0.0049615
Novel01183	19.7112	59.5523	-1.5951	0.0062768
Novel01184	251.482	47.0411	2.4185	1.2862e-07
Novel01200	56.9974	460.647	-3.0147	1.5985e-10
Novel01203	16.5926	1948.7	-6.8758	7.0833e-15
Novel01205	0.584364	17.1556	-4.8757	4.4909e-05
Novel01220	32.4805	1560.88	-5.5866	6.2963e-11
Novel01227	64.5614	1.63469	5.3036	1.1599e-08
Novel01228	25.1296	4.72606	2.4107	0.024934
Novel01234	27.1876	69.124	-1.3462	0.017892
Novel01236	15.6201	415.935	-4.7349	2.4e-12
Novel01239	0	13.5849	-	0.019771
Novel01248	0.57673	50.4238	-6.4501	1.4866e-14
Novel01258	1816.93	759.463	1.2585	0.0036614
Novel01259	1.64732	120.748	-6.1957	3.1338e-05
Novel01261	4.16521	526.75	-6.9826	0.00048939
Novel01272	7.65181	424.898	-5.7952	7.1795e-27
Novel01273	406.448	12965.6	-4.9955	2.8809e-36
Novel01276	653.41	229.801	1.5076	0.0004104
Novel01282	378.516	822.365	-1.1194	0.031032
Novel01288	0.829353	33.8708	-5.3519	0.017499
Novel01289	2.71576	65.7387	-4.5973	0.0070201
Novel01292	81.5221	1109.11	-3.7661	1.2603e-14
Novel01293	37.1364	367.685	-3.3076	2.3374e-15
Novel01297	12668.1	3835.22	1.7238	2.0101e-05
Novel01307	19.5686	1598.51	-6.352	0.041814
Novel01309	117.944	314.925	-1.4169	0.0021907
Novel01310	355.992	114.129	1.6412	0.00027131
Novel01315	430.351	212.746	1.0164	0.043465
Novel01321	332.869	2769.59	-3.0567	0.016445
Novel01333	313.1	145.677	1.1039	0.02924
Novel01343	2.37854	10.5059	-2.143	0.043465
Novel01344	199.703	69.1632	1.5298	0.0012822
Novel01376	361.908	192.9	0.90777	0.035157
Novel01391	0.486228	17.2149	-5.1459	3.7324e-06
Novel01401	2.80639	22.9512	-3.0318	0.00043337
Novel01405	30.0197	3.55442	3.0782	2.3504e-05
Novel01411	122.454	45.5089	1.428	0.0024338
Novel01426	319.382	989.815	-1.6319	0.018796
Novel01429	4.85306	150.763	-4.9572	0.00026813
Novel01438	93.1993	911.038	-3.2891	4.3576e-17
Novel01485	0.486228	16.3926	-5.0753	1.0642e-05
Novel01505	0.241239	10.0535	-5.3811	0.0021166
Novel01521	237.216	10389.4	-5.4528	2.023e-22
Novel01525	742.435	258.911	1.5198	0.0092707
Novel01528	1.35132	74.5641	-5.786	0.00062242
