# Supplementary material for: New insight into the mechanism underlying the silk gland biological process by knocking out fibroin heavy chain in the silkworm
Source: BMC Genomics. 2018 Mar 26;19:215. doi: 10.1186/s12864-018-4602-4 (PMC5870212; doi:10.1186/s12864-018-4602-4)
Supplement: Supplementary file 9 — Figure S2. Expression levels of the three heat shock proteins up-regulated in the posterior silk gland of the mutant. (XLS 18 kb) [file 12864_2018_4602_MOESM8_ESM.xls]

## Sheet: Sheet1
Additional file 8 Table S7. The top10 expressed genes in the mutant posterior silk gland.
Gene_id	FPKM_MU_PSG
BGIBMGA009393	253667
BGIBMGA005111*	95207.8
BGIBMGA002689	48874.8
BGIBMGA001347	31078.8
BGIBMGA003608	20040.6
BGIBMGA013157	11935.4
BGIBMGA005299	11572.9
BGIBMGA004406	10091.8
*note: this is Bmfib-H
